# Supplementary material for: Quantitative Trait Loci for Phenology, Yield, and Phosphorus Use Efficiency in Cowpea
Source: Genes (Basel). 2025 Jan 8;16(1):64. doi: 10.3390/genes16010064 (PMC11764512; doi:10.3390/genes16010064)
Supplement: Supplementary file 1 [file genes-16-00064-s001.zip]

Archive with 3 entries (3 files):
- QTL Mapping for Cowpea using rQTL.pdf
- Supplementary_Tables_S1_S8_and_S10_S11.xlsx
- Supplementary_Table_S9_candidate_genes_SEA_MEA.xlsx
