# Supplementary material for: Quantitative Trait Loci for Phenology, Yield, and Phosphorus Use Efficiency in Cowpea
Source: Genes (Basel). 2025 Jan 8;16(1):64. doi: 10.3390/genes16010064 (PMC11764512; doi:10.3390/genes16010064)
Supplement: Supplementary file 1 [file genes-16-00064-s001.zip › Supplementary_Tables_S1_S8_and_S10_S11.xlsx]

## Sheet: TS1
Table S1. List of trait names with their abbreviation and definition
Phenotype	Definition
Days to flowering (DTF)	Measured as the number of days from planting to when 10% of plants had first flower emergence in a plot
Days to maturity (DTM)	Measured as the number of days from planting to 95% maturity of pods in a plot
Dry fodder weight (Biomass- BYLD, gram)	Weight of dry fodder of two representative plants sampled per plot at full vegetative stage, measured in gram
Grain yield (GYLD, kg/ha)	Grain yield in kg per hectare
Grain phosphorus use efficiency (gPUE)	The proportion of total grain dry weight to the grain P content measured at maturity
Grain phosphorus uptake efficiency (gPUpE)	The proportion of total P nutrient in the grain to the P supplied, measured at maturity

## Sheet: TS2
Table S2: Genetic map of the Yacine by 58-77 RIL population and the genotype dataset used for its construction. "A” and “B” represent alleles derived from Yacine and 58-77, respectively. Lower case letters mean that the genotype calls were reversed based on the parental alleles.
SNP	LG (new)	CM (new)	locus_name	Sen_819/58-77-004	Sen_819/58-77-005	Sen_819/58-77-006	Sen_819/58-77-007	Sen_819/58-77-008	Sen_819/58-77-011	Sen_819/58-77-015	Sen_819/58-77-017	Sen_819/58-77-018	Sen_819/58-77-020	Sen_819/58-77-021	Sen_819/58-77-023	Sen_819/58-77-025	Sen_819/58-77-026	Sen_819/58-77-028	Sen_819/58-77-031	Sen_819/58-77-034	Sen_819/58-77-035	Sen_819/58-77-040	Sen_819/58-77-044	Sen_819/58-77-045	Sen_819/58-77-050	Sen_819/58-77-051	Sen_819/58-77-053	Sen_819/58-77-055	Sen_819/58-77-056	Sen_819/58-77-058	Sen_819/58-77-062	Sen_819/58-77-063	Sen_819/58-77-065	Sen_819/58-77-066	Sen_819/58-77-068	Sen_819/58-77-069	Sen_819/58-77-071	Sen_819/58-77-072	Sen_819/58-77-074	Sen_819/58-77-076	Sen_819/58-77-078	Sen_819/58-77-082	Sen_819/58-77-083	Sen_819/58-77-088	Sen_819/58-77-090	Sen_819/58-77-094	Sen_819/58-77-095	Sen_819/58-77-096	Sen_819/58-77-105
2_26938	1	0	2_26938	a	b	a	a	b	b	a	a	a	b	a	b	a	b	b	a	a	a	a	b	a	a	b	a	b	b	a	a	a	b	b	b	a	a	a	a	b	a	b	b	a	a	b	a	a	b
1_0206	1	0.2515	1_0206	a	b	a	a	b	b	a	a	a	b	a	b	a	b	b	a	a	a	a	b	a	a	b	a	b	b	a	a	a	b	b	b	a	a	a	a	b	a	b	b	a	a	b	a	a	b
1_0364	1	0.2515	1_0364	A	B	A	A	B	B	A	A	A	B	A	B	A	B	B	A	A	A	A	B	A	A	B	A	B	B	A	A	A	B	B	B	A	A	A	A	B	A	B	B	A	A	B	A	A	B
2_06814	1	0.2515	2_06814	a	b	a	a	b	b	a	a	a	b	a	b	a	b	b	a	a	a	a	b	a	a	b	a	b	b	a	a	a	b	b	b	a	a	a	a	b	a	b	b	a	a	b	a	a	b
2_11058	1	0.2515	2_11058	A	B	A	A	B	B	A	A	A	B	A	B	A	B	B	A	A	A	A	B	A	A	B	A	B	B	A	A	A	B	B	B	A	A	A	A	B	A	B	B	A	A	B	A	A	B
2_11059	1	0.2515	2_11059	a	b	a	a	b	b	a	a	a	b	a	b	a	b	b	a	a	a	a	b	a	a	b	a	b	b	a	a	a	b	b	b	a	a	a	a	b	a	b	b	a	a	b	a	a	b
2_15686	1	0.2515	2_15686	a	b	a	a	b	b	a	a	a	b	a	b	a	b	b	a	a	a	a	b	a	a	b	a	b	b	a	a	a	b	b	b	a	a	a	a	b	a	b	b	a	a	b	a	a	b
2_15984	1	0.2515	2_15984	A	B	A	A	B	B	A	A	A	B	A	B	A	B	B	A	A	A	A	B	A	A	B	A	B	B	A	A	A	B	B	B	A	A	A	A	B	A	B	B	A	A	B	A	A	B
2_15985	1	0.2515	2_15985	A	B	A	A	B	B	A	A	A	B	A	B	A	B	B	A	A	A	A	B	A	A	B	A	B	B	A	A	A	B	B	B	A	A	A	A	B	A	B	B	A	A	B	A	A	B
2_18717	1	0.2515	2_18717	A	B	A	A	B	B	A	A	A	B	A	B	A	B	B	A	A	A	A	B	A	A	B	A	B	B	A	A	A	B	B	B	A	A	A	A	B	A	B	B	A	A	B	A	A	B
2_19281	1	0.2515	2_19281	a	b	a	a	b	b	a	a	a	b	a	b	a	b	b	a	a	a	a	b	a	a	b	a	b	b	a	a	a	b	b	b	a	a	a	a	b	a	b	b	a	a	b	a	a	b
2_19306	1	0.2515	2_19306	a	b	a	a	b	b	a	a	a	b	a	b	a	b	b	a	a	a	a	b	a	a	b	a	b	b	a	a	a	b	b	b	a	a	a	a	b	a	b	b	a	a	b	a	a	b
2_19475	1	0.2515	2_19475	A	B	A	A	B	B	A	A	A	B	A	B	A	B	B	A	A	A	A	B	A	A	B	A	B	B	A	A	A	B	B	B	A	A	A	A	B	A	B	B	A	A	B	A	A	B
2_23726	1	0.2515	2_23726	a	b	a	a	b	b	a	a	a	b	a	b	a	b	b	a	a	a	a	b	a	a	b	a	b	b	a	a	a	b	b	b	a	a	a	a	b	a	b	b	a	a	b	a	a	b
2_23727	1	0.2515	2_23727	A	B	A	A	B	B	A	A	A	B	A	B	A	B	B	A	A	A	A	B	A	A	B	A	B	B	A	A	A	B	B	B	A	A	A	A	B	A	B	B	A	A	B	A	A	B
2_26939	1	0.2515	2_26939	A	B	A	A	B	B	A	A	A	B	A	B	A	B	B	A	A	A	A	B	A	A	B	A	B	B	A	A	A	B	B	B	A	A	A	A	B	A	B	B	A	A	B	A	A	B
2_27247	1	0.2515	2_27247	a	b	a	a	b	b	a	a	a	b	a	b	a	b	b	a	a	a	a	b	a	a	b	a	b	b	a	a	a	b	b	b	a	a	a	a	b	a	b	b	a	a	b	a	a	b
2_29788	1	0.2515	2_29788	a	b	a	a	b	b	a	a	a	b	a	b	a	b	b	a	a	a	a	b	a	a	b	a	b	b	a	a	a	b	b	b	a	a	a	a	b	a	b	b	a	a	b	a	a	b
2_29974	1	0.2515	2_29974	a	b	a	a	b	b	a	a	a	b	a	b	a	b	b	a	a	a	a	b	a	a	b	a	b	b	a	a	a	b	b	b	a	a	a	a	b	a	b	b	a	a	b	a	a	b
2_30940	1	0.2515	2_30940	A	B	A	A	B	B	A	A	A	B	A	B	A	B	B	A	A	A	A	B	A	A	B	A	B	B	A	A	A	B	B	B	A	A	A	A	B	A	B	B	A	A	B	A	A	B
2_33997	1	0.2515	2_33997	A	B	A	A	B	B	A	A	A	B	A	B	A	B	B	A	A	A	A	B	A	A	B	A	B	B	A	A	A	B	B	B	A	A	A	A	B	A	B	B	A	A	B	A	A	B
2_44196	1	0.2515	2_44196	A	B	A	A	B	B	A	A	A	B	A	B	A	B	B	A	A	A	A	B	A	A	B	A	B	B	A	A	A	B	B	B	A	A	A	A	B	A	B	B	A	A	B	A	A	B
2_44927	1	0.2515	2_44927	A	B	A	A	B	B	A	A	A	B	A	B	A	B	B	A	A	A	A	B	A	A	B	A	B	B	A	A	A	B	B	B	A	A	A	A	B	A	B	B	A	A	B	A	A	B
2_49887	1	0.2515	2_49887	a	b	a	a	b	b	a	a	a	b	a	b	a	b	b	a	a	a	a	b	a	a	b	a	b	b	a	a	a	b	b	b	a	a	a	a	b	a	b	b	a	a	b	a	a	b
2_51363	1	0.2515	2_51363	A	B	A	A	B	B	U	A	A	B	A	B	A	B	B	A	A	A	A	B	A	A	B	A	B	B	A	A	A	B	B	B	A	A	A	A	B	A	B	B	A	A	B	A	A	B
2_53971	1	0.2515	2_53971	A	B	A	A	B	B	A	A	A	B	A	B	A	B	B	A	A	A	A	B	A	A	B	A	B	B	A	A	A	B	B	B	A	A	A	A	B	A	B	B	A	A	B	A	A	B
2_02229	1	1.0015	2_02229	a	b	a	a	b	b	a	a	a	b	a	b	a	b	b	a	a	a	a	b	a	a	b	a	b	b	a	a	a	b	b	b	a	a	a	a	b	a	b	b	a	a	b	a	a	b
2_02230	1	1.0015	2_02230	A	B	A	A	B	B	A	A	A	B	A	B	A	B	B	A	A	A	A	B	A	A	B	A	B	B	A	A	A	B	B	B	A	A	A	A	B	A	B	B	A	A	B	A	A	B
2_14096	1	1.0015	2_14096	a	b	a	a	b	b	a	a	a	b	a	b	a	b	b	a	a	a	a	b	a	a	b	a	b	b	a	a	a	b	b	b	a	a	a	a	b	a	b	b	a	a	b	a	a	b
2_24159	1	1.0015	2_24159	A	B	A	A	B	B	A	A	A	B	A	B	A	B	B	A	A	A	A	B	A	A	B	A	B	B	A	A	A	B	B	B	A	A	A	A	B	A	B	B	A	A	B	A	A	B
2_28005	1	1.0015	2_28005	a	b	a	a	b	b	a	a	a	b	a	b	a	b	b	a	a	a	a	U	a	a	b	a	b	b	a	a	a	b	b	b	a	a	a	a	b	a	b	b	a	a	b	a	a	b
2_33013	1	1.0015	2_33013	A	B	A	A	B	B	A	A	A	B	A	B	A	B	B	A	A	A	A	B	A	A	B	A	B	B	A	A	A	B	B	B	A	A	A	A	B	A	B	B	A	A	B	A	A	B
2_34088	1	1.0015	2_34088	a	b	a	a	b	b	a	a	a	b	a	b	a	b	b	a	a	a	a	b	a	a	b	a	b	b	a	a	a	b	b	b	a	a	a	a	b	a	b	b	a	a	b	a	a	b
2_50674	1	1.0015	2_50674	A	B	A	A	B	B	A	A	A	B	A	B	A	B	B	A	A	A	A	B	A	A	B	A	B	B	A	A	A	B	B	B	A	A	A	A	B	A	B	B	A	A	B	A	A	B
2_02231	1	1.752	2_02231	A	B	A	A	B	B	A	A	A	B	A	B	A	B	B	A	A	A	A	B	A	A	B	A	B	B	A	A	A	B	B	B	A	A	A	A	B	A	B	B	A	A	B	A	A	B
2_02232	1	1.752	2_02232	A	B	A	A	B	B	A	A	A	B	A	B	A	B	B	A	A	A	A	B	A	A	B	A	B	B	A	A	A	B	B	B	A	A	A	A	B	A	B	B	A	A	B	A	A	B
2_16692	1	1.752	2_16692	a	b	a	a	b	b	a	a	a	b	a	b	a	b	b	a	a	a	a	b	a	a	b	a	b	b	a	a	a	b	b	b	a	a	a	a	b	a	b	b	a	a	b	a	a	b
2_16693	1	1.752	2_16693	a	b	a	a	b	b	a	a	a	b	a	b	a	b	b	a	a	a	a	b	a	a	b	a	b	b	a	a	a	b	b	b	a	a	a	a	b	a	b	b	a	a	b	a	a	b
2_00192	1	2.502	2_00192	A	B	A	A	B	B	A	A	A	B	A	B	A	B	B	A	A	A	A	B	A	A	B	A	B	A	A	A	A	B	B	B	A	A	A	A	B	A	B	B	A	A	B	A	A	B
2_00193	1	2.502	2_00193	a	b	a	a	b	b	a	a	a	b	a	b	a	b	b	a	a	a	a	b	a	a	b	a	b	a	a	a	a	b	b	b	a	a	a	a	b	a	b	b	a	a	b	a	a	b
2_05027	1	2.502	2_05027	a	b	a	a	b	b	a	a	a	b	a	b	a	b	b	a	a	a	a	b	a	a	b	a	b	a	a	a	a	b	b	b	a	a	a	a	b	a	b	b	a	a	b	a	a	b
2_09732	1	2.502	2_09732	a	b	a	a	b	b	a	a	a	b	a	b	a	b	b	a	a	a	a	b	a	a	b	a	b	a	a	a	a	b	b	b	a	a	a	a	b	a	b	b	a	a	b	a	a	b
2_09733	1	2.502	2_09733	a	b	a	a	b	b	a	a	a	b	a	b	a	b	b	a	a	a	a	b	a	a	b	a	b	a	a	a	a	b	b	b	a	a	a	a	b	a	b	b	a	a	b	a	a	b
2_09735	1	2.502	2_09735	a	b	a	a	b	b	a	a	a	b	a	b	a	b	b	a	a	a	a	b	a	a	b	a	b	a	a	a	a	b	b	b	a	a	a	a	b	a	b	b	a	a	b	a	a	b
2_13585	1	2.502	2_13585	A	B	A	A	B	B	A	A	A	B	A	B	A	B	B	A	A	A	A	B	A	A	B	A	B	A	A	A	A	B	B	B	A	A	A	A	B	A	B	B	A	A	B	A	A	B
2_14666	1	2.502	2_14666	A	B	A	A	B	B	A	A	A	B	A	B	A	B	B	A	A	A	A	B	A	A	B	A	B	A	A	A	A	B	B	B	A	A	A	A	B	A	B	B	A	A	B	A	A	B
2_23019	1	2.502	2_23019	A	B	A	A	B	B	A	A	A	B	A	B	A	B	B	A	A	A	A	B	A	A	B	A	B	A	A	A	A	B	B	B	A	A	A	A	B	A	B	B	A	A	B	A	A	B
2_29277	1	2.502	2_29277	A	B	A	A	B	B	A	A	A	B	A	B	A	B	B	A	A	A	A	B	A	A	B	A	B	A	A	A	A	B	B	B	A	A	A	A	B	A	B	B	A	A	B	A	A	B
2_29813	1	2.502	2_29813	a	b	a	a	b	b	a	a	a	b	a	b	a	b	b	a	a	a	a	b	a	a	b	a	b	a	a	a	a	b	b	b	a	a	a	a	b	a	b	b	a	a	b	a	a	b
2_29814	1	2.502	2_29814	A	B	A	A	B	B	A	A	A	B	A	B	A	B	B	A	A	A	A	B	A	A	B	A	B	A	A	A	A	B	B	B	A	A	A	A	B	A	B	B	A	A	B	A	A	B
2_29816	1	2.502	2_29816	a	b	a	a	b	b	a	a	a	b	a	b	a	b	b	a	a	a	a	b	a	a	b	a	b	a	a	a	a	b	b	b	a	a	a	a	b	a	b	b	a	a	b	a	a	b
2_29817	1	2.502	2_29817	a	b	a	a	b	b	a	a	a	b	a	b	a	b	b	a	a	a	a	b	a	a	b	a	b	a	a	a	a	b	b	b	a	a	a	a	b	a	b	b	a	a	b	a	a	b
2_29925	1	2.502	2_29925	a	b	a	a	b	b	a	a	a	b	a	b	a	b	b	a	a	a	a	b	a	a	b	a	b	a	a	a	a	b	b	b	a	a	a	a	b	a	b	b	a	a	b	a	a	b
2_34271	1	2.502	2_34271	a	b	a	a	b	b	a	a	a	b	a	b	a	b	b	a	a	a	a	b	a	a	b	a	b	a	a	a	a	b	b	b	a	a	a	a	b	a	b	b	a	a	b	a	a	b
2_45907	1	2.502	2_45907	A	B	A	A	B	B	A	A	A	B	A	B	A	B	B	A	A	A	A	B	A	A	B	A	B	A	A	A	A	B	B	B	A	A	A	A	B	A	B	B	A	A	B	A	A	B
2_45911	1	2.502	2_45911	A	B	A	A	B	B	A	A	A	B	A	B	A	B	B	A	A	A	A	B	A	A	B	A	B	A	A	A	A	B	B	B	A	A	A	A	B	A	B	B	A	A	B	A	A	B
2_49836	1	2.502	2_49836	A	B	A	A	B	B	A	A	A	B	A	B	A	B	B	A	A	A	A	B	A	A	B	A	B	A	A	A	A	B	B	B	A	A	A	A	B	A	B	B	A	A	B	A	A	B
2_55445	1	2.502	2_55445	A	B	A	A	B	B	A	A	A	B	A	B	A	B	B	A	A	A	A	B	A	A	B	A	B	A	A	A	A	B	B	B	A	A	A	A	B	A	B	B	A	A	B	A	A	B
2_11400	1	3.2525	2_11400	a	b	a	a	b	b	a	a	a	b	a	b	a	b	b	a	b	a	a	b	a	a	b	a	b	a	a	a	a	b	b	b	a	a	a	a	b	a	b	b	a	a	b	a	a	b
2_24733	1	4.5035	2_24733	A	B	A	A	B	B	A	A	A	B	A	B	A	B	B	A	B	A	A	B	A	A	B	A	B	A	A	A	A	B	B	B	A	A	A	A	B	A	B	B	A	A	B	A	A	B
2_09674	1	5.754	2_09674	a	b	a	a	b	b	a	a	a	b	a	b	a	b	b	a	b	a	a	b	a	a	b	a	b	a	a	a	a	b	b	b	b	a	a	a	b	a	b	b	a	a	b	a	a	b
2_09916	1	5.754	2_09916	a	b	a	a	b	b	a	a	a	b	a	b	a	b	b	a	b	a	a	b	a	a	b	a	b	a	a	a	a	b	b	b	b	a	a	a	b	a	b	b	a	a	b	a	a	b
2_09917	1	5.754	2_09917	A	B	A	A	B	B	A	A	A	B	A	B	A	B	B	A	B	A	A	B	A	A	B	A	B	A	A	A	A	B	B	B	B	A	A	A	B	A	B	B	A	A	B	A	A	B
2_11729	1	5.754	2_11729	a	b	a	a	b	b	a	a	a	b	a	b	a	b	b	a	b	a	a	b	a	a	b	a	b	a	a	a	a	b	b	b	b	a	a	a	b	a	b	b	a	a	b	a	a	b
2_22259	1	5.754	2_22259	A	B	A	A	B	B	A	A	A	B	A	B	A	B	B	A	B	A	A	B	A	A	B	A	B	A	A	A	A	B	B	B	B	A	A	A	B	A	B	B	A	A	B	A	A	B
2_22260	1	5.754	2_22260	A	B	A	A	B	B	A	A	A	B	A	B	A	B	B	A	B	A	A	B	A	A	B	A	B	A	A	A	A	B	B	B	B	A	A	A	B	A	B	B	A	A	B	A	A	B
2_23921	1	5.754	2_23921	A	B	A	A	B	B	A	A	A	B	A	B	A	B	B	A	B	A	A	B	A	A	B	A	B	A	A	A	A	B	B	B	B	A	A	A	B	A	B	B	A	A	B	A	A	B
2_23922	1	5.754	2_23922	a	b	a	a	b	b	a	a	a	b	a	b	a	b	b	a	b	a	a	b	a	a	b	a	b	a	a	a	a	b	b	b	b	a	a	a	b	a	b	b	a	a	b	a	a	b
2_29496	1	5.754	2_29496	a	b	a	a	b	b	a	a	a	b	a	b	a	b	b	a	b	a	a	b	a	a	b	a	b	a	a	a	a	b	b	b	b	a	a	a	b	a	b	b	a	a	b	a	a	b
2_31541	1	5.754	2_31541	a	b	a	a	b	b	a	a	a	b	a	b	a	b	b	a	b	a	a	b	a	a	b	a	b	a	a	a	a	b	b	b	b	a	a	a	b	a	b	b	a	a	b	a	a	b
2_31931	1	5.754	2_31931	a	b	a	a	b	b	a	a	a	b	a	b	a	b	b	a	b	a	a	b	a	a	b	a	b	a	a	a	a	b	b	b	b	a	a	a	b	a	b	b	a	a	b	a	a	b
2_34739	1	5.754	2_34739	a	b	a	a	b	b	a	a	a	b	a	b	a	b	b	a	b	a	a	b	a	a	b	a	b	a	a	a	a	b	b	b	b	a	a	a	b	a	b	b	a	a	b	a	a	b
2_44582	1	5.754	2_44582	a	b	a	a	b	b	a	a	a	b	a	b	a	b	b	a	b	a	a	b	a	a	b	a	b	a	a	a	a	b	b	b	b	a	a	a	b	a	b	b	a	a	b	a	a	b
2_49504	1	5.754	2_49504	a	b	a	a	b	b	a	a	a	b	a	b	a	b	b	a	b	a	a	b	a	a	b	a	b	a	a	a	a	b	b	b	b	a	a	a	b	a	b	b	a	a	b	a	a	b
2_49742	1	5.754	2_49742	A	B	A	A	B	B	A	A	A	B	A	B	A	B	B	A	B	A	A	B	A	A	B	A	B	A	A	A	A	B	B	B	B	A	A	A	B	A	B	B	A	A	B	A	A	B
2_50882	1	5.754	2_50882	a	b	a	a	b	b	a	a	a	b	a	b	a	b	b	a	b	a	a	b	a	a	b	a	b	a	a	a	a	b	b	b	b	a	a	a	b	a	b	b	a	a	b	a	a	b
2_54985	1	5.754	2_54985	A	B	A	A	B	B	A	A	A	B	A	B	A	B	B	A	B	A	A	B	A	A	B	A	B	A	A	A	A	B	B	B	B	A	A	A	B	A	B	B	A	A	B	A	A	B
2_05338	1	7.0045	2_05338	A	B	A	A	B	B	A	A	B	B	A	B	A	B	B	A	B	A	A	B	A	A	B	A	B	A	A	A	A	B	B	B	B	A	A	A	B	A	B	B	A	A	B	A	A	B
2_14990	1	7.0045	2_14990	A	B	A	A	B	B	A	A	B	B	A	B	A	B	B	A	B	A	A	B	A	A	B	A	B	A	A	A	A	B	B	B	B	A	A	A	B	A	B	B	A	A	B	A	A	B
2_14992	1	7.0045	2_14992	a	b	a	a	b	b	a	a	b	b	a	b	a	b	b	a	b	a	a	b	a	a	b	a	b	a	a	a	a	b	b	b	b	a	a	a	b	a	b	b	a	a	b	a	a	b
1_0397	1	10.5775	1_0397	A	B	A	A	A	B	B	A	X	B	B	B	A	B	B	A	B	A	A	B	A	A	B	A	B	B	A	A	A	B	B	B	B	A	A	A	B	A	B	B	A	A	B	A	A	B
2_00853	1	10.5775	2_00853	a	b	a	a	a	b	b	a	X	b	b	b	a	b	b	a	b	a	a	b	a	a	b	a	b	b	a	a	a	b	b	b	b	a	a	a	b	a	b	b	a	a	b	a	a	b
2_00854	1	10.5775	2_00854	A	B	A	A	A	B	B	A	X	B	B	B	A	B	B	A	B	A	A	B	A	A	B	A	B	B	A	A	A	B	B	B	B	A	A	A	B	A	B	B	A	A	B	A	A	B
2_01275	1	10.5775	2_01275	A	B	A	A	A	B	B	A	X	B	B	B	A	B	B	A	B	A	A	B	A	A	B	A	B	B	A	A	A	B	B	B	B	A	A	A	B	A	B	B	A	A	B	A	A	B
2_01276	1	10.5775	2_01276	a	b	a	a	a	b	b	a	X	b	b	b	a	b	b	a	b	a	a	b	a	a	b	a	b	b	a	a	a	b	b	b	b	a	a	a	b	a	b	b	a	a	b	a	a	b
2_01723	1	10.5775	2_01723	a	b	a	a	a	b	b	a	X	b	b	b	a	b	b	a	b	a	a	b	a	a	b	a	b	b	a	a	a	b	b	b	b	a	a	a	b	a	b	b	a	a	b	a	a	b
2_01724	1	10.5775	2_01724	A	B	A	A	A	B	B	A	X	B	B	B	A	B	B	A	B	A	A	B	A	A	B	A	B	B	A	A	A	B	B	B	B	A	A	A	B	A	B	B	A	A	B	A	A	B
2_01725	1	10.5775	2_01725	A	B	A	A	A	B	B	A	X	B	B	B	A	B	B	A	B	A	A	B	A	A	B	A	B	B	A	A	A	B	B	B	B	A	A	A	B	A	B	B	A	A	B	A	A	B
2_04232	1	10.5775	2_04232	a	b	a	a	a	b	b	a	X	b	b	b	a	b	b	a	b	a	a	b	a	a	b	a	b	b	a	a	a	b	b	b	b	a	a	a	b	a	b	b	a	a	b	a	a	b
2_04233	1	10.5775	2_04233	A	B	A	A	A	B	B	A	X	B	B	B	A	B	B	A	B	A	A	B	A	A	B	A	B	B	A	A	A	B	B	B	B	A	A	A	B	A	B	B	A	A	B	A	A	B
2_09654	1	10.5775	2_09654	a	b	a	a	a	b	b	a	X	b	b	b	a	b	b	a	b	a	a	b	a	a	b	a	b	b	a	a	a	b	b	b	b	a	a	a	b	a	b	b	a	a	b	a	a	b
2_10195	1	10.5775	2_10195	a	b	a	a	a	b	b	a	X	b	b	b	a	b	b	a	b	a	a	b	a	a	b	a	b	b	a	a	a	b	b	b	b	a	a	a	b	a	b	b	a	a	b	a	a	b
2_10725	1	10.5775	2_10725	a	b	a	a	a	b	b	a	X	b	b	b	a	b	b	a	b	a	a	b	a	a	b	a	b	b	a	a	a	b	b	b	b	a	a	a	b	a	b	b	a	a	b	a	a	b
2_10738	1	10.5775	2_10738	A	B	A	A	A	B	B	A	X	B	B	B	A	B	B	A	B	A	A	B	A	A	B	A	B	B	A	A	A	B	B	B	B	A	A	A	B	A	B	B	A	A	B	A	A	B
2_10739	1	10.5775	2_10739	A	B	A	A	A	B	B	A	X	B	B	B	A	B	B	A	B	A	A	B	A	A	B	A	B	B	A	A	A	B	B	B	B	A	A	A	B	A	B	B	A	A	B	A	A	B
2_13991	1	10.5775	2_13991	A	B	A	A	A	B	B	A	X	B	B	B	A	B	B	A	B	A	A	B	A	A	B	A	B	B	A	A	A	B	B	B	B	A	A	A	B	A	B	B	A	A	B	A	A	B
2_14067	1	10.5775	2_14067	A	B	A	A	A	B	B	A	X	B	B	B	A	B	B	A	B	A	A	B	A	A	B	A	B	B	A	A	A	B	B	B	B	A	A	A	B	A	B	B	A	A	B	A	A	B
2_14259	1	10.5775	2_14259	a	b	a	a	a	b	b	a	X	b	b	b	a	b	b	a	b	a	a	b	a	a	b	a	b	b	a	a	a	b	b	b	b	a	a	a	b	a	b	b	a	a	b	a	a	b
2_14260	1	10.5775	2_14260	A	B	A	A	A	B	B	A	X	B	B	B	A	B	B	A	B	A	A	B	A	A	B	A	B	B	A	A	A	B	B	B	B	A	A	A	B	A	B	B	A	A	B	A	A	B
2_14633	1	10.5775	2_14633	a	b	a	a	a	b	b	a	X	b	b	b	a	b	b	a	b	a	a	b	a	a	b	a	b	b	a	a	a	b	b	b	b	a	a	a	b	a	b	b	a	a	b	a	a	b
2_14636	1	10.5775	2_14636	A	B	A	A	A	B	B	A	X	B	B	B	A	B	B	A	B	A	A	B	A	A	B	A	B	B	A	A	A	B	B	B	B	A	A	A	B	A	B	B	A	A	B	A	A	B
2_14637	1	10.5775	2_14637	a	b	a	a	a	b	b	a	X	b	b	b	a	b	b	a	b	a	a	b	a	a	b	a	b	b	a	a	a	b	b	b	b	a	a	a	b	a	b	b	a	a	b	a	a	b
2_17017	1	10.5775	2_17017	a	b	a	a	a	b	b	a	X	b	b	b	a	b	b	a	b	a	a	b	a	a	b	a	b	b	a	a	a	b	b	b	b	a	a	a	b	a	b	b	a	a	b	a	a	b
2_19299	1	10.5775	2_19299	a	b	a	a	a	b	b	a	X	b	b	b	a	b	b	a	b	a	a	b	a	a	b	a	b	b	a	a	a	b	b	b	b	a	a	a	b	a	b	b	a	a	b	a	a	b
2_19300	1	10.5775	2_19300	a	b	a	a	a	b	b	a	X	b	b	b	a	b	b	a	b	a	a	b	a	a	b	a	b	b	a	a	a	b	b	b	b	a	a	a	b	a	b	b	a	a	b	a	a	b
2_19683	1	10.5775	2_19683	A	B	A	A	A	B	B	A	X	B	B	B	A	B	B	A	B	A	A	B	A	A	B	A	B	B	A	A	A	B	B	B	B	A	A	A	B	A	B	B	A	A	B	A	A	B
2_20801	1	10.5775	2_20801	A	B	A	A	A	B	B	A	X	B	B	B	A	B	B	A	B	A	A	B	A	A	B	A	B	B	A	A	A	B	B	B	B	A	A	A	B	A	B	B	A	A	B	A	A	B
2_20802	1	10.5775	2_20802	A	B	A	A	A	B	B	A	X	B	B	B	A	B	B	A	B	A	A	B	A	A	B	A	B	B	A	A	A	B	B	B	B	A	A	A	B	A	B	B	A	A	B	A	A	B
2_21656	1	10.5775	2_21656	a	b	a	a	a	b	b	a	X	b	b	b	a	b	b	a	b	a	a	b	a	a	b	a	b	b	a	a	a	b	b	b	b	a	a	a	b	a	b	b	a	a	b	a	a	b
2_22371	1	10.5775	2_22371	A	B	A	A	A	B	B	A	X	B	B	B	A	B	B	A	B	A	A	B	A	A	B	A	B	B	A	A	A	B	B	B	B	A	A	A	B	A	B	B	A	A	B	A	A	B
2_22372	1	10.5775	2_22372	A	B	A	A	A	B	B	A	X	B	B	B	A	B	B	A	B	A	A	B	A	A	B	A	B	B	A	A	A	B	B	B	B	A	A	A	B	A	B	B	A	A	B	A	A	B
2_23210	1	10.5775	2_23210	A	B	A	A	A	B	B	A	X	B	B	B	A	B	B	A	B	A	A	B	A	A	B	A	B	B	A	A	A	B	B	B	B	A	A	A	B	A	B	B	A	A	B	A	A	B
2_23211	1	10.5775	2_23211	a	b	a	a	a	b	b	a	X	b	b	b	a	b	b	a	b	a	a	b	a	a	b	a	b	b	a	a	a	b	b	b	b	a	a	a	b	a	b	b	a	a	b	a	a	b
2_23269	1	10.5775	2_23269	a	b	a	a	a	b	b	a	X	b	b	b	a	b	b	a	b	a	a	b	a	a	b	a	b	b	a	a	a	b	b	b	b	a	a	a	b	a	b	b	a	a	b	a	a	b
2_23270	1	10.5775	2_23270	a	b	a	a	a	b	b	a	X	b	b	b	a	b	b	a	b	a	a	b	a	a	b	a	b	b	a	a	a	b	b	b	b	a	a	a	b	a	b	b	a	a	b	a	a	b
2_25175	1	10.5775	2_25175	a	b	a	a	a	b	b	a	X	b	b	b	a	b	b	a	b	a	a	b	a	a	b	a	b	b	a	a	a	b	b	b	b	a	a	a	b	a	b	b	a	a	b	a	a	b
2_25199	1	10.5775	2_25199	A	B	A	A	A	B	B	A	X	B	B	B	A	B	B	A	B	A	A	B	A	A	B	A	B	B	A	A	A	B	B	B	B	A	A	A	B	A	B	B	A	A	B	A	A	B
2_25200	1	10.5775	2_25200	a	b	a	a	a	b	b	a	X	b	b	b	a	b	b	a	b	a	a	b	a	a	b	a	b	b	a	a	a	b	b	b	b	a	a	a	b	a	b	b	a	a	b	a	a	b
2_25201	1	10.5775	2_25201	a	b	a	a	a	b	b	a	X	b	b	b	a	b	b	a	b	a	a	b	a	a	b	a	b	b	a	a	a	b	b	b	b	a	a	a	b	a	b	b	a	a	b	a	a	b
2_28605	1	10.5775	2_28605	A	B	A	A	A	B	B	A	X	B	B	B	A	B	B	A	B	A	A	B	A	A	B	A	B	B	A	A	A	B	B	B	B	A	A	A	B	A	B	B	A	A	B	A	A	B
2_28811	1	10.5775	2_28811	A	B	A	A	A	B	B	A	X	B	B	B	A	B	B	A	B	A	A	B	A	A	B	A	B	B	A	A	A	B	B	B	B	A	A	A	B	A	B	B	A	A	B	A	A	B
2_28812	1	10.5775	2_28812	a	b	a	a	a	b	b	a	X	b	b	b	a	b	b	a	b	a	a	b	a	a	b	a	b	b	a	a	a	b	b	b	b	a	a	a	b	a	b	b	a	a	b	a	a	b
2_29605	1	10.5775	2_29605	A	B	A	A	A	B	B	A	X	B	B	B	A	B	B	A	B	A	A	B	A	A	B	A	B	B	A	A	A	B	B	B	B	A	A	A	B	A	B	B	A	A	B	A	A	B
2_29606	1	10.5775	2_29606	a	b	a	a	a	b	b	a	X	b	b	b	a	b	b	a	b	a	a	b	a	a	b	a	b	b	a	a	a	b	b	b	b	a	a	a	b	a	b	b	a	a	b	a	a	b
2_29712	1	10.5775	2_29712	A	B	A	A	A	B	B	A	X	B	B	B	A	B	B	A	B	A	A	B	A	A	B	A	B	B	A	A	A	B	B	B	B	A	A	A	B	A	B	B	A	A	B	A	A	B
2_29713	1	10.5775	2_29713	A	B	A	A	A	B	B	A	X	B	B	B	A	B	B	A	B	A	A	B	A	A	B	A	B	B	A	A	A	B	B	B	B	A	A	A	B	A	B	B	A	A	B	A	A	B
2_29770	1	10.5775	2_29770	a	b	a	a	a	b	b	a	X	b	b	b	a	b	b	a	b	a	a	b	a	a	b	a	b	b	a	a	a	b	b	b	b	a	a	a	b	a	b	b	a	a	b	a	a	b
2_29771	1	10.5775	2_29771	a	b	a	a	a	b	b	a	X	b	b	b	a	b	b	a	b	a	a	b	a	a	b	a	b	b	a	a	a	b	b	b	b	a	a	a	b	a	b	b	a	a	b	a	a	b
2_30402	1	10.5775	2_30402	a	b	a	a	a	b	b	a	X	b	b	b	a	b	b	a	b	a	a	b	a	a	b	a	b	b	a	a	a	b	b	b	b	a	a	a	b	a	b	b	a	a	b	a	a	b
2_33373	1	10.5775	2_33373	a	b	a	a	a	b	b	a	X	b	b	b	a	b	b	a	b	a	a	b	a	a	b	a	b	b	a	a	a	b	b	b	b	a	a	a	b	a	b	b	a	a	b	a	a	b
2_38594	1	10.5775	2_38594	A	B	A	A	A	B	B	A	X	B	B	B	A	B	B	A	B	A	A	B	A	A	B	A	B	B	A	A	A	B	B	B	B	A	A	A	B	A	B	B	A	A	B	A	A	B
2_38595	1	10.5775	2_38595	A	B	A	A	A	B	B	A	X	B	B	B	A	B	B	A	B	A	A	B	A	A	B	A	B	B	A	A	A	B	B	B	B	A	A	A	B	A	B	B	A	A	B	A	A	B
2_38919	1	10.5775	2_38919	A	B	A	A	A	B	B	A	X	B	B	B	A	B	B	A	B	A	A	B	A	A	B	A	B	B	A	A	A	B	B	B	B	A	A	A	B	A	B	B	A	A	B	A	A	B
2_40856	1	10.5775	2_40856	A	B	A	A	A	B	B	A	X	B	B	B	A	B	B	A	B	A	A	B	A	A	B	A	B	B	A	A	A	B	B	B	B	A	A	A	B	A	B	B	A	A	B	A	A	B
2_41598	1	10.5775	2_41598	a	b	a	a	a	b	b	a	U	b	b	b	a	b	b	a	b	a	a	b	a	a	b	a	b	b	a	a	a	b	b	b	b	a	a	a	b	a	b	b	a	a	b	a	a	b
2_42833	1	10.5775	2_42833	a	b	a	a	a	b	b	a	X	b	b	b	a	b	b	a	b	a	a	b	a	a	b	a	b	b	a	a	a	b	b	b	b	a	a	a	b	a	b	b	a	a	b	a	a	b
2_43947	1	10.5775	2_43947	A	B	A	A	A	B	B	A	X	B	B	B	A	B	B	A	B	A	A	B	A	A	B	A	B	B	A	A	A	B	B	B	B	A	A	A	B	A	B	B	A	A	B	A	A	B
2_45668	1	10.5775	2_45668	a	b	a	a	a	b	b	a	X	b	b	b	a	b	b	a	b	a	a	b	a	a	b	a	b	b	a	a	a	b	b	b	b	a	a	a	b	a	b	b	a	a	b	a	a	b
2_46207	1	10.5775	2_46207	A	B	A	A	A	B	B	A	X	B	B	B	A	B	B	A	B	A	A	B	A	A	B	A	B	B	A	A	A	B	B	B	B	A	A	A	B	A	B	B	A	A	B	A	A	B
2_47368	1	10.5775	2_47368	A	B	A	A	A	B	B	A	X	B	B	B	A	B	B	A	B	A	A	B	A	A	B	A	B	B	A	A	A	B	B	B	B	A	A	A	B	A	B	B	A	A	B	A	A	B
2_48294	1	10.5775	2_48294	A	B	A	A	A	B	B	A	X	B	B	B	A	B	B	A	B	A	A	B	A	A	B	A	B	B	A	A	A	B	B	B	B	A	A	A	B	A	B	B	A	A	B	A	A	B
2_48769	1	10.5775	2_48769	a	b	a	a	a	b	b	a	X	b	b	b	a	b	b	a	b	a	a	b	a	a	b	a	b	b	a	a	a	b	b	b	b	a	a	a	b	a	b	b	a	a	b	a	a	b
2_50535	1	10.5775	2_50535	A	B	A	A	A	B	B	A	X	B	B	B	A	B	B	A	B	A	A	B	A	A	B	A	B	B	A	A	A	B	B	B	B	A	A	A	B	A	B	B	A	A	B	A	A	B
2_53014	1	10.5775	2_53014	A	B	A	A	A	B	B	A	X	B	B	B	A	B	B	A	B	A	A	B	A	A	B	A	B	B	A	A	A	B	B	B	B	A	A	A	B	A	B	B	A	A	B	A	A	B
2_53093	1	10.5775	2_53093	a	b	a	a	a	b	b	a	X	b	b	b	a	b	b	a	b	a	a	b	a	a	b	a	b	b	a	a	a	b	b	b	b	a	a	a	b	a	b	b	a	a	b	a	a	b
2_54619	1	10.5775	2_54619	a	b	a	a	a	b	b	a	X	b	b	b	a	b	b	a	b	a	a	b	a	a	b	a	b	b	a	a	a	b	b	b	b	a	a	a	b	a	b	b	a	a	b	a	a	b
2_02576	1	11.565	2_02576	a	b	a	a	a	b	b	b	X	b	b	b	a	b	b	a	b	a	a	b	a	a	b	a	b	b	a	a	a	b	b	b	b	a	a	a	b	a	b	b	a	a	b	a	a	b
1_0976	1	12.5495	1_0976	a	b	a	a	a	b	b	b	X	b	b	b	a	b	b	a	b	a	a	b	a	a	b	a	b	b	a	a	a	b	b	a	b	a	a	a	b	a	b	b	a	a	b	a	a	b
2_00103	1	12.5495	2_00103	A	B	A	A	A	B	B	B	X	B	B	B	A	B	B	A	B	A	A	B	A	A	B	A	B	B	A	A	A	B	B	A	B	A	A	A	B	A	B	B	A	A	B	A	A	B
2_00104	1	12.5495	2_00104	A	B	A	A	A	B	B	B	X	B	B	B	A	B	B	A	B	A	A	B	A	A	B	A	B	B	A	A	A	B	B	A	B	A	A	A	B	A	B	B	A	A	B	A	A	B
2_02577	1	12.5495	2_02577	A	B	A	A	A	B	B	B	X	B	B	B	A	B	B	A	B	A	A	B	A	A	B	A	B	B	A	A	A	B	B	A	B	A	A	A	B	A	B	B	A	A	B	A	A	B
2_02578	1	12.5495	2_02578	A	B	A	A	A	B	B	B	X	B	B	B	A	B	B	A	B	A	A	B	A	A	B	A	B	B	A	A	A	B	B	A	B	A	A	A	B	A	B	B	A	A	B	A	A	B
2_03583	1	12.5495	2_03583	A	B	A	A	A	B	B	B	X	B	B	B	A	B	B	A	B	A	A	B	A	A	B	A	B	B	A	A	A	B	B	A	B	A	A	A	B	A	B	B	A	A	B	A	A	B
2_07252	1	12.5495	2_07252	A	B	A	A	A	B	B	B	X	B	B	B	A	B	B	A	B	A	A	B	A	A	B	A	B	B	A	A	A	B	B	A	B	A	A	A	B	A	B	B	A	A	B	A	A	B
2_07253	1	12.5495	2_07253	a	b	a	a	a	b	b	b	X	b	b	b	a	b	b	a	b	a	a	b	a	a	b	a	b	b	a	a	a	b	b	a	b	a	a	a	b	a	b	b	a	a	b	a	a	b
2_08036	1	12.5495	2_08036	a	b	a	a	a	b	b	b	X	b	b	b	a	b	b	a	b	a	a	b	a	a	b	a	b	b	a	a	a	b	b	a	b	a	a	a	b	a	b	b	a	a	b	a	a	b
2_09080	1	12.5495	2_09080	a	b	a	a	a	b	b	b	X	b	b	b	a	b	b	a	b	a	a	b	a	a	b	a	b	b	a	a	a	b	b	a	b	a	a	a	b	a	b	b	a	a	b	a	a	b
2_09081	1	12.5495	2_09081	A	B	A	A	A	B	B	B	X	B	B	B	A	B	B	A	B	A	A	B	A	A	B	A	B	B	A	A	A	B	B	A	B	A	A	A	B	A	B	B	A	A	B	A	A	B
2_09277	1	12.5495	2_09277	A	B	A	A	A	B	B	B	X	B	B	B	A	B	B	A	B	A	A	B	A	A	B	A	B	B	A	A	A	B	B	A	B	A	A	A	B	A	B	B	A	A	B	A	A	B
2_09278	1	12.5495	2_09278	a	b	a	a	a	b	b	b	X	b	b	b	a	b	b	a	b	a	a	b	a	a	b	a	b	b	a	a	a	b	b	a	b	a	a	a	b	a	b	b	a	a	b	a	a	b
2_10970	1	12.5495	2_10970	a	b	a	a	a	b	b	b	X	b	b	b	a	b	b	a	b	a	a	b	a	a	b	a	b	b	a	a	a	b	b	a	b	a	a	a	b	a	b	b	a	a	b	a	a	b
2_11378	1	12.5495	2_11378	a	b	a	a	a	b	b	b	X	b	b	b	a	b	b	a	b	a	a	b	a	a	b	a	b	b	a	a	a	b	b	a	b	a	a	a	b	a	b	b	a	a	b	a	a	b
2_12168	1	12.5495	2_12168	a	b	a	a	a	b	b	b	X	b	b	b	a	b	b	a	b	a	a	b	a	a	b	a	b	b	a	a	a	b	b	a	b	a	a	a	b	a	b	b	a	a	b	a	a	b
2_12302	1	12.5495	2_12302	A	B	A	A	A	B	B	B	X	B	B	B	A	B	B	A	B	A	A	B	A	A	B	A	B	B	A	A	A	B	B	A	B	A	A	A	B	A	B	B	A	A	B	A	A	B
2_12303	1	12.5495	2_12303	A	B	A	A	A	B	B	B	X	B	B	B	A	B	B	A	B	A	A	B	A	A	B	A	B	B	A	A	A	B	B	A	B	A	A	A	B	A	B	B	A	A	B	A	A	B
2_14286	1	12.5495	2_14286	A	B	A	A	A	B	B	B	X	B	B	B	A	B	B	A	B	A	A	B	A	A	B	A	B	B	A	A	A	B	B	A	B	A	A	A	B	A	B	B	A	A	B	A	A	B
2_14287	1	12.5495	2_14287	a	b	a	a	a	b	b	b	X	b	b	b	a	b	b	a	b	a	a	b	a	a	b	a	b	b	a	a	a	b	b	a	b	a	a	a	b	a	b	b	a	a	b	a	a	b
2_18767	1	12.5495	2_18767	A	B	A	A	A	B	B	B	X	B	B	B	A	B	B	A	B	A	A	B	A	A	B	A	B	B	A	A	A	B	B	A	B	A	A	A	B	A	B	B	A	A	B	A	A	B
2_18817	1	12.5495	2_18817	A	B	A	A	A	B	B	B	X	B	B	B	A	B	B	A	B	A	A	B	A	A	B	A	B	B	A	A	A	B	B	A	B	A	A	A	B	A	B	B	A	A	B	A	A	B
2_19287	1	12.5495	2_19287	a	b	a	a	a	b	b	b	X	b	b	b	a	b	b	a	b	a	a	b	a	a	b	a	b	b	a	a	a	b	b	a	b	a	a	a	b	a	b	b	a	a	b	a	a	b
2_19288	1	12.5495	2_19288	a	b	a	a	a	b	b	b	X	b	b	b	a	b	b	a	b	a	a	b	a	a	b	a	b	b	a	a	a	b	b	a	b	a	a	a	b	a	b	b	a	a	b	a	a	b
2_25938	1	12.5495	2_25938	a	b	a	a	a	b	b	b	X	b	b	b	a	b	b	a	b	a	a	b	a	a	b	a	b	b	a	a	a	b	b	a	b	a	a	a	b	a	b	b	a	a	b	a	a	b
2_25939	1	12.5495	2_25939	A	B	A	A	A	B	B	B	X	B	B	B	A	B	B	A	B	A	A	B	A	A	B	A	B	B	A	A	A	B	B	A	B	A	A	A	B	A	B	B	A	A	B	A	A	B
2_32211	1	12.5495	2_32211	a	b	a	a	a	b	b	b	X	b	b	b	a	b	b	a	b	a	a	b	a	a	b	a	b	b	a	a	a	b	b	a	b	a	a	a	b	a	b	b	a	a	b	a	a	b
2_38585	1	12.5495	2_38585	a	b	a	a	a	b	b	b	X	b	b	b	a	b	b	a	b	a	a	b	a	a	b	a	b	b	a	a	a	b	b	a	b	a	a	a	b	a	b	b	a	a	b	a	a	b
2_38586	1	12.5495	2_38586	A	B	A	A	A	B	B	B	X	B	B	B	A	B	B	A	B	A	A	B	A	A	B	A	B	B	A	A	A	B	B	A	B	A	A	A	B	A	B	B	A	A	B	A	A	B
2_39085	1	12.5495	2_39085	a	b	a	a	a	b	b	b	U	b	b	b	a	b	b	a	b	a	a	b	a	a	b	a	b	b	a	a	a	b	b	a	b	a	a	a	b	a	b	b	a	a	b	a	a	b
2_43296	1	12.5495	2_43296	a	b	a	a	a	b	b	b	X	b	b	b	a	b	b	a	b	a	a	b	a	a	b	a	b	b	a	a	a	b	b	a	b	a	a	a	b	a	b	b	a	a	b	a	a	b
2_45726	1	12.5495	2_45726	a	b	a	a	a	b	b	b	X	b	b	b	a	b	b	a	b	a	a	U	a	a	b	a	U	b	a	a	a	b	U	a	b	a	a	a	U	a	b	b	a	a	U	a	a	b
2_46469	1	12.5495	2_46469	a	b	a	a	a	b	b	b	X	b	b	b	a	b	b	a	b	a	a	b	a	a	b	a	b	b	a	a	a	b	b	a	b	a	a	a	b	a	b	b	a	a	b	a	a	b
2_48442	1	12.5495	2_48442	A	B	A	A	A	B	B	B	X	B	B	B	A	B	B	A	B	A	A	B	A	A	B	A	B	B	A	A	A	B	B	A	B	A	A	A	B	A	B	B	A	A	B	A	A	B
2_48513	1	12.5495	2_48513	A	B	A	A	A	B	B	B	X	B	B	B	A	B	B	A	B	A	A	B	A	A	B	A	B	B	A	A	A	B	B	A	B	A	A	A	B	A	B	B	A	A	B	A	A	B
2_49943	1	12.5495	2_49943	a	b	a	a	a	b	b	b	X	b	b	b	a	b	b	a	b	a	a	b	a	a	b	a	b	b	a	a	a	b	b	a	b	a	a	a	b	a	b	b	a	a	b	a	a	b
2_50341	1	12.5495	2_50341	a	b	a	a	a	b	b	b	X	b	b	b	a	b	b	a	b	a	a	b	a	a	b	a	b	b	a	a	a	b	b	a	b	a	a	a	b	a	b	b	a	a	b	a	a	b
2_50771	1	12.5495	2_50771	a	b	a	a	a	b	b	b	X	b	b	b	a	b	b	a	b	a	a	b	a	a	b	a	b	b	a	a	a	b	b	a	b	a	a	a	b	a	b	b	a	a	b	a	a	b
2_53545	1	12.5495	2_53545	A	B	A	A	A	B	B	B	X	B	B	B	A	B	B	A	B	A	A	B	A	A	B	A	B	B	A	A	A	B	B	A	B	A	A	A	B	A	B	B	A	A	B	A	A	B
2_28452	1	14.005	2_28452	a	b	a	a	a	b	b	b	U	b	b	b	a	b	b	a	b	a	a	U	a	a	a	a	b	b	a	a	a	b	b	a	b	a	a	a	b	a	b	b	a	a	b	a	a	b
1_0311	1	14.4525	1_0311	A	B	A	A	A	B	B	B	X	B	B	B	A	B	B	A	B	A	A	B	A	A	A	A	B	B	A	A	A	B	B	A	B	A	A	A	B	A	B	B	A	A	B	A	A	B
1_0673	1	14.4525	1_0673	a	b	a	a	a	b	b	b	X	b	b	b	a	b	b	a	b	a	a	b	a	a	a	a	b	b	a	a	a	b	b	a	b	a	a	a	b	a	b	b	a	a	b	a	a	b
2_00713	1	14.4525	2_00713	A	B	A	A	A	B	B	B	X	B	B	B	A	B	B	A	B	A	A	B	A	A	A	A	B	B	A	A	A	B	B	A	B	A	A	A	B	A	B	B	A	A	B	A	A	B
2_00797	1	14.4525	2_00797	a	b	a	a	a	b	b	b	X	b	b	b	a	b	b	a	b	a	a	b	a	a	a	a	b	b	a	a	a	b	b	a	b	a	a	a	b	a	b	b	a	a	b	a	a	b
2_00798	1	14.4525	2_00798	A	B	A	A	A	B	B	B	X	B	B	B	A	B	B	A	B	A	A	B	A	A	A	A	B	B	A	A	A	B	B	A	B	A	A	A	B	A	B	B	A	A	B	A	A	B
2_01260	1	14.4525	2_01260	A	B	A	A	A	B	B	B	X	B	B	B	A	B	B	A	B	A	A	B	A	A	A	A	B	B	A	A	A	B	B	A	B	A	A	A	B	A	B	B	A	A	B	A	A	B
2_01261	1	14.4525	2_01261	A	B	A	A	A	B	B	B	X	B	B	B	A	B	B	A	B	A	A	B	A	A	A	A	B	B	A	A	A	B	B	A	B	A	A	A	B	A	B	B	A	A	B	A	A	B
2_02239	1	14.4525	2_02239	A	B	A	A	A	B	B	B	X	B	B	B	A	B	B	A	B	A	A	B	A	A	A	A	B	B	A	A	A	B	B	A	B	A	A	A	B	A	B	B	A	A	B	A	A	B
2_02240	1	14.4525	2_02240	A	B	A	A	A	B	B	B	X	B	B	B	A	B	B	A	B	A	A	B	A	A	A	A	B	B	A	A	A	B	B	A	B	A	A	A	B	A	B	B	A	A	B	A	A	B
2_03167	1	14.4525	2_03167	A	B	A	A	A	B	B	B	X	B	B	B	A	B	B	A	B	A	A	B	A	A	A	A	B	B	A	A	A	B	B	A	B	A	A	A	B	A	B	B	A	A	B	A	A	B
2_03168	1	14.4525	2_03168	a	b	a	a	a	b	b	b	X	b	b	b	a	b	b	a	b	a	a	b	a	a	a	a	b	b	a	a	a	b	b	a	b	a	a	a	b	a	b	b	a	a	b	a	a	b
2_04259	1	14.4525	2_04259	A	B	A	A	A	B	B	B	X	B	B	B	A	B	B	A	B	A	A	B	A	A	A	A	B	B	A	A	A	B	B	A	B	A	A	A	B	A	B	B	A	A	B	A	A	B
2_04528	1	14.4525	2_04528	A	B	A	A	A	B	B	B	X	B	B	B	A	B	B	A	B	A	A	B	A	A	A	A	B	B	A	A	A	B	B	A	B	A	A	A	B	A	B	B	A	A	B	A	A	B
2_04559	1	14.4525	2_04559	A	B	A	A	A	B	B	B	X	B	B	B	A	B	B	A	B	A	A	B	A	A	A	A	B	B	A	A	A	B	B	A	B	A	A	A	B	A	B	B	A	A	B	A	A	B
2_04560	1	14.4525	2_04560	A	B	A	A	A	B	B	B	X	B	B	B	A	B	B	A	B	A	A	B	A	A	A	A	B	B	A	A	A	B	B	A	B	A	A	A	B	A	B	B	A	A	B	A	A	B
2_05267	1	14.4525	2_05267	A	B	A	A	A	B	B	B	X	B	B	B	A	B	B	A	B	A	A	B	A	A	A	A	B	B	A	A	A	B	B	A	B	A	A	A	B	A	B	B	A	A	B	A	A	B
2_06644	1	14.4525	2_06644	A	B	A	A	A	B	B	B	X	B	B	B	A	B	B	A	B	A	A	B	A	A	A	A	B	B	A	A	A	B	B	A	B	A	A	A	B	A	B	B	A	A	B	A	A	B
2_07128	1	14.4525	2_07128	A	B	A	A	A	B	B	B	X	B	B	B	A	B	B	A	B	A	A	B	A	A	A	A	B	B	A	A	A	B	B	A	B	A	A	A	B	A	B	B	A	A	B	A	A	B
2_07129	1	14.4525	2_07129	a	b	a	a	a	b	b	b	X	b	b	b	a	b	b	a	b	a	a	b	a	a	a	a	b	b	a	a	a	b	b	a	b	a	a	a	b	a	b	b	a	a	b	a	a	b
2_07632	1	14.4525	2_07632	a	b	a	a	a	b	b	b	X	b	b	b	a	b	b	a	b	a	a	b	a	a	a	a	b	b	a	a	a	b	b	a	b	a	a	a	b	a	b	b	a	a	b	a	a	b
2_07633	1	14.4525	2_07633	a	b	a	a	a	b	b	b	X	b	b	b	a	b	b	a	b	a	a	b	a	a	a	a	b	b	a	a	a	b	b	a	b	a	a	a	b	a	b	b	a	a	b	a	a	b
2_09463	1	14.4525	2_09463	a	b	a	a	a	b	b	b	X	b	b	b	a	b	b	a	b	a	a	b	a	a	a	a	b	b	a	a	a	b	b	a	b	a	a	a	b	a	b	b	a	a	b	a	a	b
2_09464	1	14.4525	2_09464	A	B	A	A	A	B	B	B	X	B	B	B	A	B	B	A	B	A	A	B	A	A	A	A	B	B	A	A	A	B	B	A	B	A	A	A	B	A	B	B	A	A	B	A	A	B
2_10316	1	14.4525	2_10316	A	B	A	A	A	B	B	B	X	B	B	B	A	B	B	A	B	A	A	B	A	A	A	A	B	B	A	A	A	B	B	A	B	A	A	A	B	A	B	B	A	A	B	A	A	B
2_10321	1	14.4525	2_10321	A	B	A	A	A	B	B	B	X	B	B	B	A	B	B	A	B	A	A	B	A	A	A	A	B	B	A	A	A	B	B	A	B	A	A	A	B	A	B	B	A	A	B	A	A	B
2_10769	1	14.4525	2_10769	A	B	A	A	A	B	B	B	X	B	B	B	A	B	B	A	B	A	A	B	A	A	A	A	B	B	A	A	A	B	B	A	B	A	A	A	B	A	B	B	A	A	B	A	A	B
2_11053	1	14.4525	2_11053	a	b	a	a	a	b	b	b	X	b	b	b	a	b	b	a	b	a	a	b	a	a	a	a	b	b	a	a	a	b	b	a	b	a	a	a	b	a	b	b	a	a	b	a	a	b
2_11834	1	14.4525	2_11834	a	b	a	a	a	b	b	b	X	b	b	b	a	b	b	a	b	a	a	b	a	a	a	a	b	b	a	a	a	b	b	a	b	a	a	a	b	a	b	b	a	a	b	a	a	b
2_16743	1	14.4525	2_16743	A	B	A	A	A	B	B	B	X	B	B	B	A	B	B	A	B	A	A	B	A	A	A	A	B	B	A	A	A	B	B	A	B	A	A	A	B	A	B	B	A	A	B	A	A	B
2_16744	1	14.4525	2_16744	A	B	A	A	A	B	B	B	X	B	B	B	A	B	B	A	B	A	A	B	A	A	A	A	B	B	A	A	A	B	B	A	B	A	A	A	B	A	B	B	A	A	B	A	A	B
2_16948	1	14.4525	2_16948	a	b	a	a	a	b	b	b	X	b	b	b	a	b	b	a	b	a	a	b	a	a	a	a	b	b	a	a	a	b	b	a	b	a	a	a	b	a	b	b	a	a	b	a	a	b
2_21553	1	14.4525	2_21553	a	b	a	a	a	b	b	b	X	b	b	b	a	b	b	a	b	a	a	b	a	a	a	a	b	b	a	a	a	b	b	a	b	a	a	a	b	a	b	b	a	a	b	a	a	b
2_21554	1	14.4525	2_21554	A	B	A	A	A	B	B	B	X	B	B	B	A	B	B	A	B	A	A	B	A	A	A	A	B	B	A	A	A	B	B	A	B	A	A	A	B	A	B	B	A	A	B	A	A	B
2_21565	1	14.4525	2_21565	a	b	a	a	a	b	b	b	X	b	b	b	a	b	b	a	b	a	a	b	a	a	a	a	b	b	a	a	a	b	b	a	b	a	a	a	b	a	b	b	a	a	b	a	a	b
2_21566	1	14.4525	2_21566	a	b	a	a	a	b	b	b	X	b	b	b	a	b	b	a	b	a	a	b	a	a	a	a	b	b	a	a	a	b	b	a	b	a	a	a	b	a	b	b	a	a	b	a	a	b
2_21794	1	14.4525	2_21794	a	b	a	a	a	b	b	b	X	b	b	b	a	b	b	a	b	a	a	b	a	a	a	a	b	b	a	a	a	b	b	a	b	a	a	a	b	a	b	b	a	a	b	a	a	b
2_23423	1	14.4525	2_23423	a	b	a	a	a	b	b	b	X	b	b	b	a	b	b	a	b	a	a	b	a	a	a	a	b	b	a	a	a	b	b	a	b	a	a	a	b	a	b	b	a	a	b	a	a	b
2_23424	1	14.4525	2_23424	a	b	a	a	a	b	b	b	X	b	b	b	a	b	b	a	b	a	a	b	a	a	a	a	b	b	a	a	a	b	b	a	b	a	a	a	b	a	b	b	a	a	b	a	a	b
2_23672	1	14.4525	2_23672	A	B	A	A	A	B	B	B	X	B	B	B	A	B	B	A	B	A	A	B	A	A	A	A	B	B	A	A	A	B	B	A	B	A	A	A	B	A	B	B	A	A	B	A	A	B
2_23673	1	14.4525	2_23673	a	b	a	a	a	b	b	b	X	b	b	b	a	b	b	a	b	a	a	b	a	a	a	a	b	b	a	a	a	b	b	a	b	a	a	a	b	a	b	b	a	a	b	a	a	b
2_24737	1	14.4525	2_24737	a	b	a	a	a	b	b	b	X	b	b	b	a	b	b	a	b	a	a	b	a	a	a	a	b	b	a	a	a	b	b	a	b	a	a	a	b	a	b	b	a	a	b	a	a	b
2_25594	1	14.4525	2_25594	a	b	a	a	a	b	b	b	X	b	b	b	a	b	b	a	b	a	a	b	a	a	a	a	b	b	a	a	a	b	b	a	b	a	a	a	b	a	b	b	a	a	b	a	a	b
2_26693	1	14.4525	2_26693	A	B	A	A	A	B	B	B	X	B	B	B	A	B	B	A	B	A	A	B	A	A	A	A	B	B	A	A	A	B	B	A	B	A	A	A	B	A	B	B	A	A	B	A	A	B
2_27242	1	14.4525	2_27242	A	B	A	A	A	B	B	B	X	B	B	B	A	B	B	A	B	A	A	B	A	A	A	A	B	B	A	A	A	B	B	A	B	A	A	A	B	A	B	B	A	A	B	A	A	B
2_27243	1	14.4525	2_27243	a	b	a	a	a	b	b	b	X	b	b	b	a	b	b	a	b	a	a	b	a	a	a	a	b	b	a	a	a	b	b	a	b	a	a	a	b	a	b	b	a	a	b	a	a	b
2_28620	1	14.4525	2_28620	A	B	A	A	A	B	B	B	X	B	B	B	A	B	B	A	B	A	A	B	A	A	A	A	B	B	A	A	A	B	B	A	B	A	A	A	B	A	B	B	A	A	B	A	A	B
2_28652	1	14.4525	2_28652	a	b	a	a	a	b	b	b	X	b	b	b	a	b	b	a	b	a	a	b	a	a	a	a	b	b	a	a	a	b	b	a	b	a	a	a	b	a	b	b	a	a	b	a	a	b
2_28962	1	14.4525	2_28962	a	b	a	a	a	b	b	b	X	b	b	b	a	b	b	a	b	a	a	b	a	a	a	a	b	b	a	a	a	b	b	a	b	a	a	a	b	a	b	b	a	a	b	a	a	b
2_33189	1	14.4525	2_33189	A	B	A	A	A	B	B	B	X	B	B	B	A	B	B	A	B	A	A	B	A	A	A	A	B	B	A	A	A	B	B	A	B	A	A	A	B	A	B	B	A	A	B	A	A	B
2_34154	1	14.4525	2_34154	a	b	a	a	a	b	b	b	X	b	b	b	a	b	b	a	b	a	a	b	a	a	a	a	b	b	a	a	a	b	b	a	b	a	a	a	b	a	b	b	a	a	b	a	a	b
2_34319	1	14.4525	2_34319	A	B	A	U	A	B	B	B	X	B	B	B	A	B	B	A	B	A	A	B	A	A	A	A	B	B	A	A	A	B	B	A	B	A	A	A	B	A	B	B	A	A	B	A	A	B
2_34658	1	14.4525	2_34658	A	B	A	A	A	B	B	B	X	B	B	B	A	B	B	A	B	A	A	B	A	A	A	A	B	B	A	A	A	B	B	A	B	A	A	A	B	A	B	B	A	A	B	A	A	B
2_38362	1	14.4525	2_38362	A	B	A	U	U	B	B	B	X	B	B	B	A	B	B	A	B	A	A	B	A	A	A	A	B	B	A	A	A	B	B	A	B	A	A	A	B	A	B	B	A	U	B	A	A	B
2_38363	1	14.4525	2_38363	A	B	A	A	A	B	B	B	X	B	B	B	A	B	B	A	B	A	A	B	A	A	A	A	B	B	A	A	A	B	B	A	B	A	A	A	B	A	B	B	A	A	B	A	A	B
2_40491	1	14.4525	2_40491	a	b	a	a	a	b	b	b	X	b	b	b	a	b	b	a	b	a	a	b	a	a	a	a	b	b	a	a	a	b	b	a	b	a	a	a	b	a	b	b	a	a	b	a	a	b
2_40513	1	14.4525	2_40513	a	b	a	a	a	b	b	b	X	b	b	b	a	b	b	a	b	a	a	b	a	a	a	a	b	b	a	a	a	b	b	a	b	a	a	a	b	a	b	b	a	a	b	a	a	b
2_44751	1	14.4525	2_44751	A	B	A	A	A	B	B	B	X	B	B	B	A	B	B	A	B	A	A	B	A	A	A	A	B	B	A	A	A	B	B	A	B	A	A	A	B	A	B	B	A	A	B	A	A	B
2_44933	1	14.4525	2_44933	a	b	a	a	a	b	b	b	X	b	b	b	a	b	b	a	b	a	a	b	a	a	a	a	b	b	a	a	a	b	b	a	b	a	a	a	b	a	b	b	a	a	b	a	a	b
2_45656	1	14.4525	2_45656	a	b	a	a	a	b	b	b	X	b	b	b	a	b	b	a	b	a	a	b	a	a	a	a	b	b	a	a	a	b	b	a	b	a	a	a	b	a	b	b	a	a	b	a	a	b
2_45826	1	14.4525	2_45826	A	B	A	A	A	B	B	B	U	B	B	B	A	B	B	A	B	A	A	B	A	A	A	A	B	B	A	A	A	B	B	A	B	A	A	A	B	A	B	B	A	A	B	A	A	B
2_48225	1	14.4525	2_48225	a	b	a	a	a	b	b	b	X	b	b	b	a	b	b	a	b	a	a	b	a	a	a	a	b	b	a	a	a	b	b	a	b	a	a	a	b	a	b	b	a	a	b	a	a	b
2_48303	1	14.4525	2_48303	a	b	a	a	a	b	b	b	X	b	b	b	a	b	b	a	b	a	a	b	a	a	a	a	b	b	a	a	a	b	b	a	b	a	a	a	b	a	b	b	a	a	b	a	a	b
2_48350	1	14.4525	2_48350	a	b	a	a	a	b	b	b	X	b	b	b	a	b	b	a	b	a	a	b	a	a	a	a	b	b	a	a	a	b	b	a	b	a	a	a	b	a	b	b	a	a	b	a	a	b
2_48570	1	14.4525	2_48570	a	b	a	a	a	b	b	b	X	b	b	b	a	b	b	a	b	a	a	b	a	a	a	a	b	b	a	a	a	b	b	a	b	a	a	a	b	a	b	b	a	a	b	a	a	b
2_48591	1	14.4525	2_48591	A	B	A	A	A	B	B	B	U	B	B	B	A	B	B	A	B	A	A	B	A	A	A	A	B	B	A	A	A	B	B	A	B	A	A	A	B	A	B	B	A	A	B	A	A	B
2_49267	1	14.4525	2_49267	A	B	A	A	A	B	B	B	X	B	B	B	A	B	B	A	B	A	A	B	A	A	A	A	B	B	A	A	A	B	B	A	B	A	A	A	B	A	B	B	A	A	B	A	A	B
2_49907	1	14.4525	2_49907	a	b	a	a	a	b	b	b	X	b	b	b	a	b	b	a	b	a	a	b	a	a	a	a	b	b	a	a	a	b	b	a	b	a	a	a	b	a	b	b	a	a	b	a	a	b
2_51226	1	14.4525	2_51226	A	B	A	A	A	B	B	B	X	B	B	B	A	B	B	A	B	A	A	B	A	A	A	A	B	B	A	A	A	B	B	A	B	A	A	A	B	A	B	B	A	A	B	A	A	B
2_51336	1	14.4525	2_51336	a	b	a	a	a	b	b	b	X	b	b	b	a	b	b	a	b	a	a	b	a	a	a	a	b	b	a	a	a	b	b	a	b	a	a	a	b	a	b	b	a	a	b	a	a	b
2_51823	1	14.4525	2_51823	A	B	A	A	A	B	B	B	X	B	B	B	A	B	B	A	B	A	A	B	A	A	A	A	B	B	A	A	A	B	B	A	B	A	A	A	B	A	B	B	A	A	B	A	A	B
2_55203	1	14.4525	2_55203	a	b	a	a	a	b	b	b	X	b	b	b	a	b	b	a	b	a	a	b	a	a	a	a	b	b	a	a	a	b	b	a	b	a	a	a	b	a	b	b	a	a	b	a	a	b
2_55582	1	14.4525	2_55582	A	B	A	A	A	B	B	B	X	B	B	B	A	B	B	A	B	A	A	B	A	A	A	A	B	B	A	A	A	B	B	A	B	A	A	A	B	A	B	B	A	A	B	A	A	B
2_50857	1	15.3995	2_50857	A	B	A	A	A	B	B	B	A	B	B	B	A	B	B	A	B	A	A	B	A	A	A	A	B	B	A	A	A	B	B	A	B	A	A	A	B	A	B	B	A	A	A	A	A	B
2_03520	1	16.646	2_03520	A	B	A	A	A	B	B	B	A	B	B	B	A	B	B	A	B	A	A	B	A	A	A	A	B	B	A	A	A	B	B	A	B	B	A	A	B	A	B	B	A	A	A	A	A	B
2_23136	1	16.646	2_23136	A	B	A	A	A	B	B	B	A	B	B	B	A	B	B	A	B	A	A	B	A	A	A	A	B	B	A	A	A	B	B	A	B	B	A	A	B	A	B	B	A	A	A	A	A	B
2_33689	1	16.646	2_33689	a	b	a	a	a	b	b	b	a	b	b	b	a	b	b	a	b	a	a	b	a	a	a	a	b	b	a	a	a	b	b	a	b	b	a	a	b	a	b	b	a	a	a	a	a	b
2_43020	1	16.646	2_43020	a	b	a	a	a	b	b	b	a	b	b	b	a	b	b	a	b	a	a	b	a	a	a	a	b	b	a	a	a	b	b	a	b	b	a	a	b	a	b	b	a	a	a	a	a	b
2_44813	1	17.3625	2_44813	A	B	A	A	A	B	B	B	A	B	B	B	A	B	B	A	B	A	A	B	A	A	A	A	B	B	A	A	A	B	B	A	B	B	A	A	B	A	B	B	A	A	A	A	A	B
2_53351	1	17.3625	2_53351	A	B	A	A	A	B	B	B	A	B	B	B	A	B	B	A	B	A	A	B	A	A	A	A	B	B	A	A	A	B	B	A	B	B	A	A	B	A	B	B	A	A	A	A	A	B
2_03707	1	18.024	2_03707	a	b	a	a	a	b	b	b	a	b	b	b	a	b	b	a	b	a	a	b	a	a	a	a	b	b	a	a	a	b	b	a	b	b	a	a	b	a	b	b	a	a	a	a	a	b
2_38320	1	18.024	2_38320	a	b	a	a	a	b	b	b	a	b	b	b	a	b	b	a	b	a	a	b	a	a	a	a	b	b	a	a	a	b	b	a	b	b	a	a	b	a	b	b	a	a	a	a	a	b
2_42456	1	18.024	2_42456	A	B	A	A	A	B	B	B	A	B	B	B	A	B	B	A	B	A	A	B	A	A	A	A	B	B	A	A	A	B	B	A	B	B	A	A	B	A	B	B	A	A	A	A	A	B
2_43539	1	18.024	2_43539	A	B	A	A	A	B	B	B	A	B	B	B	A	B	B	A	B	A	A	B	A	A	A	A	B	B	A	A	A	B	B	A	B	B	A	A	B	A	B	B	A	A	A	A	A	B
2_45131	1	18.024	2_45131	A	B	A	A	A	B	B	B	A	B	B	B	A	B	B	A	B	A	A	B	A	A	A	A	B	B	A	A	A	B	B	A	B	B	A	A	B	A	B	B	A	A	A	A	A	B
2_45385	1	18.024	2_45385	A	B	A	A	A	B	B	B	A	B	B	B	A	B	B	A	B	A	A	B	A	A	A	A	B	B	A	A	A	B	B	A	B	B	A	A	B	A	B	B	A	A	A	A	A	B
2_48355	1	18.024	2_48355	a	b	a	a	a	b	b	b	a	b	b	b	a	b	b	a	b	a	a	b	a	a	a	a	b	b	a	a	a	b	b	a	b	b	a	a	b	a	b	b	a	a	a	a	a	b
2_50774	1	18.024	2_50774	a	b	a	a	a	b	b	b	a	b	b	b	a	b	b	a	b	a	a	b	a	a	a	a	b	b	a	a	a	b	b	a	b	b	a	a	b	a	b	b	a	a	a	a	a	b
2_51977	1	18.024	2_51977	A	B	A	A	A	B	B	B	A	B	B	B	A	B	B	A	B	A	A	B	A	A	A	A	B	B	A	A	A	B	B	A	B	B	A	A	B	A	B	B	A	A	A	A	A	B
2_52309	1	18.024	2_52309	A	B	A	A	A	B	B	B	A	B	B	B	A	B	B	A	B	A	A	B	A	A	A	A	B	B	A	A	A	B	B	A	B	B	A	A	B	A	B	B	A	A	A	A	A	B
2_03947	1	18.601	2_03947	A	B	A	A	A	B	B	B	A	B	B	B	A	B	B	A	B	A	A	B	A	A	A	A	B	B	A	A	A	B	B	A	B	B	A	A	B	A	B	B	A	A	A	A	A	B
2_18543	1	18.601	2_18543	a	b	a	a	a	b	b	b	a	b	b	b	a	b	b	a	b	a	a	b	a	a	a	a	b	b	a	a	a	b	b	a	b	b	a	a	b	a	b	b	a	a	a	a	a	b
2_26137	1	18.601	2_26137	A	B	A	A	A	B	B	B	A	B	B	B	A	B	B	A	B	A	A	B	A	A	A	A	B	B	A	A	A	B	B	A	B	B	A	A	B	A	B	B	A	A	A	A	A	B
2_36478	1	18.601	2_36478	A	B	A	A	A	B	B	B	A	B	B	B	A	B	B	A	B	A	A	B	A	A	A	A	B	B	A	A	A	B	B	A	B	B	A	A	B	A	B	B	A	A	A	A	A	B
2_45430	1	18.601	2_45430	A	B	A	A	A	B	B	B	A	B	B	B	A	B	B	A	B	A	A	B	A	A	A	A	B	B	A	A	A	B	B	A	B	B	A	A	B	A	B	B	A	A	A	A	A	B
2_47635	1	18.601	2_47635	a	b	a	a	a	b	b	b	a	b	b	b	a	b	b	a	b	a	a	b	a	a	a	a	b	b	a	a	a	b	b	a	b	b	a	a	b	a	b	b	a	a	a	a	a	b
2_55482	1	18.601	2_55482	a	b	a	a	a	b	b	b	a	b	b	b	a	b	b	a	b	a	a	b	a	a	a	a	b	b	a	a	a	b	b	a	b	b	a	a	b	a	b	b	a	a	a	a	a	b
2_38610	1	19.101	2_38610	A	B	A	A	A	B	B	B	A	B	B	B	A	B	B	A	B	A	A	B	A	A	A	A	B	B	A	A	A	B	B	A	B	B	A	B	B	A	B	B	A	A	A	A	A	B
2_46580	1	19.101	2_46580	a	b	a	a	a	b	b	b	a	b	b	b	a	b	b	a	b	a	a	b	a	a	a	a	b	b	a	a	a	b	b	a	b	b	a	b	b	a	b	b	a	a	a	a	a	b
2_47518	1	19.101	2_47518	A	B	A	A	A	B	B	B	A	B	B	B	A	B	B	A	B	A	A	B	A	A	A	A	B	B	A	A	A	B	B	A	B	B	A	B	B	A	B	B	A	A	A	A	A	B
2_51662	1	19.101	2_51662	a	b	a	a	a	b	b	b	a	b	b	b	a	b	b	a	b	a	a	b	a	a	a	a	b	b	a	a	a	b	b	a	b	b	a	b	b	a	b	b	a	a	a	a	a	b
2_51955	1	19.101	2_51955	A	B	A	A	A	B	B	B	A	B	B	B	A	B	B	A	B	A	A	B	A	A	A	A	B	B	A	A	A	B	B	A	B	B	A	B	B	A	B	B	A	A	A	A	A	B
2_51979	1	19.101	2_51979	A	B	A	A	A	B	B	B	A	B	B	B	A	B	B	A	B	A	A	B	A	A	A	A	B	B	A	A	A	B	B	A	B	B	A	B	B	A	B	B	A	A	A	A	A	B
2_16821	1	20.1015	2_16821	a	b	a	a	a	b	b	b	a	b	b	b	a	b	b	a	b	a	a	b	a	a	a	a	b	b	a	a	a	b	b	a	b	b	a	b	b	a	b	b	a	a	a	a	a	b
2_23010	1	20.1015	2_23010	A	B	A	A	A	B	B	B	A	B	B	B	A	B	B	A	B	A	A	B	A	A	A	A	B	B	A	A	A	B	B	A	B	B	A	B	B	A	B	B	A	A	A	A	A	B
2_45053	1	20.1015	2_45053	A	B	A	A	A	B	B	B	A	B	B	B	A	B	B	A	B	A	A	B	A	A	A	A	B	B	A	A	A	B	B	A	B	B	A	B	B	A	B	B	A	A	A	A	A	B
2_50512	1	20.1015	2_50512	a	b	a	a	a	b	b	b	a	b	b	b	a	b	b	a	b	a	a	b	a	a	a	a	b	b	a	a	a	b	b	a	b	b	a	b	b	a	b	b	a	a	a	a	a	b
2_49393	1	21.102	2_49393	A	B	A	A	A	B	B	B	A	B	B	B	A	B	B	A	B	A	A	B	A	A	B	A	B	B	A	A	A	B	B	A	B	B	A	B	B	A	B	B	A	A	A	A	A	B
2_01239	1	21.602	2_01239	A	B	A	A	A	B	B	B	A	B	B	B	A	B	B	A	B	A	A	B	A	A	B	A	B	B	A	A	A	B	B	A	B	B	A	B	B	A	B	B	A	A	A	A	A	B
2_01900	1	21.602	2_01900	a	b	a	a	a	b	b	b	a	b	b	b	a	b	b	a	b	a	a	b	a	a	b	a	b	b	a	a	a	b	b	a	b	b	a	b	b	a	b	b	a	a	a	a	a	b
2_01901	1	21.602	2_01901	a	b	a	a	a	b	b	b	a	b	b	b	a	b	b	a	b	a	a	b	a	a	b	a	b	b	a	a	a	b	b	a	b	b	a	b	b	a	b	b	a	a	a	a	a	b
2_04023	1	21.602	2_04023	a	b	a	a	a	b	b	b	a	b	b	b	a	b	b	a	b	a	a	b	a	a	b	a	b	b	a	a	a	b	b	a	b	b	a	b	b	a	b	b	a	a	a	a	a	b
2_04024	1	21.602	2_04024	a	b	a	a	a	b	b	b	a	b	b	b	a	b	b	a	b	a	a	b	a	a	b	a	b	b	a	a	a	b	b	a	b	b	a	b	b	a	b	b	a	a	a	a	a	b
2_06677	1	21.602	2_06677	A	B	A	A	A	B	B	B	A	B	B	B	A	B	B	A	B	A	A	B	A	A	B	A	B	B	A	A	A	B	B	A	B	B	A	B	B	A	B	B	A	A	A	A	A	B
2_09445	1	21.602	2_09445	A	B	A	A	A	B	B	B	A	B	B	B	A	B	B	A	B	A	A	B	A	A	B	A	B	B	A	A	A	B	B	A	B	B	A	B	B	A	B	B	A	A	A	A	A	B
2_09446	1	21.602	2_09446	a	b	a	a	a	b	b	b	a	b	b	b	a	b	b	a	b	a	a	b	a	a	b	a	b	b	a	a	a	b	b	a	b	b	a	b	b	a	b	b	a	a	a	a	a	b
2_12189	1	21.602	2_12189	A	B	A	A	A	B	B	B	A	B	B	B	A	B	B	A	B	A	A	B	A	A	B	A	B	B	A	A	A	B	B	A	B	B	A	B	B	A	B	B	A	A	A	A	A	B
2_12190	1	21.602	2_12190	A	B	A	A	A	B	B	B	A	B	B	B	A	B	B	A	B	A	A	B	A	A	B	A	B	B	A	A	A	B	B	A	B	B	A	B	B	A	B	B	A	A	A	A	A	B
2_12428	1	21.602	2_12428	A	B	A	A	A	B	B	B	A	B	B	B	A	B	B	A	B	A	A	B	A	A	B	A	B	B	A	A	A	B	B	A	B	B	A	B	B	A	B	B	A	A	A	A	A	B
2_12429	1	21.602	2_12429	a	b	a	a	a	b	b	b	a	b	b	b	a	b	b	a	b	a	a	b	a	a	b	a	b	b	a	a	a	b	b	a	b	b	a	b	b	a	b	b	a	a	a	a	a	b
2_13057	1	21.602	2_13057	A	B	A	A	A	B	B	B	A	B	B	B	A	B	B	A	B	A	A	B	A	A	B	A	B	B	A	A	A	B	B	A	B	B	A	B	B	A	B	B	A	A	A	A	A	B
2_13430	1	21.602	2_13430	A	B	A	A	A	B	B	B	A	B	B	B	A	B	B	A	B	A	A	B	A	A	B	A	B	B	A	A	A	B	B	A	B	B	A	B	B	A	B	B	A	A	A	A	A	B
2_13431	1	21.602	2_13431	A	B	A	A	A	B	B	B	A	B	B	B	A	B	B	A	B	A	A	B	A	A	B	A	B	B	A	A	A	B	B	A	B	B	A	B	B	A	B	B	A	A	A	A	A	B
2_13433	1	21.602	2_13433	A	B	A	A	A	B	B	B	A	B	B	B	A	B	B	A	B	A	A	B	A	A	B	A	B	B	A	A	A	B	B	A	B	B	A	B	B	A	B	B	A	A	A	A	A	B
2_14906	1	21.602	2_14906	a	b	a	a	a	b	b	b	a	b	b	b	a	b	b	a	b	a	a	b	a	a	b	a	b	b	a	a	a	b	b	a	b	b	a	b	b	a	b	b	a	a	a	a	a	b
2_14907	1	21.602	2_14907	A	B	A	A	A	B	B	B	A	B	B	B	A	B	B	A	B	A	A	B	A	A	B	A	B	B	A	A	A	B	B	A	B	B	A	B	B	A	B	B	A	A	A	A	A	B
2_14908	1	21.602	2_14908	A	B	A	A	A	B	B	B	A	B	B	B	A	B	B	A	B	A	A	B	A	A	B	A	B	B	A	A	A	B	B	A	B	B	A	B	B	A	B	B	A	A	A	A	A	B
2_14909	1	21.602	2_14909	a	b	a	a	a	b	b	b	a	b	b	b	a	b	b	a	b	a	a	b	a	a	b	a	b	b	a	a	a	b	b	a	b	b	a	b	b	a	b	b	a	a	a	a	a	b
2_18414	1	21.602	2_18414	A	B	A	A	A	B	B	B	A	B	B	B	A	B	B	A	B	A	A	B	A	A	B	A	B	B	A	A	A	B	B	A	B	B	A	B	B	A	B	B	A	A	A	A	A	B
2_19576	1	21.602	2_19576	A	B	A	A	A	B	B	B	A	B	B	B	A	B	B	A	B	A	A	B	A	A	B	A	B	B	A	A	A	B	B	A	B	B	A	B	B	A	B	B	A	A	A	A	A	B
2_21157	1	21.602	2_21157	a	b	a	a	a	b	b	b	a	b	b	b	a	b	b	a	b	a	a	b	a	a	b	a	b	b	a	a	a	b	b	a	b	b	a	b	b	a	b	b	a	a	a	a	a	b
2_23524	1	21.602	2_23524	A	B	A	A	A	B	B	B	A	B	B	B	A	B	B	A	B	A	A	B	A	A	B	A	B	B	A	A	A	B	B	A	B	B	A	B	B	A	B	B	A	A	A	A	A	B
2_23525	1	21.602	2_23525	A	B	A	A	A	B	B	B	A	B	B	B	A	B	B	A	B	A	A	B	A	A	B	A	B	B	A	A	A	B	B	A	B	B	A	B	B	A	B	B	A	A	A	A	A	B
2_26155	1	21.602	2_26155	a	b	a	a	a	b	b	b	a	b	b	b	a	b	b	a	b	a	a	b	a	a	b	a	b	b	a	a	a	b	b	a	b	b	a	b	b	a	b	b	a	a	a	a	a	b
2_26156	1	21.602	2_26156	a	b	a	a	a	b	b	b	a	b	b	b	a	b	b	a	b	a	a	b	a	a	b	a	b	b	a	a	a	b	b	a	b	b	a	b	b	a	b	b	a	a	a	a	a	b
2_43788	1	21.602	2_43788	A	B	A	A	A	B	B	B	A	B	B	B	A	B	B	A	B	A	A	B	A	A	B	A	B	B	A	A	A	B	B	A	B	B	A	B	B	A	B	B	A	A	A	A	A	B
2_44220	1	21.602	2_44220	a	b	a	a	a	b	b	b	a	b	b	b	a	b	b	a	b	a	a	b	a	a	b	a	b	b	a	a	a	b	b	a	b	b	a	b	b	a	b	b	a	a	a	a	a	b
2_44619	1	21.602	2_44619	a	b	a	a	a	b	b	b	a	b	b	b	a	b	b	a	b	a	a	b	a	a	b	a	b	b	a	a	a	b	b	a	b	b	a	b	b	a	b	b	a	a	a	a	a	b
2_46847	1	21.602	2_46847	A	B	A	A	A	B	B	B	A	B	B	B	A	B	B	A	B	A	A	B	A	A	B	A	B	B	A	A	A	B	B	A	B	B	A	B	B	A	B	B	A	A	A	A	A	B
2_47842	1	21.602	2_47842	a	b	a	a	a	b	b	b	a	b	b	b	a	b	b	a	b	a	a	b	a	a	b	a	b	b	a	a	a	b	b	a	b	b	a	b	b	a	b	b	a	a	a	a	a	b
2_48621	1	21.602	2_48621	a	b	a	a	a	b	b	b	a	b	b	b	a	b	b	a	b	a	a	b	a	a	b	a	b	b	a	a	a	b	b	a	b	b	a	b	b	a	b	b	a	a	a	a	a	b
2_49338	1	21.602	2_49338	A	B	A	A	A	B	B	B	A	B	B	B	A	B	B	A	B	A	A	B	A	A	B	A	B	B	A	A	A	B	B	A	B	B	A	B	B	A	B	B	A	A	A	A	A	B
2_51629	1	21.602	2_51629	A	B	A	A	A	B	B	B	A	B	B	B	A	B	B	A	B	A	A	B	A	A	B	A	B	B	A	A	A	B	B	A	B	B	A	B	B	A	B	B	A	A	A	A	A	B
2_52898	1	21.602	2_52898	A	B	A	A	A	B	B	B	A	B	B	B	A	B	B	A	B	A	A	B	A	A	B	A	B	B	A	A	A	B	B	A	B	B	A	B	B	A	B	B	A	A	A	A	A	B
2_55340	1	21.602	2_55340	A	B	A	A	A	B	B	B	A	B	B	B	A	B	B	A	B	A	A	B	A	A	B	A	B	B	A	A	A	B	B	A	B	B	A	B	B	A	B	B	A	A	A	A	A	B
2_19365	1	23.6065	2_19365	A	A	A	A	A	B	B	B	A	B	B	B	A	B	B	A	B	A	A	B	A	A	B	A	B	B	A	A	A	B	B	A	B	B	A	A	B	A	B	B	A	A	A	A	A	B
2_19366	1	23.6065	2_19366	A	A	A	A	A	B	B	B	A	B	B	B	A	B	B	A	B	A	A	B	A	A	B	A	B	B	A	A	A	B	B	A	B	B	A	A	B	A	B	B	A	A	A	A	A	B
2_21193	1	23.6065	2_21193	a	a	a	a	a	b	b	b	a	b	b	b	a	b	b	a	b	a	a	b	a	a	b	a	b	b	a	a	a	b	b	a	b	b	a	a	b	a	b	b	a	a	a	a	a	b
2_23102	1	23.6065	2_23102	A	A	A	A	A	B	B	B	A	B	B	B	A	B	B	A	B	A	A	B	A	A	B	A	B	B	A	A	A	B	B	A	B	B	A	A	B	A	B	B	A	A	A	A	A	B
2_23103	1	23.6065	2_23103	a	a	a	a	a	b	b	b	a	b	b	b	a	b	b	a	b	a	a	b	a	a	b	a	b	b	a	a	a	b	b	a	b	b	a	a	b	a	b	b	a	a	a	a	a	b
2_27494	1	23.6065	2_27494	A	A	A	A	A	B	B	B	A	B	B	B	A	B	B	A	B	A	A	B	A	A	B	A	B	B	A	A	A	B	B	A	B	B	A	A	B	A	B	B	A	A	A	A	A	B
2_45027	1	23.6065	2_45027	A	A	A	A	A	B	B	B	A	B	B	B	A	B	B	A	B	A	A	B	A	A	B	A	B	B	A	A	A	B	B	A	B	B	A	A	B	A	B	B	A	A	A	A	A	B
2_09139	1	24.607	2_09139	a	a	a	b	a	b	b	b	a	b	b	b	a	b	b	a	b	a	a	b	a	a	b	a	b	b	a	a	a	b	b	a	b	b	a	a	b	a	b	b	a	a	a	a	a	b
2_12261	1	24.607	2_12261	a	a	a	b	a	b	b	b	a	b	b	b	a	b	b	a	b	a	a	b	a	a	b	a	b	b	a	a	a	b	b	a	b	b	a	a	b	a	b	b	a	a	a	a	a	b
2_12262	1	24.607	2_12262	A	A	A	B	A	B	B	B	A	B	B	B	A	B	B	A	B	A	A	B	A	A	B	A	B	B	A	A	A	B	B	A	B	B	A	A	B	A	B	B	A	A	A	A	A	B
2_17306	1	24.607	2_17306	a	a	a	b	a	b	b	b	a	b	b	b	a	b	b	a	b	a	a	b	a	a	b	a	b	b	a	a	a	b	b	a	b	b	a	a	b	a	b	b	a	a	a	a	a	b
2_17307	1	24.607	2_17307	A	A	A	B	A	B	B	B	A	B	B	B	A	B	B	A	B	A	A	B	A	A	B	A	B	B	A	A	A	B	B	A	B	B	A	A	B	A	B	B	A	A	A	A	A	B
2_18396	1	24.607	2_18396	a	a	a	b	a	b	b	b	a	b	b	b	a	b	b	a	b	a	a	b	a	a	b	a	b	b	a	a	a	b	b	a	b	b	a	a	b	a	b	b	a	a	a	a	a	b
2_22638	1	24.607	2_22638	a	a	a	b	a	b	b	b	a	b	b	b	a	b	b	a	b	a	a	b	a	a	b	a	b	b	a	a	a	b	b	a	b	b	a	a	b	a	b	b	a	a	a	a	a	b
2_22639	1	24.607	2_22639	a	a	a	b	a	b	b	b	a	b	b	b	a	b	b	a	b	a	a	b	a	a	b	a	b	b	a	a	a	b	b	a	b	b	a	a	b	a	b	b	a	a	a	a	a	b
2_22731	1	24.607	2_22731	A	A	A	B	A	B	B	B	A	B	B	B	A	B	B	A	B	A	A	B	A	A	B	A	B	B	A	A	A	B	B	A	B	B	A	A	B	A	B	B	A	A	A	A	A	B
2_23944	1	24.607	2_23944	a	a	a	b	a	b	b	b	a	b	b	b	a	b	b	a	b	a	a	b	a	a	b	a	b	b	a	a	a	b	b	a	b	b	a	a	b	a	b	b	a	a	a	a	a	b
2_23945	1	24.607	2_23945	a	a	a	b	a	b	b	b	a	b	b	b	a	b	b	a	b	a	a	b	a	a	b	a	b	b	a	a	a	b	b	a	b	b	a	a	b	a	b	b	a	a	a	a	a	b
2_29079	1	24.607	2_29079	A	A	A	B	A	B	B	B	A	B	B	B	A	B	B	A	B	A	A	B	A	A	B	A	B	B	A	A	A	B	B	A	B	B	A	A	B	A	B	B	A	A	A	A	A	B
2_29080	1	24.607	2_29080	a	a	a	b	a	b	b	b	a	b	b	b	a	b	b	a	b	a	a	b	a	a	b	a	b	b	a	a	a	b	b	a	b	b	a	a	b	a	b	b	a	a	a	a	a	b
2_30751	1	24.607	2_30751	a	a	a	b	a	b	b	b	a	b	b	b	a	b	b	a	b	a	a	b	a	a	b	a	b	b	a	a	a	b	b	a	b	b	a	a	b	a	b	b	a	a	a	a	a	b
2_31149	1	24.607	2_31149	A	A	A	B	A	B	B	B	A	B	B	B	A	B	B	A	B	A	A	B	A	A	B	A	B	B	A	A	A	B	B	A	B	B	A	A	B	A	B	B	A	A	A	A	A	B
2_31257	1	24.607	2_31257	a	a	a	b	a	b	b	b	a	b	b	b	a	b	b	a	b	a	a	b	a	a	b	a	b	b	a	a	a	b	b	a	b	b	a	a	b	a	b	b	a	a	a	a	a	b
2_37643	1	24.607	2_37643	A	A	A	B	A	B	B	B	A	B	B	B	A	B	B	A	B	A	A	B	A	A	B	A	B	B	A	A	A	B	B	A	B	B	A	A	B	A	B	B	A	A	A	A	A	B
2_39826	1	24.607	2_39826	A	A	A	B	A	B	B	B	A	B	B	B	A	B	B	A	B	A	A	B	A	A	B	A	B	B	A	A	A	B	B	A	B	B	A	A	B	A	B	B	A	A	A	A	A	B
2_41628	1	24.607	2_41628	A	A	A	B	A	B	B	B	A	B	B	B	A	B	B	A	B	A	A	B	A	A	B	A	B	B	A	A	A	B	B	A	B	B	A	A	B	A	B	B	A	A	A	A	A	B
2_42282	1	24.607	2_42282	A	A	A	B	A	B	B	B	A	B	B	B	A	B	B	A	B	A	A	B	A	A	B	A	B	B	A	A	A	B	B	A	B	B	A	A	B	A	B	B	A	A	A	A	A	B
2_43180	1	24.607	2_43180	a	a	a	b	a	b	b	b	a	b	b	b	a	b	b	a	b	a	a	b	a	a	b	a	b	b	a	a	a	b	b	a	b	b	a	a	b	a	b	b	a	a	a	a	a	b
2_46985	1	24.607	2_46985	a	a	a	b	a	b	b	b	a	b	b	b	a	b	b	a	b	a	a	b	a	a	b	a	b	b	a	a	a	b	b	a	b	b	a	a	b	a	b	b	a	a	a	a	a	b
2_53574	1	24.607	2_53574	a	a	a	b	a	b	b	b	a	b	b	b	a	b	b	a	b	a	a	b	a	a	b	a	b	b	a	a	a	b	b	a	b	b	a	a	b	a	b	b	a	a	a	a	a	b
2_53737	1	24.607	2_53737	a	a	a	b	a	b	b	b	a	b	b	b	a	b	b	a	b	a	a	b	a	a	b	a	b	b	a	a	a	b	b	a	b	b	a	a	b	a	b	b	a	a	a	a	a	b
2_02193	1	25.107	2_02193	a	a	a	b	a	b	b	b	a	b	b	b	a	b	b	a	b	a	a	b	a	a	b	a	b	b	a	b	a	b	b	a	b	b	a	a	b	a	b	b	a	a	a	a	a	b
2_05348	1	25.107	2_05348	A	A	A	B	A	B	B	B	A	B	B	B	A	B	B	A	B	A	A	B	A	A	B	A	B	B	A	B	A	B	B	A	B	B	A	A	B	A	B	B	A	A	A	A	A	B
2_05349	1	25.107	2_05349	a	a	a	b	a	b	b	b	a	b	b	b	a	b	b	a	b	a	a	b	a	a	b	a	b	b	a	b	a	b	b	a	b	b	a	a	b	a	b	b	a	a	a	a	a	b
1_1138	1	25.607	1_1138	A	A	A	B	A	B	B	B	A	B	B	B	A	B	B	A	B	A	A	B	A	A	B	A	B	B	A	B	A	B	B	A	B	B	A	A	B	A	B	B	A	A	A	B	A	B
2_05365	1	25.607	2_05365	A	A	A	B	A	B	B	B	A	B	B	B	A	B	B	A	B	A	A	B	A	A	B	A	B	B	A	B	A	B	B	A	B	B	A	A	B	A	B	B	A	A	A	B	A	B
2_05366	1	25.607	2_05366	a	a	a	b	a	b	b	b	a	b	b	b	a	b	b	a	b	a	a	b	a	a	b	a	b	b	a	b	a	b	b	a	b	b	a	a	b	a	b	b	a	a	a	b	a	b
2_05811	1	25.607	2_05811	a	a	a	b	a	b	b	b	a	b	b	b	a	b	b	a	b	a	a	b	a	a	b	a	b	b	a	b	a	b	b	a	b	b	a	a	b	a	b	b	a	a	a	b	a	b
2_07979	1	25.607	2_07979	a	a	a	b	a	b	b	b	a	b	b	b	a	b	b	a	b	a	a	b	a	a	b	a	b	b	a	b	a	b	b	a	b	b	a	a	b	a	b	b	a	a	a	b	a	b
2_12570	1	25.607	2_12570	a	a	a	b	a	b	b	b	a	b	b	b	a	b	b	a	b	a	a	b	a	a	b	a	b	b	a	b	a	b	b	a	b	b	a	a	b	a	b	b	a	a	a	b	a	b
2_12811	1	25.607	2_12811	A	A	A	B	A	B	B	B	A	B	B	B	A	B	B	A	B	A	A	B	A	A	B	A	B	B	A	B	A	B	B	A	B	B	A	A	B	A	B	B	A	A	A	B	A	B
2_12812	1	25.607	2_12812	a	a	a	b	a	b	b	b	a	b	b	b	a	b	b	a	b	a	a	b	a	a	b	a	b	b	a	b	a	b	b	a	b	b	a	a	b	a	b	b	a	a	a	b	a	b
2_13484	1	25.607	2_13484	A	A	A	B	A	B	B	B	A	B	B	B	A	B	B	A	B	A	A	B	A	A	B	A	B	B	A	B	A	B	B	A	B	B	A	A	B	A	B	B	A	A	A	B	A	B
2_13485	1	25.607	2_13485	A	A	A	B	A	B	B	B	A	B	B	B	A	B	B	A	B	A	A	B	A	A	B	A	B	B	A	B	A	B	B	A	B	B	A	A	B	A	B	B	A	A	A	B	A	B
2_17121	1	25.607	2_17121	A	A	A	B	A	B	B	B	A	B	B	B	A	B	B	A	B	A	A	B	A	A	B	A	B	B	A	B	A	B	B	A	B	B	A	A	B	A	B	B	A	A	A	B	A	B
2_17122	1	25.607	2_17122	A	A	A	B	A	B	B	B	A	B	B	B	A	B	B	A	B	A	A	B	A	A	B	A	B	B	A	B	A	B	B	A	B	B	A	A	B	A	B	B	A	A	A	B	A	B
2_17331	1	25.607	2_17331	a	a	a	b	a	b	b	b	a	b	b	b	a	b	b	a	b	a	a	b	a	a	b	a	b	b	a	b	a	b	b	a	b	b	a	a	b	a	b	b	a	a	a	b	a	b
2_17332	1	25.607	2_17332	a	a	a	b	a	b	b	b	a	b	b	b	a	b	b	a	b	a	a	b	a	a	b	a	b	b	a	b	a	b	b	a	b	b	a	a	b	a	b	b	a	a	a	b	a	b
2_20389	1	25.607	2_20389	a	a	a	b	a	b	b	b	a	b	b	b	a	b	b	a	b	a	a	b	a	a	b	a	b	b	a	b	a	b	b	a	b	b	a	a	b	a	b	b	a	a	a	b	a	b
2_20390	1	25.607	2_20390	A	A	A	B	A	B	B	B	A	B	B	B	A	B	B	A	B	A	A	B	A	A	B	A	B	B	A	B	A	B	B	A	B	B	A	A	B	A	B	B	A	A	A	B	A	B
2_20911	1	25.607	2_20911	a	a	a	b	a	b	b	b	a	b	b	b	a	b	b	a	b	a	a	b	a	a	b	a	b	b	a	b	a	b	b	a	b	b	a	a	b	a	b	b	a	a	a	b	a	b
2_27695	1	25.607	2_27695	a	a	a	b	a	b	b	b	a	b	b	b	a	b	b	a	b	a	a	b	a	a	b	a	b	b	a	b	a	b	b	a	b	b	a	a	b	a	b	b	a	a	a	b	a	b
2_31348	1	25.607	2_31348	a	a	a	b	a	b	b	b	a	b	b	b	a	b	b	a	b	a	a	b	a	a	b	a	b	b	a	b	a	b	b	a	b	b	a	a	b	a	b	b	a	a	a	b	a	b
2_40974	1	25.607	2_40974	a	a	a	b	a	b	b	b	a	b	b	b	a	b	b	a	b	a	a	b	a	a	b	a	b	b	a	b	a	b	b	a	b	b	a	a	b	a	b	b	a	a	a	b	a	b
2_44985	1	25.607	2_44985	a	a	a	b	a	b	b	b	a	b	b	b	a	b	b	a	b	a	a	b	a	a	b	a	b	b	a	b	a	b	b	a	b	b	a	a	b	a	b	b	a	a	a	b	a	b
2_47290	1	25.607	2_47290	A	A	A	B	A	B	B	B	A	B	B	B	A	B	B	A	B	A	A	B	A	A	B	A	B	B	A	B	A	B	B	A	B	B	A	A	B	A	B	B	A	A	A	B	A	B
2_47796	1	25.607	2_47796	a	a	a	b	a	b	b	b	a	b	b	b	a	b	b	a	b	a	a	b	a	a	U	a	b	b	a	b	a	U	b	a	b	b	a	a	b	a	b	b	a	a	a	b	a	b
2_51849	1	25.607	2_51849	a	a	a	b	a	b	b	b	a	b	b	b	a	b	b	a	b	a	a	b	a	a	b	a	b	b	a	b	a	b	b	a	b	b	a	a	b	a	b	b	a	a	a	b	a	b
2_26145	1	26.6075	2_26145	A	A	A	B	A	B	B	B	B	B	B	B	A	B	B	A	B	A	A	B	A	A	B	A	B	B	A	B	A	B	B	A	B	B	A	A	B	A	B	B	A	A	A	B	A	B
2_27649	1	27.1075	2_27649	a	a	a	b	a	b	b	b	b	b	b	b	a	b	b	a	b	a	a	b	a	a	b	a	b	b	a	b	a	b	b	a	b	b	a	a	b	a	b	b	a	a	a	b	a	b
2_29983	1	27.1075	2_29983	A	A	A	B	A	B	B	B	B	B	B	B	A	B	B	A	B	A	A	B	A	A	B	A	B	B	A	B	A	B	B	A	B	B	A	A	B	A	B	B	A	A	A	B	A	B
2_51024	1	27.1075	2_51024	a	a	a	b	a	b	b	b	b	b	b	b	a	b	b	a	b	a	a	b	a	a	b	a	b	b	a	b	a	b	b	a	b	b	a	a	b	a	b	b	a	a	a	b	a	b
2_01968	1	27.6215	2_01968	a	a	a	b	a	b	b	b	b	b	b	b	a	b	b	a	b	a	a	b	a	a	b	a	b	b	a	b	a	b	b	a	b	b	a	a	b	a	b	b	a	a	a	b	a	b
2_03285	1	27.6215	2_03285	A	A	A	B	A	B	B	B	B	B	B	B	A	B	B	A	B	A	A	B	A	A	B	A	B	B	A	B	A	B	B	A	B	B	A	A	B	A	B	B	A	A	A	B	A	B
2_09839	1	27.6215	2_09839	a	a	a	b	a	b	b	b	b	b	b	b	a	b	b	a	b	a	a	b	a	a	b	a	b	b	a	b	a	b	b	a	b	b	a	a	b	a	b	b	a	a	a	b	a	b
2_09840	1	27.6215	2_09840	a	a	a	b	a	b	b	b	b	b	b	b	a	b	b	a	b	a	a	b	a	a	b	a	b	b	a	b	a	b	b	a	b	b	a	a	b	a	b	b	a	a	a	b	a	b
2_11013	1	27.6215	2_11013	a	a	a	b	a	b	b	b	b	b	b	b	a	b	b	a	b	a	a	b	a	a	b	a	b	b	a	b	a	b	b	a	b	b	a	a	b	a	b	b	a	a	a	b	a	b
2_11014	1	27.6215	2_11014	A	A	A	B	A	B	B	B	B	B	B	B	A	B	B	A	B	A	A	B	A	A	B	A	B	B	A	B	A	B	B	A	B	B	A	A	B	A	B	B	A	A	A	B	A	B
2_21671	1	27.6215	2_21671	a	a	a	b	a	b	b	b	b	b	b	b	a	b	b	a	b	a	a	b	a	a	b	a	b	b	a	b	a	b	b	a	b	b	a	a	b	a	b	b	a	a	a	b	a	b
2_23571	1	27.6215	2_23571	A	A	A	B	A	B	B	B	B	B	B	B	A	B	B	A	B	A	A	B	A	A	B	A	B	B	A	B	A	B	B	A	B	B	A	A	B	A	B	B	A	A	A	B	A	B
2_23572	1	27.6215	2_23572	A	A	A	B	A	B	B	B	B	B	B	B	A	B	B	A	B	A	A	B	A	A	B	A	B	B	A	B	A	B	B	A	B	B	A	A	B	A	B	B	A	A	A	B	A	B
2_24033	1	27.6215	2_24033	a	a	a	b	a	b	b	b	b	b	b	b	a	b	b	a	b	a	a	b	a	a	b	a	b	b	a	b	a	b	b	a	b	b	a	a	b	a	b	b	a	a	a	b	a	b
2_25311	1	27.6215	2_25311	a	a	a	b	a	b	b	b	b	b	b	b	a	b	b	a	b	a	a	b	a	a	b	a	b	b	a	b	a	b	b	a	b	b	a	a	b	a	b	b	a	a	a	b	a	b
2_25838	1	27.6215	2_25838	A	A	A	B	A	B	B	B	B	B	B	B	A	B	B	A	B	A	A	B	A	A	B	A	B	B	A	B	A	B	B	A	B	B	A	A	B	A	B	B	A	A	A	B	A	B
2_32569	1	28.147	2_32569	A	A	A	B	A	B	B	B	B	B	B	B	A	B	B	A	B	A	A	B	A	A	B	A	B	B	A	B	A	B	B	A	B	B	A	A	B	A	B	B	A	A	A	B	A	B
2_35115	1	28.147	2_35115	a	a	a	b	a	b	b	b	b	b	b	b	a	b	b	a	b	a	a	b	a	a	b	a	b	b	a	b	a	b	b	a	b	b	a	a	b	a	b	b	a	a	a	b	a	b
2_38828	1	29.1775	2_38828	A	A	A	B	A	B	B	B	B	A	B	B	A	B	B	A	B	A	A	B	A	A	B	A	B	B	A	B	A	B	B	A	B	B	A	A	B	A	B	B	A	A	A	B	A	B
2_03641	1	33.1245	2_03641	a	a	b	b	a	b	b	b	b	a	b	b	a	b	b	a	b	a	b	b	a	a	b	a	b	b	a	b	a	b	a	a	b	a	b	a	b	a	b	b	a	b	a	b	a	b
2_03642	1	33.1245	2_03642	a	a	b	b	a	b	b	b	b	a	b	b	a	b	b	a	b	a	b	b	a	a	b	a	b	b	a	b	a	b	a	a	b	a	b	a	b	a	b	b	a	b	a	b	a	b
2_42089	1	33.1245	2_42089	A	A	B	B	A	B	B	B	B	A	B	B	A	B	B	A	B	A	B	B	A	A	B	A	B	B	A	B	A	B	A	A	B	A	B	A	B	A	B	B	A	B	A	B	A	B
2_00270	1	34.0805	2_00270	A	A	B	B	A	B	B	B	B	A	B	B	A	B	B	A	B	A	B	B	A	A	B	A	B	B	A	B	A	B	A	A	B	A	B	A	B	A	B	B	A	B	A	B	A	B
2_00266	1	34.5365	2_00266	A	A	B	B	A	B	B	B	B	A	B	B	A	B	B	A	B	A	B	B	A	A	B	A	B	B	A	B	A	B	A	A	B	A	B	A	B	A	B	B	A	B	A	B	A	B
2_00269	1	34.5365	2_00269	A	A	B	B	A	B	B	B	B	A	B	B	A	B	B	A	B	A	B	B	A	A	B	A	B	B	A	B	A	B	A	A	B	A	B	A	B	A	B	B	A	B	A	B	A	B
2_00272	1	34.5365	2_00272	A	A	B	B	A	B	B	B	B	A	B	B	A	B	B	A	B	A	B	B	A	A	B	A	B	B	A	B	A	B	A	A	B	A	B	A	B	A	B	B	A	B	A	B	A	B
2_00905	1	34.5365	2_00905	a	a	b	b	a	b	b	b	b	a	b	b	a	b	b	a	b	a	b	b	a	a	b	a	b	b	a	b	a	b	a	a	b	a	b	a	b	a	b	b	a	b	a	b	a	b
2_01924	1	34.5365	2_01924	a	a	b	b	a	b	b	b	b	a	b	b	a	b	b	a	b	a	b	b	a	a	b	a	b	b	a	b	a	b	a	a	b	a	b	a	b	a	b	b	a	b	a	b	a	b
2_02072	1	34.5365	2_02072	A	A	B	B	A	B	B	B	B	A	B	B	A	B	B	A	B	A	B	B	A	A	B	A	B	B	A	B	A	B	A	A	B	A	B	A	B	A	B	B	A	B	A	B	A	B
2_02118	1	34.5365	2_02118	a	a	b	b	a	b	b	b	b	a	b	b	a	b	b	a	b	a	b	b	a	a	b	a	b	b	a	b	a	b	a	a	b	a	b	a	b	a	b	b	a	b	a	b	a	b
2_02119	1	34.5365	2_02119	a	a	b	b	a	b	b	b	b	a	b	b	a	b	b	a	b	a	b	b	a	a	b	a	b	b	a	b	a	b	a	a	b	a	b	a	b	a	b	b	a	b	a	b	a	b
2_04071	1	34.5365	2_04071	a	a	b	b	a	b	b	b	b	a	b	b	a	b	b	a	b	a	b	b	a	a	b	a	b	b	a	b	a	b	a	a	b	a	b	a	b	a	b	b	a	b	a	b	a	b
2_04072	1	34.5365	2_04072	A	A	B	B	A	B	B	B	B	A	B	B	A	B	B	A	B	A	B	B	A	A	B	A	B	B	A	B	A	B	A	A	B	A	B	A	B	A	B	B	A	B	A	B	A	B
2_04141	1	34.5365	2_04141	A	A	B	B	A	B	B	B	B	A	B	B	A	B	B	A	B	A	B	B	A	A	B	A	B	B	A	B	A	B	A	A	B	A	B	A	B	A	B	B	A	B	A	B	A	B
2_05673	1	34.5365	2_05673	A	A	B	B	A	B	B	B	B	A	B	B	A	B	B	A	B	A	B	B	A	A	B	A	B	B	A	B	A	B	A	A	B	A	B	A	B	A	B	B	A	B	A	B	A	B
2_05674	1	34.5365	2_05674	a	a	b	b	a	b	b	b	b	a	b	b	a	b	b	a	b	a	b	b	a	a	b	a	b	b	a	b	a	b	a	a	b	a	b	a	b	a	b	b	a	b	a	b	a	b
2_06167	1	34.5365	2_06167	a	a	b	b	a	b	b	b	b	a	b	b	a	b	b	a	b	a	b	b	a	a	b	a	b	b	a	b	a	b	a	a	b	a	b	a	b	a	b	b	a	b	a	b	a	b
2_10348	1	34.5365	2_10348	a	a	b	b	a	b	b	b	b	a	b	b	a	b	b	a	b	a	b	b	a	a	b	a	b	b	a	b	a	b	a	a	b	a	b	a	b	a	b	b	a	b	a	b	a	b
2_10840	1	34.5365	2_10840	A	A	B	B	A	B	B	B	B	A	B	B	A	B	B	A	B	A	B	B	A	A	B	A	B	B	A	B	A	B	A	A	B	A	B	A	B	A	B	B	A	B	A	B	A	B
2_14189	1	34.5365	2_14189	a	a	b	b	a	b	b	b	b	a	b	b	a	b	b	a	b	a	b	b	a	a	b	a	b	b	a	b	a	b	a	a	b	a	b	a	b	a	b	b	a	b	a	b	a	b
2_14190	1	34.5365	2_14190	a	a	b	b	a	b	b	b	b	a	b	b	a	b	b	a	b	a	b	b	a	a	b	a	b	b	a	b	a	b	a	a	b	a	b	a	b	a	b	b	a	b	a	b	a	b
2_14263	1	34.5365	2_14263	a	a	b	b	a	b	b	b	b	a	b	b	a	b	b	a	b	a	b	b	a	a	b	a	b	b	a	b	a	b	a	a	b	a	b	a	b	a	b	b	a	b	a	b	a	b
2_23316	1	34.5365	2_23316	a	a	b	b	a	b	b	b	b	a	b	b	a	b	b	a	b	a	b	b	a	a	b	a	b	b	a	b	a	b	a	a	b	a	b	a	b	a	b	b	a	b	a	b	a	b
2_23728	1	34.5365	2_23728	a	a	b	b	a	b	b	b	b	a	b	b	a	b	b	a	b	a	b	U	a	a	b	a	b	b	a	b	a	b	a	a	b	a	b	a	b	a	b	b	a	b	a	b	a	b
2_23729	1	34.5365	2_23729	A	A	B	B	A	B	B	B	B	A	B	B	A	B	B	A	B	A	B	B	A	A	B	A	B	B	A	B	A	B	A	A	B	A	B	A	B	A	B	B	A	B	A	B	A	B
2_26263	1	34.5365	2_26263	a	a	b	b	a	b	b	b	b	a	b	b	a	b	b	a	b	a	b	b	a	a	b	a	b	b	a	b	a	b	a	a	b	a	b	a	b	a	b	b	a	b	a	b	a	b
2_26264	1	34.5365	2_26264	a	a	b	b	a	b	b	b	b	a	b	b	a	b	b	a	b	a	b	b	a	a	b	a	b	b	a	b	a	b	a	a	b	a	b	a	b	a	b	b	a	b	a	b	a	b
2_29714	1	34.5365	2_29714	a	a	b	b	a	b	b	b	b	a	b	b	a	b	b	a	b	a	b	b	a	a	b	a	b	b	a	b	a	b	a	a	b	a	b	a	b	a	b	b	a	b	a	b	a	b
2_38943	1	34.5365	2_38943	a	a	U	U	a	b	U	U	b	a	b	b	a	b	b	a	b	a	b	b	a	a	b	a	b	b	a	b	a	b	a	a	b	a	U	a	b	a	b	U	a	b	a	b	a	U
2_38944	1	34.5365	2_38944	A	A	B	B	A	B	B	B	B	A	B	B	A	B	B	A	B	A	B	B	A	A	B	A	B	B	A	B	A	B	A	A	B	A	B	A	B	A	B	B	A	B	A	B	A	B
2_53112	1	34.5365	2_53112	a	a	b	b	a	b	b	b	b	a	b	b	a	b	b	a	b	a	b	b	a	a	b	a	b	b	a	b	a	b	a	a	b	a	b	a	b	a	b	b	a	b	a	b	a	b
2_51288	1	35.5205	2_51288	a	a	b	b	a	b	b	b	b	a	b	b	a	b	b	a	b	a	b	b	a	a	b	a	b	b	a	a	a	b	a	a	b	a	b	a	b	a	b	b	a	b	a	b	a	b
2_27849	1	36.5125	2_27849	a	a	b	b	a	b	b	b	b	a	b	b	a	b	b	a	b	a	b	b	a	a	b	a	b	b	a	a	a	b	a	a	b	a	b	a	b	a	b	b	a	b	a	b	a	b
2_23001	1	38.43	2_23001	A	A	B	B	B	B	B	B	B	A	B	X	A	B	B	A	B	A	B	B	A	A	B	A	B	B	A	A	A	A	A	A	B	A	B	A	B	A	B	B	A	B	A	B	A	B
2_32877	1	38.6815	2_32877	a	a	b	b	b	b	b	b	b	a	b	X	a	b	b	a	b	a	b	b	a	a	b	a	b	b	a	a	a	a	a	a	b	a	b	a	b	a	b	b	a	b	a	b	a	b
2_18402	1	39.4315	2_18402	A	A	B	B	B	B	B	B	B	A	B	X	A	B	B	A	B	A	B	B	A	A	B	A	B	B	A	A	A	A	A	B	B	A	B	A	B	A	B	B	A	B	A	B	A	B
2_28643	1	39.4315	2_28643	a	a	b	b	b	b	b	b	b	a	b	X	a	b	b	a	b	a	b	b	a	a	b	a	b	b	a	a	a	a	a	b	b	a	b	a	b	a	b	b	a	b	a	b	a	b
2_44700	1	39.4315	2_44700	a	a	b	b	b	b	b	b	b	a	b	X	a	b	b	a	b	a	b	b	a	a	b	a	b	b	a	a	a	a	a	b	b	a	b	a	b	a	b	b	a	b	a	b	a	b
2_48947	1	39.4315	2_48947	A	A	B	B	B	B	B	B	B	A	B	X	A	B	B	A	B	A	B	B	A	A	B	A	B	B	A	A	A	A	A	B	B	A	B	A	B	A	B	B	A	B	A	B	A	B
2_05716	1	39.8455	2_05716	A	A	B	B	B	B	B	X	B	A	B	X	A	B	B	A	B	A	B	B	A	A	B	A	B	B	A	A	A	A	A	B	B	A	B	A	B	A	B	B	A	B	A	B	A	B
2_05717	1	39.8455	2_05717	a	a	b	b	b	b	b	X	b	a	b	X	a	b	b	a	b	a	b	b	a	a	b	a	b	b	a	a	a	a	a	b	b	a	b	a	b	a	b	b	a	b	a	b	a	b
2_16066	1	39.8455	2_16066	a	a	b	b	b	b	b	X	b	a	b	X	a	b	b	a	b	a	b	b	a	a	b	a	b	b	a	a	a	a	a	b	b	a	b	a	b	a	b	b	a	b	a	b	a	b
2_16067	1	39.8455	2_16067	a	a	b	b	b	b	b	X	b	a	b	X	a	b	b	a	b	a	b	b	a	a	b	a	b	b	a	a	a	a	a	b	b	a	b	a	b	a	b	b	a	b	a	b	a	b
2_17641	1	39.8455	2_17641	A	A	B	B	B	B	B	X	B	A	B	X	A	B	B	A	B	A	B	B	A	A	B	A	B	B	A	A	A	A	A	B	B	A	B	A	B	A	B	B	A	B	A	B	A	B
2_21186	1	39.8455	2_21186	A	A	B	B	B	B	B	X	B	A	B	X	A	B	B	A	B	A	B	B	A	A	B	A	B	B	A	A	A	A	A	B	B	A	B	A	B	A	B	B	A	B	A	B	A	B
2_21605	1	39.8455	2_21605	a	a	b	b	b	b	b	X	b	a	b	X	a	b	b	a	b	a	b	b	a	a	b	a	b	b	a	a	a	a	a	b	b	a	b	a	b	a	b	b	a	b	a	b	a	b
2_21606	1	39.8455	2_21606	A	A	B	B	B	B	B	X	B	A	B	X	A	B	B	A	B	A	B	B	A	A	B	A	B	B	A	A	A	A	A	B	B	A	B	A	B	A	B	B	A	B	A	B	A	B
2_29298	1	39.8455	2_29298	a	a	b	b	b	b	b	X	b	a	b	X	a	b	b	a	b	a	b	b	a	a	b	a	b	b	a	a	a	a	a	b	b	a	b	a	b	a	b	b	a	b	a	b	a	b
2_30213	1	39.8455	2_30213	A	A	B	B	B	B	B	X	B	A	B	X	A	B	B	A	B	A	B	B	A	A	B	A	B	B	A	A	A	A	A	B	B	A	B	A	B	A	B	B	A	B	A	B	A	B
2_30544	1	39.8455	2_30544	a	a	b	b	b	b	b	X	b	a	b	X	a	b	b	a	b	a	b	b	a	a	b	a	b	b	a	a	a	a	a	b	b	a	b	a	b	a	b	b	a	b	a	b	a	b
2_42871	1	39.8455	2_42871	a	a	b	b	b	b	b	X	b	a	b	X	a	b	b	a	b	a	b	b	a	a	b	a	b	b	a	a	a	a	a	b	b	a	b	a	b	a	b	b	a	b	a	b	a	b
1_0027	1	41.3475	1_0027	A	A	B	B	B	B	B	X	B	A	B	X	A	B	B	A	A	A	B	B	A	A	B	A	B	B	A	A	A	A	A	B	B	A	B	A	B	A	B	B	A	B	A	B	A	B
1_0153	1	41.3475	1_0153	A	A	B	B	B	B	B	X	B	A	B	X	A	B	B	A	A	A	B	B	A	A	B	A	B	B	A	A	A	A	A	B	B	A	B	A	B	A	B	B	A	B	A	B	A	B
2_00098	1	41.3475	2_00098	a	a	b	b	b	b	b	X	b	a	b	X	a	b	b	a	a	a	b	b	a	a	b	a	b	b	a	a	a	a	a	b	b	a	b	a	b	a	b	b	a	b	a	b	a	b
2_11172	1	41.3475	2_11172	A	A	B	B	B	B	B	X	B	A	B	X	A	B	B	A	A	A	B	B	A	A	B	A	B	B	A	A	A	A	A	B	B	A	B	A	B	A	B	B	A	B	A	B	A	B
2_16073	1	41.3475	2_16073	a	a	b	b	b	b	b	X	b	a	b	X	a	b	b	a	a	a	b	b	a	a	b	a	b	b	a	a	a	a	a	b	b	a	b	a	b	a	b	b	a	b	a	b	a	b
2_16074	1	41.3475	2_16074	a	a	b	b	b	b	b	X	b	a	b	X	a	b	b	a	a	a	b	b	a	a	b	a	b	b	a	a	a	a	a	b	b	a	b	a	b	a	b	b	a	b	a	b	a	b
2_22887	1	41.3475	2_22887	A	A	B	B	B	B	B	X	B	A	B	X	A	B	B	A	A	A	B	B	A	A	B	A	B	B	A	A	A	A	A	B	B	A	B	A	B	A	B	B	A	B	A	B	A	B
2_22888	1	41.3475	2_22888	A	A	B	B	B	B	B	X	B	A	B	X	A	B	B	A	A	A	B	B	A	A	B	A	B	B	A	A	A	A	A	B	B	A	B	A	B	A	B	B	A	B	A	B	A	B
2_23120	1	41.3475	2_23120	a	a	b	b	b	b	b	X	b	a	b	X	a	b	b	a	a	a	b	b	a	a	b	a	b	b	a	a	a	a	a	b	b	a	b	a	b	a	b	b	a	b	a	b	a	b
2_28760	1	41.3475	2_28760	A	A	B	B	B	B	B	X	B	A	B	X	A	B	B	A	A	A	B	B	A	A	B	A	B	B	A	A	A	A	A	B	B	A	B	A	B	A	B	B	A	B	A	B	A	B
2_28761	1	41.3475	2_28761	A	A	B	B	B	B	B	X	B	A	B	X	A	B	B	A	A	A	B	B	A	A	B	A	B	B	A	A	A	A	A	B	B	A	B	A	B	A	B	B	A	B	A	B	A	B
2_31845	1	41.3475	2_31845	A	A	B	B	B	B	B	X	B	A	B	X	A	B	B	A	A	A	B	B	A	A	B	A	B	B	A	A	A	A	A	B	B	A	B	A	B	A	B	B	A	B	A	B	A	B
2_34721	1	41.3475	2_34721	a	a	b	b	b	b	b	X	b	a	b	X	a	b	b	a	a	a	b	b	a	a	b	a	b	b	a	a	a	a	a	b	b	a	b	a	b	a	b	b	a	b	a	b	a	b
2_39160	1	41.3475	2_39160	a	a	b	b	b	b	b	X	b	a	b	X	a	b	b	a	a	a	b	b	a	a	b	a	b	b	a	a	a	a	a	b	b	a	b	a	b	a	b	b	a	b	a	b	a	b
2_03825	1	42.3515	2_03825	a	a	b	b	b	b	b	X	b	a	b	X	a	b	b	a	a	a	b	b	a	a	b	a	b	b	a	a	a	a	a	b	b	a	b	a	b	a	b	b	a	b	a	b	a	b
2_03922	1	42.3515	2_03922	A	A	B	B	B	B	B	X	B	A	B	X	A	B	B	A	A	A	B	B	A	A	B	A	B	B	A	A	A	A	A	B	B	A	B	A	B	A	B	B	A	B	A	B	A	B
2_04402	1	42.3515	2_04402	A	A	B	B	B	B	B	X	B	A	B	X	A	B	B	A	A	A	B	B	A	A	B	A	B	B	A	A	A	A	A	B	B	A	B	A	B	A	B	B	A	B	A	B	A	B
2_07819	1	42.3515	2_07819	A	A	B	B	B	B	B	X	B	A	B	X	A	B	B	A	A	A	B	B	A	A	B	A	B	B	A	A	A	A	A	B	B	A	B	A	B	A	B	B	A	B	A	B	A	B
2_08178	1	42.3515	2_08178	a	a	b	b	b	b	b	X	b	a	b	X	a	b	b	a	a	a	b	b	a	a	b	a	b	b	a	a	a	a	a	b	b	a	b	a	b	a	b	b	a	b	a	b	a	b
2_11735	1	42.3515	2_11735	A	A	B	B	B	B	B	X	B	A	B	X	A	B	B	A	A	A	B	B	A	A	B	A	B	B	A	A	A	A	A	B	B	A	B	A	B	A	B	B	A	B	A	B	A	B
2_15659	1	42.3515	2_15659	A	A	B	B	B	B	B	X	B	A	B	X	A	B	B	A	A	A	B	B	A	A	B	A	B	B	A	A	A	A	A	B	B	A	B	A	B	A	B	B	A	B	A	B	A	B
2_16440	1	42.3515	2_16440	a	a	b	b	b	b	b	X	b	a	b	X	a	b	b	a	a	a	b	b	a	a	b	a	b	b	a	a	a	a	a	b	b	a	b	a	b	a	b	b	a	b	a	b	a	b
2_16441	1	42.3515	2_16441	a	a	b	b	b	b	b	X	b	a	b	X	a	b	b	a	a	a	b	b	a	a	b	a	b	b	a	a	a	a	a	b	b	a	b	a	b	a	b	b	a	b	a	b	a	b
2_20413	1	42.3515	2_20413	A	A	B	B	B	B	B	X	B	A	B	X	A	B	B	A	A	A	B	B	A	A	B	A	B	B	A	A	A	A	A	B	B	A	B	A	B	A	B	B	A	B	A	B	A	B
2_22874	1	42.3515	2_22874	A	A	B	B	B	B	B	X	B	A	B	X	A	B	B	A	A	A	B	B	A	A	B	A	B	B	A	A	A	A	A	B	B	A	B	A	B	A	B	B	A	B	A	B	A	B
2_26340	1	42.3515	2_26340	A	A	B	B	B	B	B	X	B	A	B	X	A	B	B	A	A	A	B	B	A	A	B	A	B	B	A	A	A	A	A	B	B	A	B	A	B	A	B	B	A	B	A	B	A	B
2_26831	1	42.3515	2_26831	a	a	b	b	b	b	b	X	b	a	b	X	a	b	b	a	a	a	b	b	a	a	b	a	b	b	a	a	a	a	a	b	b	a	b	a	b	a	b	b	a	b	a	b	a	b
2_27758	1	42.3515	2_27758	A	A	B	B	B	B	B	X	B	A	B	X	A	B	B	A	A	A	B	B	A	A	B	A	B	B	A	A	A	A	A	B	B	A	B	A	B	A	B	B	A	B	A	B	A	B
2_28916	1	42.3515	2_28916	A	A	B	B	B	B	B	X	B	A	B	X	A	B	B	A	A	A	B	B	A	A	B	A	B	B	A	A	A	A	A	B	B	A	B	A	B	A	B	B	A	B	A	B	A	B
2_28976	1	42.3515	2_28976	A	A	B	B	B	B	B	X	B	A	B	X	A	B	B	A	A	A	B	B	A	A	B	A	B	B	A	A	A	A	A	B	B	A	B	A	B	A	B	B	A	B	A	B	A	B
2_30284	1	42.3515	2_30284	A	A	B	B	B	B	B	X	B	A	B	X	A	B	B	A	A	A	B	B	A	A	B	A	B	B	A	A	A	A	A	B	B	A	B	A	B	A	B	B	A	B	A	B	A	B
2_33835	1	42.3515	2_33835	A	A	B	B	B	B	B	X	B	A	B	X	A	B	B	A	A	A	B	B	A	A	B	A	B	B	A	A	A	A	A	B	B	A	B	A	B	A	B	B	A	B	A	B	A	B
2_33854	1	42.3515	2_33854	A	A	B	B	B	B	B	X	B	A	B	X	A	B	B	A	A	A	B	B	A	A	B	A	B	B	A	A	A	A	A	B	B	A	B	A	B	A	B	B	A	B	A	B	A	B
2_41763	1	42.3515	2_41763	a	a	b	U	b	b	b	X	b	a	b	X	a	b	b	a	a	a	b	b	a	a	b	a	b	b	a	a	a	a	a	b	b	a	b	a	b	a	b	b	a	b	a	b	a	b
2_42648	1	42.3515	2_42648	a	a	b	b	b	b	b	X	b	a	b	X	a	b	b	a	a	a	b	b	a	a	b	a	b	b	a	a	a	a	a	b	b	a	b	a	b	a	b	b	a	b	a	b	a	b
2_43015	1	42.3515	2_43015	A	A	B	B	B	B	B	X	B	A	B	X	A	B	B	A	A	A	B	B	A	A	B	A	B	B	A	A	A	A	A	B	B	A	B	A	B	A	B	B	A	B	A	B	A	B
2_43257	1	42.3515	2_43257	a	a	b	b	b	b	b	X	b	a	b	X	a	b	b	a	a	a	b	b	a	a	b	a	b	b	a	a	a	a	a	b	b	a	b	a	b	a	b	b	a	b	a	b	a	b
2_46519	1	42.3515	2_46519	a	a	b	b	b	b	b	X	b	a	b	X	a	b	b	a	a	a	b	b	a	a	b	a	b	b	a	a	a	a	a	b	b	a	b	a	b	a	b	b	a	b	a	b	a	b
2_49892	1	42.3515	2_49892	A	A	B	B	B	B	B	X	B	A	B	X	A	B	B	A	A	A	B	B	A	A	B	A	B	B	A	A	A	A	A	B	B	A	B	A	B	A	B	B	A	B	A	B	A	B
1_0535	1	42.8515	1_0535	a	a	b	b	b	b	b	X	b	a	b	X	a	b	b	a	a	a	b	b	a	a	b	a	b	b	a	a	a	a	a	b	b	a	b	a	b	a	b	b	a	b	a	b	a	b
2_00774	1	42.8515	2_00774	a	a	b	b	b	b	b	X	b	a	b	X	a	b	b	a	a	a	b	b	a	a	b	a	b	b	a	a	a	a	a	b	b	a	b	a	b	a	b	b	a	b	a	b	a	b
2_01011	1	42.8515	2_01011	a	a	b	b	b	b	b	X	b	a	b	X	a	b	b	a	a	a	b	b	a	a	b	a	b	b	a	a	a	a	a	b	b	a	b	a	b	a	b	b	a	b	a	b	a	b
2_01012	1	42.8515	2_01012	A	A	B	B	B	B	B	X	B	A	B	X	A	B	B	A	A	A	B	B	A	A	B	A	B	B	A	A	A	A	A	B	B	A	B	A	B	A	B	B	A	B	A	B	A	B
2_02585	1	42.8515	2_02585	A	A	B	B	B	B	B	X	B	A	B	X	A	B	B	A	A	A	B	B	A	A	B	A	B	B	A	A	A	A	A	B	B	A	B	A	B	A	B	B	A	B	A	B	A	B
2_04778	1	42.8515	2_04778	A	A	B	B	B	B	B	X	B	A	B	X	A	B	B	A	A	A	B	B	A	A	B	A	B	B	A	A	A	A	A	B	B	A	B	A	B	A	B	B	A	B	A	B	A	B
2_05045	1	42.8515	2_05045	A	A	B	B	B	B	B	X	B	A	B	X	A	B	B	A	A	A	B	B	A	A	B	A	B	B	A	A	A	A	A	B	B	A	B	A	B	A	B	B	A	B	A	B	A	B
2_05461	1	42.8515	2_05461	A	A	B	B	B	B	B	X	B	A	B	X	A	B	B	A	A	A	B	B	A	A	B	A	B	B	A	A	A	A	A	B	B	A	B	A	B	A	B	B	A	B	A	B	A	B
2_07524	1	42.8515	2_07524	A	A	B	B	B	B	B	X	B	A	B	X	A	B	B	A	A	A	B	B	A	A	B	A	B	B	A	A	A	A	A	B	B	A	B	A	B	A	B	B	A	B	A	B	A	B
2_07525	1	42.8515	2_07525	a	a	b	b	b	b	b	X	b	a	b	X	a	b	b	a	a	a	b	b	a	a	b	a	b	b	a	a	a	a	a	b	b	a	b	a	b	a	b	b	a	b	a	b	a	b
2_07950	1	42.8515	2_07950	a	a	b	b	b	b	b	X	b	a	b	X	a	b	b	a	a	a	b	b	a	a	b	a	b	b	a	a	a	a	a	b	b	a	b	a	b	a	b	b	a	b	a	b	a	b
2_11374	1	42.8515	2_11374	A	A	B	B	B	B	B	X	B	A	B	X	A	B	B	A	A	A	B	B	A	A	B	A	B	B	A	A	A	A	A	B	B	A	B	A	B	A	B	B	A	B	A	B	A	B
2_11933	1	42.8515	2_11933	A	A	B	B	B	B	B	X	B	A	B	X	A	B	B	A	A	A	B	B	A	A	B	A	B	B	A	A	A	A	A	B	B	A	B	A	B	A	B	B	A	B	A	B	A	B
2_12173	1	42.8515	2_12173	a	a	b	b	b	b	b	X	b	a	b	X	a	b	b	a	a	a	b	b	a	a	b	a	b	b	a	a	a	a	a	b	b	a	b	a	b	a	b	b	a	b	a	b	a	b
2_12340	1	42.8515	2_12340	a	a	b	b	b	b	b	X	b	a	b	X	a	b	b	a	a	a	b	b	a	a	b	a	b	b	a	a	a	a	a	b	b	a	b	a	b	a	b	b	a	b	a	b	a	b
2_13604	1	42.8515	2_13604	a	a	b	b	b	b	b	X	b	a	b	X	a	b	b	a	a	a	b	b	a	a	b	a	b	b	a	a	a	a	a	b	b	a	b	a	b	a	b	b	a	b	a	b	a	b
2_13788	1	42.8515	2_13788	a	a	b	b	b	b	b	X	b	a	b	X	a	b	b	a	a	a	b	b	a	a	b	a	b	b	a	a	a	a	a	b	b	a	b	a	b	a	b	b	a	b	a	b	a	b
2_14420	1	42.8515	2_14420	a	a	b	b	b	b	b	X	b	a	b	X	a	b	b	a	a	a	b	b	a	a	b	a	b	b	a	a	a	a	a	b	b	a	b	a	b	a	b	b	a	b	a	b	a	b
2_14680	1	42.8515	2_14680	U	U	B	B	B	B	B	U	B	U	B	X	U	B	B	U	A	A	B	B	A	U	B	U	B	B	U	U	U	U	A	B	B	U	B	U	B	A	B	B	U	B	A	B	U	B
2_15684	1	42.8515	2_15684	A	A	B	B	B	B	B	X	B	A	B	X	A	B	B	A	A	A	B	B	A	A	B	A	B	B	A	A	A	A	A	B	B	A	B	A	B	A	B	B	A	B	A	B	A	B
2_15685	1	42.8515	2_15685	a	a	b	b	b	b	b	X	b	a	b	X	a	b	b	a	a	a	b	b	a	a	b	a	b	b	a	a	a	a	a	b	b	a	b	a	b	a	b	b	a	b	a	b	a	b
2_18446	1	42.8515	2_18446	a	a	b	b	b	b	b	X	b	a	b	X	a	b	b	a	a	a	b	b	a	a	b	a	b	b	a	a	a	a	a	b	b	a	b	a	b	a	b	b	a	b	a	b	a	b
2_19379	1	42.8515	2_19379	A	A	B	B	B	B	B	X	B	A	B	X	A	B	B	A	A	A	B	B	A	A	B	A	B	B	A	A	A	A	A	B	B	A	B	A	B	A	B	B	A	B	A	B	A	B
2_20296	1	42.8515	2_20296	a	a	b	b	b	b	b	X	b	a	b	X	a	b	b	a	a	a	b	b	a	a	b	a	b	b	a	a	a	a	a	b	b	a	b	a	b	a	b	b	a	b	a	b	a	b
2_20297	1	42.8515	2_20297	a	a	b	b	b	b	b	X	b	a	b	X	a	b	b	a	a	a	b	b	a	a	b	a	b	b	a	a	a	a	a	b	b	a	b	a	b	a	b	b	a	b	a	b	a	b
2_22218	1	42.8515	2_22218	a	a	b	b	b	b	b	X	b	a	b	X	a	b	b	a	a	a	b	b	a	a	b	a	b	b	a	a	a	a	a	b	b	a	b	a	b	a	b	b	a	b	a	b	a	b
2_22219	1	42.8515	2_22219	A	A	B	B	B	B	B	X	B	A	B	X	A	B	B	A	A	A	B	B	A	A	B	A	B	B	A	A	A	A	A	B	B	A	B	A	B	A	B	B	A	B	A	B	A	B
2_24757	1	42.8515	2_24757	a	a	b	b	b	b	b	X	b	a	b	X	a	b	b	a	a	a	b	U	a	a	b	a	b	b	a	a	a	a	a	b	b	a	b	a	b	a	b	b	a	b	a	b	a	b
2_26498	1	42.8515	2_26498	a	a	b	b	b	b	b	X	b	a	b	X	a	b	b	a	a	a	b	b	a	a	b	a	b	b	a	a	a	a	a	b	b	a	b	a	b	a	b	b	a	b	a	b	a	b
2_27505	1	42.8515	2_27505	A	A	B	B	B	B	B	X	B	A	B	X	A	B	B	A	A	A	B	B	A	A	B	A	B	B	A	A	A	A	A	B	B	A	B	A	B	A	B	B	A	B	A	B	A	B
2_27687	1	42.8515	2_27687	a	a	b	b	b	b	b	X	b	a	b	X	a	b	b	a	a	a	b	b	a	a	b	a	b	b	a	a	a	a	a	b	b	a	b	a	b	a	b	b	a	b	a	b	a	b
2_28373	1	42.8515	2_28373	A	A	B	B	B	B	B	X	B	A	B	X	A	B	B	A	A	A	B	B	A	A	B	A	B	B	A	A	A	A	A	B	B	A	B	A	B	A	B	B	A	B	A	B	A	B
2_28815	1	42.8515	2_28815	A	A	B	B	B	B	B	X	B	A	B	X	A	B	B	A	A	A	B	B	A	A	B	A	B	B	A	A	A	A	A	B	B	A	B	A	B	A	B	B	A	B	A	B	A	B
2_29059	1	42.8515	2_29059	a	a	b	b	b	b	b	X	b	a	b	X	a	b	b	a	a	a	b	b	a	a	b	a	b	b	a	a	a	a	a	b	b	a	b	a	b	a	b	b	a	b	a	b	a	b
2_29107	1	42.8515	2_29107	a	a	b	b	b	b	b	X	b	a	b	X	a	b	b	a	a	a	b	b	a	a	b	a	b	b	a	a	a	a	a	b	b	a	b	a	b	a	b	b	a	b	a	b	a	b
2_29534	1	42.8515	2_29534	a	a	b	b	b	b	b	X	b	a	b	X	a	b	b	a	a	a	b	b	a	a	b	a	b	b	a	a	a	a	a	b	b	a	b	a	b	a	b	b	a	b	a	b	a	b
2_29544	1	42.8515	2_29544	A	A	B	B	B	B	B	X	B	A	B	X	A	B	B	A	A	A	B	B	A	A	B	A	B	B	A	A	A	A	A	B	B	A	B	A	B	A	B	B	A	B	A	B	A	B
2_29822	1	42.8515	2_29822	a	a	b	b	b	b	b	X	b	a	b	X	a	b	b	a	a	a	b	b	a	a	b	a	b	b	a	a	a	a	a	b	b	a	b	a	b	a	b	b	a	b	a	b	a	b
2_29823	1	42.8515	2_29823	a	a	b	b	b	b	b	X	b	a	b	X	a	b	b	a	a	a	b	b	a	a	b	a	b	b	a	a	a	a	a	b	b	a	b	a	b	a	b	b	a	b	a	b	a	b
2_30019	1	42.8515	2_30019	a	a	b	b	b	b	b	X	b	a	b	X	a	b	b	a	a	a	b	b	a	a	b	a	b	b	a	a	a	a	a	b	b	a	b	a	b	a	b	b	a	b	a	b	a	b
2_30020	1	42.8515	2_30020	A	A	B	B	B	B	B	X	B	A	B	X	A	B	B	A	A	A	B	B	A	A	B	A	B	B	A	A	A	A	A	B	B	A	B	A	B	A	B	B	A	B	A	B	A	B
2_30127	1	42.8515	2_30127	A	A	B	B	B	B	B	X	B	A	B	X	A	B	B	A	A	A	B	B	A	A	B	A	B	B	A	A	A	A	A	B	B	A	B	A	B	A	B	B	A	B	A	B	A	B
2_31099	1	42.8515	2_31099	A	A	B	B	B	B	B	X	B	A	B	X	A	B	B	A	A	A	B	B	A	A	B	A	B	B	A	A	A	A	A	B	B	A	B	A	B	A	B	B	A	B	A	B	A	B
2_31575	1	42.8515	2_31575	a	a	b	b	b	b	b	X	b	a	b	X	a	b	b	a	a	a	b	b	a	a	b	a	b	b	a	a	a	a	a	b	b	a	b	a	b	a	b	b	a	b	a	b	a	b
2_32146	1	42.8515	2_32146	A	A	B	B	B	B	B	X	B	A	B	X	A	B	B	A	A	A	B	B	A	A	B	A	B	B	A	A	A	A	A	B	B	A	B	A	B	A	B	B	A	B	A	B	A	B
2_32406	1	42.8515	2_32406	a	a	U	b	b	b	b	X	b	a	b	X	a	b	b	a	a	a	U	b	a	a	b	a	b	b	a	a	a	a	a	b	b	a	b	a	b	a	b	b	a	b	a	b	a	b
2_32411	1	42.8515	2_32411	A	A	B	B	B	B	B	X	B	A	B	X	A	B	B	A	A	A	B	B	A	A	B	A	B	B	A	A	A	A	A	B	B	A	B	A	B	A	B	B	A	B	A	B	A	B
2_33112	1	42.8515	2_33112	a	a	b	b	b	b	b	X	b	a	b	X	a	b	b	a	a	a	b	b	a	a	b	a	b	b	a	a	a	a	a	b	b	a	b	a	b	a	b	b	a	b	a	b	a	b
2_33502	1	42.8515	2_33502	A	A	B	B	B	B	B	X	B	A	B	X	A	B	B	A	A	A	B	B	A	A	B	A	B	B	A	A	A	A	A	B	B	A	B	A	B	A	B	B	A	B	A	B	A	B
2_34396	1	42.8515	2_34396	a	a	b	b	b	b	b	X	b	a	b	X	a	b	b	a	a	a	b	b	a	a	b	a	b	b	a	a	a	a	a	b	b	a	b	a	b	a	b	b	a	b	a	b	a	b
2_34422	1	42.8515	2_34422	a	a	b	b	b	b	b	X	b	a	b	X	a	b	b	a	a	a	b	b	a	a	b	a	b	b	a	a	a	a	a	b	b	a	b	a	b	a	b	b	a	b	a	b	a	b
2_34423	1	42.8515	2_34423	a	a	b	b	b	b	b	X	b	a	b	X	a	b	b	a	a	a	b	b	a	a	b	a	b	b	a	a	a	a	a	b	b	a	b	a	b	a	b	b	a	b	a	b	a	b
2_39748	1	42.8515	2_39748	a	a	b	b	b	b	b	X	b	a	b	X	a	b	b	a	a	a	b	b	a	a	b	a	b	b	a	a	a	a	a	b	b	a	b	a	b	a	b	b	a	b	a	b	a	b
2_42186	1	42.8515	2_42186	A	A	B	B	B	B	B	X	B	A	B	X	A	B	B	A	A	A	B	B	A	A	B	A	B	B	A	A	A	A	A	B	B	A	B	A	B	A	B	B	A	B	A	B	A	B
2_44774	1	42.8515	2_44774	a	a	b	b	b	b	b	X	b	a	b	X	a	b	b	a	a	a	b	b	a	a	b	a	b	b	a	a	a	a	a	b	b	a	b	a	b	a	b	b	a	b	a	b	a	b
2_49815	1	42.8515	2_49815	A	A	B	B	B	B	B	X	B	A	B	X	A	B	B	A	A	A	B	B	A	A	B	A	B	B	A	A	A	A	A	B	B	A	B	A	B	A	B	B	A	B	A	B	A	B
2_52320	1	42.8515	2_52320	a	a	b	b	b	b	b	X	b	a	b	X	a	b	b	a	a	a	b	b	a	a	b	a	b	b	a	a	a	a	a	b	b	a	b	a	b	a	b	b	a	b	a	b	a	b
2_53544	1	42.8515	2_53544	a	a	b	b	b	b	b	X	b	a	b	X	a	b	b	a	a	a	b	b	a	a	b	a	b	b	a	a	a	a	a	b	b	a	b	a	b	a	b	b	a	b	a	b	a	b
2_54121	1	42.8515	2_54121	A	A	B	B	B	B	B	X	B	A	B	X	A	B	B	A	A	A	B	B	A	A	B	A	B	B	A	A	A	A	A	B	B	A	B	A	B	A	B	B	A	B	A	B	A	B
1_1092	1	43.852	1_1092	A	A	B	B	B	B	B	X	B	A	B	X	A	B	B	A	B	A	B	B	A	A	B	A	B	B	A	A	A	A	A	B	B	A	B	A	B	A	B	B	A	B	A	B	A	B
2_01525	1	43.852	2_01525	A	A	B	B	B	B	B	X	B	A	B	X	A	B	B	A	B	A	B	B	A	A	B	A	B	B	A	A	A	A	A	B	B	A	B	A	B	A	B	B	A	B	A	B	A	B
2_05867	1	43.852	2_05867	A	A	B	B	B	B	B	X	B	A	B	X	A	B	B	A	B	A	B	B	A	A	B	A	B	B	A	A	A	A	A	B	B	A	B	A	B	A	B	B	A	B	A	B	A	B
2_05868	1	43.852	2_05868	a	a	b	b	b	b	b	X	b	a	b	X	a	b	b	a	b	a	b	b	a	a	b	a	b	b	a	a	a	a	a	b	b	a	b	a	b	a	b	b	a	b	a	b	a	b
2_12285	1	43.852	2_12285	A	A	B	B	B	B	B	X	B	A	B	X	A	B	B	A	B	A	B	B	A	A	B	A	B	B	A	A	A	A	A	B	B	A	B	A	B	A	B	B	A	B	A	B	A	B
2_12719	1	43.852	2_12719	A	A	B	B	B	B	B	X	B	A	B	X	A	B	B	A	B	A	B	B	A	A	B	A	B	B	A	A	A	A	A	B	B	A	B	A	B	A	B	B	A	B	A	B	A	B
2_15058	1	43.852	2_15058	a	a	b	b	b	b	b	X	b	a	b	X	a	b	b	a	b	a	b	b	a	a	b	a	b	b	a	a	a	a	a	b	b	a	b	a	b	a	b	b	a	b	a	b	a	b
2_15059	1	43.852	2_15059	A	A	B	B	B	B	B	X	B	A	B	X	A	B	B	A	B	A	B	B	A	A	B	A	B	B	A	A	A	A	A	B	B	A	B	A	B	A	B	B	A	B	A	B	A	B
2_15178	1	43.852	2_15178	a	a	b	b	b	b	b	X	b	a	b	X	a	b	b	a	b	a	b	b	a	a	b	a	b	b	a	a	a	a	a	b	b	a	b	a	b	a	b	b	a	b	a	b	a	b
2_15179	1	43.852	2_15179	a	a	b	b	b	b	b	X	b	a	b	X	a	b	b	a	b	a	b	b	a	a	b	a	b	b	a	a	a	a	a	b	b	a	b	a	b	a	b	b	a	b	a	b	a	b
2_15863	1	43.852	2_15863	a	a	b	b	b	b	b	X	b	a	b	X	a	b	b	a	b	a	b	b	a	a	b	a	b	b	a	a	a	a	a	b	b	a	b	a	b	a	b	b	a	b	a	b	a	b
2_16952	1	43.852	2_16952	a	a	b	b	b	b	b	X	b	a	b	X	a	b	b	a	b	a	b	b	a	a	b	a	b	b	a	a	a	a	a	b	b	a	b	a	b	a	b	b	a	b	a	b	a	b
2_19390	1	43.852	2_19390	A	A	B	B	B	B	B	X	B	A	B	X	A	B	B	A	B	A	B	B	A	A	B	A	B	B	A	A	A	A	A	B	B	A	B	A	B	A	B	B	A	B	A	B	A	B
2_26606	1	43.852	2_26606	a	a	b	b	b	b	b	X	b	a	b	X	a	b	b	a	b	a	b	b	a	a	b	a	b	b	a	a	a	a	a	b	b	a	b	a	b	a	b	b	a	b	a	b	a	b
2_28819	1	43.852	2_28819	A	A	B	B	B	B	B	X	B	A	B	X	A	B	B	A	B	A	B	B	A	A	B	A	B	B	A	A	A	A	A	B	B	A	B	A	B	A	B	B	A	B	A	B	A	B
2_30384	1	43.852	2_30384	A	A	B	B	B	B	B	X	B	A	B	X	A	B	B	A	B	A	B	B	A	A	B	A	B	B	A	A	A	A	A	B	B	A	B	A	B	A	B	B	A	B	A	B	A	B
2_34169	1	43.852	2_34169	A	A	B	B	B	B	B	X	B	A	B	X	A	B	B	A	B	A	B	B	A	A	B	A	B	B	A	A	A	A	A	B	B	A	B	A	B	A	B	B	A	B	A	B	A	B
2_34256	1	43.852	2_34256	a	a	b	b	b	b	b	X	b	a	b	X	a	b	b	a	b	a	b	b	a	a	b	a	b	b	a	a	a	a	a	b	b	a	b	a	b	a	b	b	a	b	a	b	a	b
2_39720	1	43.852	2_39720	A	A	B	B	B	B	B	X	B	A	B	X	A	B	B	A	B	A	B	B	A	A	B	A	B	B	A	A	A	A	A	B	B	A	B	A	B	A	B	B	A	B	A	B	A	B
2_50595	1	43.852	2_50595	a	a	b	b	b	b	b	X	b	a	b	X	a	b	b	a	b	a	b	b	a	a	b	a	b	b	a	a	a	a	a	b	b	a	b	a	b	a	b	b	a	b	a	b	a	b
2_54730	1	43.852	2_54730	A	A	B	B	B	B	B	X	B	A	B	X	A	B	B	A	B	A	B	B	A	A	B	A	B	B	A	A	A	A	A	B	B	A	B	A	B	A	B	B	A	B	A	B	A	B
2_54868	1	43.852	2_54868	a	a	b	b	b	b	b	X	b	a	b	X	a	b	b	a	b	a	b	b	a	a	b	a	b	b	a	a	a	a	a	b	b	a	b	a	b	a	b	b	a	b	a	b	a	b
2_00498	1	44.355	2_00498	A	A	B	B	B	B	B	X	B	A	B	X	A	B	B	A	B	A	B	B	A	A	B	A	B	B	A	A	A	A	A	B	B	A	B	A	X	A	B	B	A	B	A	B	A	B
2_12248	1	44.355	2_12248	a	a	b	b	b	b	b	X	b	a	b	X	a	b	b	a	b	a	b	b	a	a	b	a	b	b	a	a	a	a	a	b	b	a	b	a	X	a	b	b	a	b	a	b	a	b
2_12249	1	44.355	2_12249	a	a	b	b	b	b	b	X	b	a	b	X	a	b	b	a	b	a	b	b	a	a	b	a	b	b	a	a	a	a	a	b	b	a	b	a	X	a	b	b	a	b	a	b	a	b
2_28723	1	44.355	2_28723	A	A	B	B	B	B	B	X	B	A	B	X	A	B	B	A	B	A	B	B	A	A	B	A	B	B	A	A	A	A	A	B	B	A	B	A	X	A	B	B	A	B	A	B	A	B
2_28724	1	44.355	2_28724	A	A	B	B	B	B	B	X	B	A	B	X	A	B	B	A	B	A	B	B	A	A	B	A	B	B	A	A	A	A	A	B	B	A	B	A	X	A	B	B	A	B	A	B	A	B
2_31221	1	44.355	2_31221	a	a	b	b	b	b	b	X	b	a	b	X	a	b	b	a	b	a	b	b	a	a	b	a	b	b	a	a	a	a	a	b	b	a	b	a	X	a	b	b	a	b	a	b	a	b
2_31222	1	44.355	2_31222	A	A	B	B	B	B	B	X	B	A	B	X	A	B	B	A	B	A	B	B	A	A	B	A	B	B	A	A	A	A	A	B	B	A	B	A	X	A	B	B	A	B	A	B	A	B
2_42366	1	44.355	2_42366	A	A	B	B	B	B	B	X	B	A	B	X	A	B	B	A	B	A	B	B	A	A	B	A	B	B	A	A	A	A	A	B	B	A	B	A	X	A	B	B	A	B	A	B	A	B
2_43625	1	44.355	2_43625	a	a	b	b	b	b	b	X	b	a	b	X	a	b	b	a	b	a	b	b	a	a	b	a	b	b	a	a	a	a	a	b	b	a	b	a	X	a	b	b	a	b	a	b	a	b
2_47656	1	44.355	2_47656	A	A	B	B	B	B	B	X	B	A	B	X	A	B	B	A	B	A	B	B	A	A	B	A	B	B	A	A	A	A	A	B	B	A	B	A	X	A	B	B	A	B	A	B	A	B
2_51680	1	44.355	2_51680	a	a	b	b	b	b	b	X	b	a	b	X	a	b	b	a	b	a	b	b	a	a	b	a	b	b	a	a	a	a	a	b	b	a	b	a	X	a	b	b	a	b	a	b	a	b
1_0646	1	45.374	1_0646	A	A	B	B	B	B	B	U	B	A	B	U	A	B	B	A	B	A	B	B	A	A	B	A	B	B	A	A	A	A	A	B	B	A	B	A	U	A	B	B	A	B	A	B	A	B
1_0692	1	45.374	1_0692	a	a	b	b	b	b	b	X	b	a	b	X	a	b	b	a	b	a	b	b	a	a	b	a	b	b	a	a	a	a	a	b	b	a	b	a	X	a	b	b	a	b	a	b	a	b
1_0826	1	45.374	1_0826	A	A	B	B	B	B	B	X	B	A	B	X	A	B	B	A	B	A	B	B	A	A	B	A	B	B	A	A	A	A	A	B	B	A	B	A	X	A	B	B	A	B	A	B	A	B
1_0874	1	45.374	1_0874	a	a	b	b	b	b	b	X	b	a	b	X	a	b	b	a	b	a	b	b	a	a	b	a	b	b	a	a	a	a	a	b	b	a	b	a	X	a	b	b	a	b	a	b	a	b
2_00560	1	45.374	2_00560	a	a	b	b	b	b	b	X	b	a	b	X	a	b	b	a	b	a	b	b	a	a	b	a	b	b	a	a	a	a	a	b	b	a	b	a	X	a	b	b	a	b	a	b	a	b
2_00561	1	45.374	2_00561	A	A	B	B	B	B	B	X	B	A	B	X	A	B	B	A	B	A	B	B	A	A	B	A	B	B	A	A	A	A	A	B	B	A	B	A	X	A	B	B	A	B	A	B	A	B
2_01988	1	45.374	2_01988	A	A	B	B	B	B	B	X	B	A	B	X	A	B	B	A	B	A	B	B	A	A	B	A	B	B	A	A	A	A	A	B	B	A	B	A	X	A	B	B	A	B	A	B	A	B
2_01989	1	45.374	2_01989	A	A	B	B	B	B	B	X	B	A	B	X	A	B	B	A	B	A	B	B	A	A	B	A	B	B	A	A	A	A	A	B	B	A	B	A	X	A	B	B	A	B	A	B	A	B
2_03124	1	45.374	2_03124	A	A	B	B	B	B	B	X	B	A	B	X	A	B	B	A	B	A	B	B	A	A	B	A	B	B	A	A	A	A	A	B	B	A	B	A	X	A	B	B	A	B	A	B	A	B
2_03125	1	45.374	2_03125	a	a	b	b	b	b	b	X	b	a	b	X	a	b	b	a	b	a	b	b	a	a	b	a	b	b	a	a	a	a	a	b	b	a	b	a	X	a	b	b	a	b	a	b	a	b
2_03371	1	45.374	2_03371	A	A	B	B	B	B	B	X	B	A	B	X	A	B	B	A	B	A	B	B	A	A	B	A	B	B	A	A	A	A	A	B	B	A	B	A	X	A	B	B	A	B	A	B	A	B
2_03372	1	45.374	2_03372	a	a	b	b	b	b	b	X	b	a	b	X	a	b	b	a	b	a	b	b	a	a	b	a	b	b	a	a	a	a	a	b	b	a	b	a	X	a	b	b	a	b	a	b	a	b
2_08731	1	45.374	2_08731	A	A	B	B	B	B	B	X	B	A	B	X	A	B	B	A	B	A	B	B	A	A	B	A	B	B	A	A	A	A	A	B	B	A	B	A	X	A	B	B	A	B	A	B	A	B
2_18415	1	45.374	2_18415	a	a	b	b	b	b	b	X	b	a	b	X	a	b	b	a	b	a	b	b	a	a	b	a	b	b	a	a	a	a	a	b	b	a	b	a	X	a	b	b	a	b	a	b	a	b
2_18721	1	45.374	2_18721	a	a	b	b	b	b	b	X	b	a	b	X	a	b	b	a	b	a	b	b	a	a	b	a	b	b	a	a	a	a	a	b	b	a	b	a	X	a	b	b	a	b	a	b	a	b
2_18813	1	45.374	2_18813	A	A	B	B	B	B	B	X	B	A	B	X	A	B	B	A	B	A	B	B	A	A	B	A	B	B	A	A	A	A	A	B	B	A	B	A	X	A	B	B	A	B	A	B	A	B
2_18914	1	45.374	2_18914	A	A	B	B	B	B	B	X	B	A	B	X	A	B	B	A	B	A	B	B	A	A	B	A	B	B	A	A	A	A	A	B	B	A	B	A	X	A	B	B	A	B	A	B	A	B
2_19957	1	45.374	2_19957	a	a	b	b	b	b	b	X	b	a	b	X	a	b	b	a	b	a	b	b	a	a	b	a	b	b	a	a	a	a	a	b	b	a	b	a	X	a	b	b	a	b	a	b	a	b
2_19974	1	45.374	2_19974	A	A	B	B	B	B	B	X	B	A	B	X	A	B	B	A	B	A	B	B	A	A	B	A	B	B	A	A	A	A	A	B	B	A	B	A	X	A	B	B	A	B	A	B	A	B
2_24009	1	45.374	2_24009	a	a	b	b	b	b	b	X	b	a	b	X	a	b	b	a	b	a	b	b	a	a	b	a	b	b	a	a	a	a	a	b	b	a	b	a	X	a	b	b	a	b	a	b	a	b
2_24010	1	45.374	2_24010	A	A	B	B	B	B	B	X	B	A	B	X	A	B	B	A	B	A	B	B	A	A	B	A	B	B	A	A	A	A	A	B	B	A	B	A	X	A	B	B	A	B	A	B	A	B
2_24238	1	45.374	2_24238	a	a	b	b	b	b	b	X	b	a	b	X	a	b	b	a	b	a	b	b	a	a	b	a	b	b	a	a	a	a	a	b	b	a	b	a	X	a	b	b	a	b	a	b	a	b
2_24239	1	45.374	2_24239	A	A	B	B	B	B	B	X	B	A	B	X	A	B	B	A	B	A	B	B	A	A	B	A	B	B	A	A	A	A	A	B	B	A	B	A	X	A	B	B	A	B	A	B	A	B
2_24673	1	45.374	2_24673	a	a	b	b	b	b	b	X	b	a	b	X	a	b	b	a	b	a	b	b	a	a	b	a	b	b	a	a	a	a	a	b	b	a	b	a	X	a	b	b	a	b	a	b	a	b
2_25895	1	45.374	2_25895	a	a	b	b	b	b	b	X	b	a	b	X	a	b	b	a	b	a	b	b	a	a	b	a	b	b	a	a	a	a	a	b	b	a	b	a	X	a	b	b	a	b	a	b	a	b
2_25896	1	45.374	2_25896	a	a	b	b	b	b	b	X	b	a	b	X	a	b	b	a	b	a	b	b	a	a	b	a	b	b	a	a	a	a	a	b	b	a	b	a	X	a	b	b	a	b	a	b	a	b
2_29967	1	45.374	2_29967	a	a	b	b	b	b	b	X	b	a	b	X	a	b	b	a	b	a	b	b	a	a	b	a	b	b	a	a	a	a	a	b	b	a	b	a	X	a	b	b	a	b	a	b	a	b
2_31883	1	45.374	2_31883	A	A	B	B	B	B	B	X	B	A	B	X	A	B	B	A	B	A	B	B	A	A	B	A	B	B	A	A	A	A	A	B	B	A	B	A	X	A	B	B	A	B	A	B	A	B
2_31884	1	45.374	2_31884	A	A	B	B	B	B	B	X	B	A	B	X	A	B	B	A	B	A	B	B	A	A	B	A	B	B	A	A	A	A	A	B	B	A	B	A	X	A	B	B	A	B	A	B	A	B
2_32202	1	45.374	2_32202	a	a	b	b	b	b	b	X	b	a	b	X	a	b	b	a	b	a	b	b	a	a	b	a	b	b	a	a	a	a	a	b	b	a	b	a	X	a	b	b	a	b	a	b	a	b
2_33407	1	45.374	2_33407	A	A	B	B	B	B	B	X	B	A	B	X	A	B	B	A	B	A	B	B	A	A	B	A	B	B	A	A	A	A	A	B	B	A	B	A	X	A	B	B	A	B	A	B	A	B
2_39010	1	45.374	2_39010	a	a	b	b	b	b	b	X	b	a	b	X	a	b	b	a	b	a	b	b	a	a	b	a	b	b	a	a	a	a	a	b	b	a	b	a	X	a	b	b	a	b	a	b	a	b
2_39459	1	45.374	2_39459	a	a	b	b	b	b	b	X	b	a	b	X	a	b	b	a	b	a	b	b	a	a	b	a	b	b	a	a	a	a	a	b	b	a	b	a	X	a	b	b	a	b	a	b	a	b
2_43419	1	45.374	2_43419	a	a	b	b	b	b	b	X	b	a	b	X	a	b	b	a	b	a	b	b	a	a	b	a	b	b	a	a	a	a	a	b	b	a	b	a	X	a	b	b	a	b	a	b	a	b
2_44094	1	45.374	2_44094	A	A	B	B	B	B	B	X	B	A	B	X	A	B	B	A	B	A	B	B	A	A	B	A	B	B	A	A	A	A	A	B	B	A	B	A	X	A	B	B	A	B	A	B	A	B
2_47976	1	45.374	2_47976	A	A	B	B	B	B	B	X	B	A	B	X	A	B	B	A	B	A	B	B	A	A	B	A	B	B	A	A	A	A	A	B	B	A	B	A	X	A	B	B	A	B	A	B	A	B
2_54021	1	45.374	2_54021	a	a	b	b	b	b	b	X	b	a	b	X	a	b	b	a	b	a	b	b	a	a	b	a	b	b	a	a	a	a	a	b	b	a	b	a	X	a	b	b	a	b	a	b	a	b
1_0403	1	46.4455	1_0403	A	A	B	B	B	B	B	X	B	A	B	X	A	B	B	A	B	A	B	B	A	A	B	A	B	B	A	A	A	A	A	B	B	A	B	A	X	A	B	B	B	B	A	B	A	B
2_03648	1	46.4455	2_03648	A	A	B	B	B	B	B	X	B	A	B	X	A	B	B	A	B	A	B	B	A	A	B	A	B	B	A	A	A	A	A	B	B	A	B	A	X	A	B	B	B	B	A	B	A	B
2_05743	1	46.4455	2_05743	A	A	B	B	B	B	B	X	B	A	B	X	A	B	B	A	B	A	B	B	A	A	B	A	B	B	A	A	A	A	A	B	B	A	B	A	X	A	B	B	B	B	A	B	A	B
2_09406	1	46.4455	2_09406	A	A	B	B	B	B	B	U	B	A	B	X	A	B	B	A	B	A	B	B	U	A	B	A	B	B	A	A	A	A	A	B	B	A	B	A	X	A	B	B	U	B	A	B	U	B
2_26030	1	46.4455	2_26030	A	A	B	B	B	B	B	X	B	A	B	X	A	B	B	A	B	A	B	B	A	A	B	A	B	B	A	A	A	A	A	B	B	A	B	A	X	A	B	B	B	B	A	B	A	B
2_26728	1	46.4455	2_26728	a	a	b	b	b	b	b	X	b	a	b	X	a	b	b	a	b	a	b	b	a	a	b	a	b	b	a	a	a	a	a	b	b	a	b	a	X	a	b	b	b	b	a	b	a	b
2_28872	1	46.4455	2_28872	a	a	b	b	b	b	b	X	b	a	b	X	a	b	b	a	b	a	b	b	a	a	b	a	b	b	a	a	a	a	a	b	b	a	b	a	X	a	b	b	b	b	a	b	a	b
2_31382	1	46.4455	2_31382	A	A	B	B	B	B	B	X	B	A	B	X	A	B	B	A	B	A	B	B	A	A	B	A	B	B	A	A	A	A	A	B	B	A	B	A	X	A	B	B	B	B	A	B	A	B
2_34642	1	46.4455	2_34642	a	a	b	b	b	b	b	X	b	a	b	X	a	b	b	a	b	a	b	b	a	a	b	a	b	b	a	a	a	a	a	b	b	a	b	a	X	a	b	b	b	b	a	b	a	b
1_0106	1	47.583	1_0106	a	a	b	b	b	b	b	X	b	a	b	X	a	b	b	a	b	a	b	b	a	a	b	a	b	b	a	a	a	b	a	b	b	a	b	a	X	a	b	b	b	b	a	b	a	b
2_05833	1	47.583	2_05833	a	a	b	b	b	b	b	X	b	a	b	X	a	b	b	a	b	a	b	b	a	a	b	a	b	b	a	a	a	b	a	b	b	a	b	a	X	a	b	b	b	b	a	b	a	b
2_07181	1	47.583	2_07181	A	A	B	B	B	B	B	X	B	A	B	X	A	B	B	A	B	A	B	B	A	A	B	A	B	B	A	A	A	B	A	B	B	A	B	A	X	A	B	B	B	B	A	B	A	B
2_07182	1	47.583	2_07182	A	A	B	B	B	B	B	X	B	A	B	X	A	B	B	A	B	A	B	B	A	A	B	A	B	B	A	A	A	B	A	B	B	A	B	A	X	A	B	B	B	B	A	B	A	B
2_07183	1	47.583	2_07183	A	A	B	B	B	B	B	X	B	A	B	X	A	B	B	A	B	A	B	B	A	A	B	A	B	B	A	A	A	B	A	B	B	A	B	A	X	A	B	B	B	B	A	B	A	B
2_17060	1	47.583	2_17060	A	A	B	B	B	B	B	X	B	A	B	X	A	B	B	A	B	A	B	B	A	A	B	A	B	B	A	A	A	B	A	B	B	A	B	A	X	A	B	B	B	B	A	B	A	B
2_19422	1	47.583	2_19422	A	A	B	B	B	B	B	X	B	A	B	X	A	B	B	A	B	A	B	B	A	A	B	A	B	B	A	A	A	B	A	B	B	A	B	A	X	A	B	B	B	B	A	B	A	B
2_20116	1	47.583	2_20116	a	a	b	b	b	b	b	X	b	a	b	X	a	b	b	a	b	a	b	b	a	a	b	a	b	b	a	a	a	b	a	b	b	a	b	a	X	a	b	b	b	b	a	b	a	b
2_24268	1	47.583	2_24268	A	A	B	B	B	B	B	X	B	A	B	X	A	B	B	A	B	A	B	B	A	A	B	A	B	B	A	A	A	B	A	B	B	A	B	A	X	A	B	B	B	B	A	B	A	B
2_24269	1	47.583	2_24269	A	A	B	B	B	B	B	X	B	A	B	X	A	B	B	A	B	A	B	B	A	A	B	A	B	B	A	A	A	B	A	B	B	A	B	A	X	A	B	B	B	B	A	B	A	B
2_26727	1	47.583	2_26727	a	a	b	b	b	b	b	X	b	a	b	X	a	b	b	a	b	a	b	b	a	a	b	a	b	b	a	a	a	b	a	b	b	a	b	a	X	a	b	b	b	b	a	b	a	b
2_27091	1	47.583	2_27091	A	A	B	B	B	B	B	X	B	A	B	X	A	B	B	A	B	A	B	B	A	A	B	A	B	B	A	A	A	B	A	B	B	A	B	A	X	A	B	B	B	B	A	B	A	B
2_27373	1	47.583	2_27373	A	A	B	B	B	B	B	X	B	A	B	X	A	B	B	A	B	A	B	B	A	A	B	A	B	B	A	A	A	B	A	B	B	A	B	A	X	A	B	B	B	B	A	B	A	B
2_27374	1	47.583	2_27374	a	a	b	b	b	b	b	X	b	a	b	X	a	b	b	a	b	a	b	b	a	a	b	a	b	b	a	a	a	b	a	b	b	a	b	a	X	a	b	b	b	b	a	b	a	b
2_34558	1	47.583	2_34558	A	A	B	B	B	B	B	X	B	A	B	X	A	B	B	A	B	A	B	B	A	A	B	A	B	B	A	A	A	B	A	B	B	A	B	A	X	A	B	B	B	B	A	B	A	B
2_44514	1	47.583	2_44514	A	A	B	B	B	B	B	X	B	A	B	X	A	B	B	A	B	A	B	B	A	A	B	A	B	B	A	A	A	B	A	B	B	A	B	A	X	A	B	B	B	B	A	B	A	B
2_49637	1	47.583	2_49637	a	a	b	b	b	b	b	X	b	a	b	X	a	b	b	a	b	a	b	b	a	a	b	a	b	b	a	a	a	b	a	b	b	a	b	a	X	a	b	b	b	b	a	b	a	b
2_55556	1	47.583	2_55556	a	a	b	b	b	b	b	U	b	a	b	X	a	b	b	a	b	a	b	b	a	a	b	a	b	b	a	a	a	b	a	b	b	a	b	a	X	a	b	b	b	b	a	b	a	b
2_01170	1	48.7285	2_01170	a	a	b	b	b	b	b	X	b	a	b	X	a	b	b	a	b	a	b	b	a	a	b	a	b	b	a	a	a	b	a	b	b	a	b	a	X	a	b	b	b	b	a	b	a	b
2_03473	1	48.7285	2_03473	A	A	B	B	B	B	B	X	B	A	B	X	A	B	B	A	B	A	B	B	A	A	B	A	B	B	A	A	A	B	A	B	B	A	B	A	X	A	B	B	B	B	A	B	A	B
2_03474	1	48.7285	2_03474	A	A	B	B	B	B	B	X	B	A	B	X	A	B	B	A	B	A	B	B	A	A	B	A	B	B	A	A	A	B	A	B	B	A	B	A	X	A	B	B	B	B	A	B	A	B
2_15821	1	48.7285	2_15821	a	a	b	b	b	b	b	X	b	a	b	X	a	b	b	a	b	a	b	b	a	a	b	a	b	b	a	a	a	b	a	b	b	a	b	a	X	a	b	b	b	b	a	b	a	b
2_24917	1	48.7285	2_24917	a	a	b	b	b	b	b	X	b	a	b	X	a	b	b	a	b	a	b	b	a	a	b	a	b	b	a	a	a	b	a	b	b	a	b	a	X	a	b	b	b	b	a	b	a	b
2_30165	1	48.7285	2_30165	A	A	B	B	B	B	B	X	B	A	B	X	A	B	B	A	B	A	B	B	A	A	B	A	B	B	A	A	A	B	A	B	B	A	B	A	X	A	B	B	B	B	A	B	A	B
2_32647	1	48.7285	2_32647	a	a	b	b	b	b	b	X	b	a	b	X	a	b	b	a	b	a	b	b	a	a	b	a	b	b	a	a	a	b	a	b	b	a	b	a	X	a	b	b	b	b	a	b	a	b
2_53814	1	48.7285	2_53814	A	A	B	B	B	B	B	X	B	A	B	X	A	B	B	A	B	A	B	B	A	A	B	A	B	B	A	A	A	B	A	B	B	A	B	A	X	A	B	B	B	B	A	B	A	B
2_53926	1	48.7285	2_53926	U	A	B	B	B	B	B	X	B	A	B	X	A	B	B	A	B	A	B	B	A	A	B	U	B	B	A	A	A	B	A	B	B	A	B	A	X	A	B	B	B	B	A	B	U	B
2_11046	1	49.874	2_11046	a	a	b	b	b	b	b	X	b	a	b	X	a	a	b	a	b	a	b	b	a	a	b	a	b	b	a	a	a	b	a	b	b	a	b	a	X	a	b	b	b	b	a	b	a	b
2_26428	1	49.874	2_26428	A	A	B	B	B	B	B	X	B	A	B	X	A	A	B	A	B	A	B	B	A	A	B	A	B	B	A	A	A	B	A	B	B	A	B	A	X	A	B	B	B	B	A	B	A	B
2_28715	1	49.874	2_28715	A	A	B	B	B	B	B	X	B	A	B	X	A	A	B	A	B	A	B	B	A	A	B	A	B	B	A	A	A	B	A	B	B	A	B	A	X	A	B	B	B	B	A	B	A	B
2_28716	1	49.874	2_28716	A	A	B	B	B	B	B	X	B	A	B	X	A	A	B	A	B	A	B	B	A	A	B	A	B	B	A	A	A	B	A	B	B	A	B	A	X	A	B	B	B	B	A	B	A	B
2_28718	1	49.874	2_28718	a	a	b	b	b	b	b	X	b	a	b	X	a	a	b	a	b	a	b	b	a	a	b	a	b	b	a	a	a	b	a	b	b	a	b	a	X	a	b	b	b	b	a	b	a	b
2_34198	1	49.874	2_34198	a	a	b	b	b	b	b	X	b	a	b	X	a	a	b	a	b	a	b	b	a	a	b	a	b	b	a	a	a	b	a	b	b	a	b	a	X	a	b	b	b	b	a	b	a	b
2_51092	1	49.874	2_51092	a	a	b	b	b	b	b	X	b	a	b	X	a	a	b	a	b	a	b	b	a	a	b	a	b	b	a	a	a	b	a	b	b	a	b	a	X	a	b	b	b	b	a	b	a	b
2_06236	1	52.069	2_06236	A	A	B	B	B	B	B	X	B	A	B	X	A	A	B	A	B	A	B	B	A	A	B	A	B	B	A	A	A	B	A	B	B	A	B	A	X	A	B	B	B	B	A	B	A	B
2_07662	1	52.069	2_07662	a	a	b	b	b	b	b	X	b	a	b	X	a	a	b	a	b	a	b	b	a	a	b	a	b	b	a	a	a	b	a	b	b	a	b	a	X	a	b	b	b	b	a	b	a	b
2_09017	1	52.069	2_09017	A	A	B	B	B	B	B	X	B	A	B	X	A	A	B	A	B	A	B	B	A	A	B	A	B	B	A	A	A	B	A	B	B	A	B	A	X	A	B	B	B	B	A	B	A	B
2_09018	1	52.069	2_09018	a	a	b	b	b	b	b	X	b	a	b	X	a	a	b	a	b	a	b	b	a	a	b	a	b	b	a	a	a	b	a	b	b	a	b	a	X	a	b	b	b	b	a	b	a	b
2_10963	1	52.069	2_10963	a	a	b	b	b	b	b	X	b	a	b	X	a	a	b	a	b	a	b	b	a	a	b	a	b	b	a	a	a	b	a	b	b	a	b	a	X	a	b	b	b	b	a	b	a	b
2_10964	1	52.069	2_10964	a	a	b	b	b	b	b	X	b	a	b	X	a	a	b	a	b	a	b	b	a	a	b	a	b	b	a	a	a	b	a	b	b	a	b	a	X	a	b	b	b	b	a	b	a	b
2_12933	1	52.069	2_12933	A	A	B	B	B	B	B	X	B	A	B	X	A	A	B	A	B	A	B	B	A	A	B	A	B	B	A	A	A	B	A	B	B	A	B	A	X	A	B	B	B	B	A	B	A	B
2_13373	1	52.069	2_13373	a	a	b	b	b	b	b	X	b	a	b	X	a	a	b	a	b	a	b	b	a	a	b	a	b	b	a	a	a	b	a	b	b	a	b	a	X	a	b	b	b	b	a	b	a	b
2_18359	1	52.069	2_18359	a	a	b	b	b	b	b	X	b	a	b	X	a	a	b	a	b	a	b	b	a	a	b	a	b	b	a	a	a	b	a	b	b	a	b	a	X	a	b	b	b	b	a	b	a	b
2_19448	1	52.069	2_19448	A	A	B	B	B	B	B	X	B	A	B	X	A	A	B	A	B	A	B	B	A	A	B	A	B	B	A	A	A	B	A	B	B	A	B	A	X	A	B	B	B	B	A	B	A	B
2_19449	1	52.069	2_19449	A	A	B	B	B	B	B	X	B	A	B	X	A	A	B	A	B	A	B	B	A	A	B	A	B	B	A	A	A	B	A	B	B	A	B	A	X	A	B	B	B	B	A	B	A	B
2_27028	1	52.069	2_27028	A	A	B	B	B	B	B	X	B	A	B	X	A	A	B	A	B	A	B	B	A	A	B	A	B	B	A	A	A	B	A	B	B	A	B	A	X	A	B	B	B	B	A	B	A	B
2_29056	1	52.069	2_29056	A	A	B	B	B	B	B	X	B	A	B	X	A	A	B	A	B	A	B	B	A	A	B	A	B	B	A	A	A	B	A	B	B	A	B	A	X	A	B	B	B	B	A	B	A	B
2_29403	1	52.069	2_29403	A	A	B	B	B	B	B	X	B	A	B	X	A	A	B	A	B	A	B	B	A	A	B	A	B	B	A	A	A	B	A	B	B	A	B	A	X	A	B	B	B	B	A	B	A	B
2_31013	1	52.069	2_31013	A	A	B	B	B	B	B	X	B	A	B	X	A	A	B	A	B	A	B	B	A	A	B	A	B	B	A	A	A	B	A	B	B	A	B	A	X	A	B	B	B	B	A	B	A	B
2_34243	1	52.069	2_34243	A	A	B	B	B	B	B	X	B	A	B	X	A	A	B	A	B	A	B	B	A	A	B	A	B	B	A	A	A	B	A	B	B	A	B	A	X	A	B	B	B	B	A	B	A	B
2_39147	1	52.069	2_39147	a	a	b	b	b	b	b	X	b	a	b	X	a	a	b	a	b	a	b	b	a	a	b	a	b	b	a	a	a	b	a	b	b	a	b	a	X	a	b	b	b	b	a	b	a	b
2_49867	1	52.069	2_49867	a	a	b	b	b	b	b	X	b	a	b	X	a	a	b	a	b	a	b	b	a	a	b	a	b	b	a	a	a	b	a	b	b	a	b	a	X	a	b	b	b	b	a	b	a	b
2_51157	1	52.069	2_51157	a	a	b	b	b	b	b	X	b	a	b	X	a	a	b	a	b	a	b	b	a	a	b	a	b	b	a	a	a	b	a	b	b	a	b	a	X	a	b	b	b	b	a	b	a	b
2_00939	1	53.168	2_00939	A	A	B	B	B	B	B	X	B	A	B	X	A	A	B	A	B	A	B	B	A	A	B	A	B	B	A	A	A	B	A	B	B	A	B	A	X	A	B	B	B	B	A	B	A	B
2_00940	1	53.168	2_00940	A	A	B	B	B	B	B	X	B	A	B	X	A	A	B	A	B	A	B	B	A	A	B	A	B	B	A	A	A	B	A	B	B	A	B	A	X	A	B	B	B	B	A	B	A	B
2_05058	1	53.168	2_05058	A	A	B	B	B	B	B	X	B	A	B	X	A	A	B	A	B	A	B	B	A	A	B	A	B	B	A	A	A	B	A	B	B	A	B	A	X	A	B	B	B	B	A	B	A	B
2_11763	1	53.168	2_11763	A	A	B	B	B	B	B	X	B	A	B	X	A	A	B	A	B	A	B	B	A	A	B	A	B	B	A	A	A	B	A	B	B	A	B	A	X	A	B	B	B	B	A	B	A	B
2_13275	1	53.168	2_13275	a	a	b	b	b	b	b	X	b	a	b	X	a	a	b	a	b	a	b	b	a	a	b	a	b	b	a	a	a	b	a	b	b	a	b	a	X	a	b	b	b	b	a	b	a	b
2_13276	1	53.168	2_13276	A	A	B	B	B	B	B	X	B	A	B	X	A	A	B	A	B	A	B	B	A	A	B	A	B	B	A	A	A	B	A	B	B	A	B	A	X	A	B	B	B	B	A	B	A	B
2_15133	1	53.168	2_15133	a	a	b	b	b	b	b	X	b	a	b	X	a	a	b	a	b	a	b	b	a	a	b	a	b	b	a	a	a	b	a	b	b	a	b	a	X	a	b	b	b	b	a	b	a	b
2_15134	1	53.168	2_15134	A	A	B	B	B	B	B	X	B	A	B	X	A	A	B	A	B	A	B	B	A	A	B	A	B	B	A	A	A	B	A	B	B	A	B	A	X	A	B	B	B	B	A	B	A	B
2_27295	1	53.168	2_27295	a	a	b	b	b	b	b	X	b	a	b	X	a	a	b	a	b	a	b	b	a	a	b	a	b	b	a	a	a	b	a	b	b	a	b	a	X	a	b	b	b	b	a	b	a	b
2_28927	1	53.168	2_28927	a	a	b	b	b	b	b	X	b	a	b	X	a	a	b	a	b	a	b	b	a	a	b	a	b	b	a	a	a	b	a	b	b	a	b	a	X	a	b	b	b	b	a	b	a	b
2_30956	1	53.168	2_30956	A	A	B	B	B	B	B	X	B	A	B	X	A	A	B	A	B	A	B	B	A	A	B	A	B	B	A	A	A	B	A	B	B	A	B	A	X	A	B	B	B	B	A	B	A	B
2_32005	1	53.168	2_32005	A	A	B	B	B	B	B	X	B	A	B	X	A	A	B	A	B	A	B	B	A	A	B	A	B	B	A	A	A	B	A	B	B	A	B	A	X	A	B	B	B	B	A	B	A	B
2_34754	1	53.168	2_34754	a	a	b	b	b	b	b	X	b	a	b	X	a	a	b	a	b	a	b	b	a	a	b	a	b	b	a	a	a	b	a	b	b	a	b	a	X	a	b	b	b	b	a	b	a	b
2_42416	1	53.168	2_42416	A	A	B	B	B	B	B	X	B	A	B	X	A	A	B	A	B	A	B	B	A	A	B	A	B	B	A	A	A	B	A	B	B	A	B	A	X	A	B	B	B	B	A	B	A	B
2_51039	1	53.168	2_51039	A	A	B	B	B	B	B	X	B	A	B	X	A	A	B	A	B	A	B	B	A	A	B	A	B	B	A	A	A	B	A	B	B	A	B	A	X	A	B	B	B	B	A	B	A	B
2_51167	1	53.168	2_51167	A	A	B	B	B	B	B	X	B	A	B	X	A	A	B	A	B	A	B	B	A	A	B	A	B	B	A	A	A	B	A	B	B	A	B	A	X	A	B	B	B	B	A	B	A	B
2_53128	1	53.168	2_53128	a	a	b	b	b	b	b	X	b	a	b	X	a	a	b	a	b	a	b	b	a	a	b	a	b	b	a	a	a	b	a	b	b	a	b	a	X	a	b	b	b	b	a	b	a	b
1_0678	1	53.716	1_0678	A	A	B	B	B	B	B	A	B	A	B	X	A	A	B	A	B	A	B	B	A	A	B	A	B	B	A	A	A	B	A	B	B	A	B	A	X	A	B	B	B	B	A	B	A	B
2_06986	1	53.716	2_06986	a	a	b	b	b	b	b	a	b	a	b	X	a	a	b	a	b	a	b	b	a	a	b	a	b	b	a	a	a	b	a	b	b	a	b	a	X	a	b	b	b	b	a	b	a	b
2_06987	1	53.716	2_06987	A	A	B	B	B	B	B	A	B	A	B	X	A	A	B	A	B	A	B	B	A	A	B	A	B	B	A	A	A	B	A	B	B	A	B	A	X	A	B	B	B	B	A	B	A	B
2_08420	1	53.716	2_08420	a	a	b	b	b	b	b	a	b	a	b	X	a	a	b	a	b	a	b	b	a	a	b	a	b	b	a	a	a	b	a	b	b	a	b	a	X	a	b	b	b	b	a	b	a	b
2_10756	1	53.716	2_10756	a	a	b	b	b	b	b	a	b	a	b	X	a	a	b	a	b	a	b	b	a	a	b	a	b	b	a	a	a	b	a	b	b	a	b	a	X	a	b	b	b	b	a	b	a	b
2_14281	1	53.716	2_14281	a	a	b	b	b	b	b	a	b	a	b	X	a	a	b	a	b	a	b	b	a	a	b	a	b	b	a	a	a	b	a	b	b	a	b	a	X	a	b	b	b	b	a	b	a	b
2_16913	1	53.716	2_16913	a	a	b	b	b	b	b	a	b	a	b	X	a	a	b	a	b	a	b	b	a	a	b	a	b	b	a	a	a	b	a	b	b	a	b	a	X	a	b	b	b	b	a	b	a	b
2_18435	1	53.716	2_18435	A	A	B	B	B	B	B	A	B	A	B	X	A	A	B	A	B	A	B	B	A	A	B	A	B	B	A	A	A	B	A	B	B	A	B	A	X	A	B	B	B	B	A	B	A	B
2_19303	1	53.716	2_19303	A	A	B	B	B	B	B	A	B	A	B	X	A	A	B	A	B	A	B	B	A	A	B	A	B	B	A	A	A	B	A	B	B	A	B	A	X	A	B	B	B	B	A	B	A	B
2_19941	1	53.716	2_19941	a	a	b	b	b	b	b	a	b	a	b	X	a	a	b	a	b	a	b	b	a	a	b	a	b	b	a	a	a	b	a	b	b	a	b	a	X	a	b	b	b	b	a	b	a	b
2_19942	1	53.716	2_19942	a	a	b	b	b	b	b	a	b	a	b	X	a	a	b	a	b	a	b	b	a	a	b	a	b	b	a	a	a	b	a	b	b	a	b	a	X	a	b	b	b	b	a	b	a	b
2_05627	1	54.7165	2_05627	A	A	B	B	B	B	B	A	B	A	B	X	A	A	B	A	B	A	B	B	A	A	B	A	B	B	A	A	A	B	A	B	B	A	A	A	X	A	B	B	B	B	A	B	A	B
2_06602	1	54.7165	2_06602	a	a	b	b	b	b	b	a	b	a	b	X	a	a	b	a	b	a	b	b	a	a	b	a	b	b	a	a	a	b	a	b	b	a	a	a	X	a	b	b	b	b	a	b	a	b
2_06603	1	54.7165	2_06603	a	a	b	b	b	b	b	a	b	a	b	X	a	a	b	a	b	a	b	b	a	a	b	a	b	b	a	a	a	b	a	b	b	a	a	a	X	a	b	b	b	b	a	b	a	b
2_09408	1	55.717	2_09408	a	a	b	b	b	b	b	a	b	a	b	X	a	a	b	a	b	a	b	b	a	a	b	a	b	b	a	a	a	b	a	b	b	a	a	a	X	a	b	b	b	b	a	b	a	b
2_37257	1	55.717	2_37257	a	a	b	b	b	b	b	a	b	a	b	X	a	a	b	a	b	a	b	b	a	a	b	a	b	b	a	a	a	b	a	b	b	a	a	a	X	a	b	b	b	b	a	b	a	b
2_13511	1	56.7175	2_13511	A	A	B	B	B	B	B	A	B	A	B	X	A	A	B	A	B	A	B	B	A	A	B	A	B	B	A	A	A	B	B	B	B	A	A	A	X	A	B	B	B	B	A	B	A	B
2_13529	1	56.7175	2_13529	A	A	B	B	B	B	B	A	B	A	B	X	A	A	B	A	B	A	B	B	A	A	B	A	B	B	A	A	A	B	B	B	B	A	A	A	X	A	B	B	B	B	A	B	A	B
2_15682	1	56.7175	2_15682	a	a	b	b	b	b	b	a	b	a	b	X	a	a	b	a	b	a	b	b	a	a	b	a	b	b	a	a	a	b	b	b	b	a	a	a	X	a	b	b	b	b	a	b	a	b
2_15683	1	56.7175	2_15683	a	a	b	b	b	b	b	a	b	a	b	X	a	a	b	a	b	a	b	b	a	a	b	a	b	b	a	a	a	b	b	b	b	a	a	a	X	a	b	b	b	b	a	b	a	b
2_16573	1	56.7175	2_16573	A	A	B	B	B	B	B	A	B	A	B	X	A	A	B	A	B	A	B	B	A	A	B	A	B	B	A	A	A	B	B	B	B	A	A	A	X	A	B	B	B	B	A	B	A	B
2_18532	1	56.7175	2_18532	A	A	B	B	B	B	B	A	B	A	B	X	A	A	B	A	B	A	B	B	A	A	B	A	B	B	A	A	A	B	B	B	B	A	A	A	X	A	B	B	B	B	A	B	A	B
2_18974	1	56.7175	2_18974	A	A	B	B	B	B	B	A	B	A	B	X	A	A	B	A	B	A	B	B	A	A	B	A	B	B	A	A	A	B	B	B	B	A	A	A	X	A	B	B	B	B	A	B	A	B
2_20182	1	56.7175	2_20182	A	A	B	B	B	B	B	A	B	A	B	X	A	A	B	A	B	A	B	B	A	A	B	A	B	B	A	A	A	B	B	B	B	A	A	A	X	A	B	B	B	B	A	B	A	B
2_21697	1	56.7175	2_21697	a	a	b	b	b	b	b	a	b	a	b	X	a	a	b	a	b	a	b	b	a	a	b	a	b	b	a	a	a	b	b	b	b	a	a	a	X	a	b	b	b	b	a	b	a	b
2_21698	1	56.7175	2_21698	a	a	b	b	b	b	b	a	b	a	b	X	a	a	b	a	b	a	b	b	a	a	b	a	b	b	a	a	a	b	b	b	b	a	a	a	X	a	b	b	b	b	a	b	a	b
2_22809	1	56.7175	2_22809	a	a	b	b	b	b	b	a	b	a	b	X	a	a	b	a	b	a	b	b	a	a	b	a	b	b	a	a	a	b	b	b	b	a	a	a	X	a	b	b	b	b	a	b	a	b
2_29001	1	56.7175	2_29001	A	A	B	B	B	B	B	A	B	A	B	X	A	A	B	A	B	A	B	B	A	A	B	A	B	B	A	A	A	B	B	B	B	A	A	A	X	A	B	B	B	B	A	B	A	B
2_29450	1	56.7175	2_29450	A	A	B	B	B	B	B	A	B	A	B	X	A	A	B	A	B	A	B	B	A	A	B	A	B	B	A	A	A	B	B	B	B	A	A	A	X	A	B	B	B	B	A	B	A	B
2_30091	1	56.7175	2_30091	a	a	b	b	b	b	b	a	b	a	b	X	a	a	b	a	b	a	b	b	a	a	b	a	b	b	a	a	a	b	b	b	b	a	a	a	X	a	b	b	b	b	a	b	a	b
2_33321	1	56.7175	2_33321	a	a	b	b	b	b	b	a	b	a	b	X	a	a	b	a	b	a	b	b	a	a	b	a	b	b	a	a	a	b	b	b	b	a	a	a	X	a	b	b	b	b	a	b	a	b
2_41147	1	56.7175	2_41147	a	a	b	b	b	b	b	a	b	a	b	X	a	a	b	a	b	a	b	b	a	a	b	a	b	b	a	a	a	b	b	b	b	a	a	a	X	a	b	b	b	b	a	b	a	b
2_43739	1	56.7175	2_43739	A	A	B	B	B	B	B	A	B	A	B	X	A	A	B	A	B	A	B	B	A	A	B	A	B	B	A	A	A	B	B	B	B	A	A	A	X	A	B	B	B	B	A	B	A	B
2_46935	1	56.7175	2_46935	a	a	b	b	b	b	b	a	b	a	b	X	a	a	b	a	b	a	b	b	a	a	b	a	b	b	a	a	a	b	b	b	b	a	a	a	X	a	b	b	b	b	a	b	a	b
2_49965	1	56.7175	2_49965	a	a	b	b	b	b	b	a	b	a	b	X	a	a	b	a	b	a	b	b	a	a	b	a	b	b	a	a	a	b	b	b	b	a	a	a	X	a	b	b	b	b	a	b	a	b
2_50958	1	56.7175	2_50958	a	a	b	b	b	b	b	a	b	a	b	X	a	a	b	a	b	a	b	b	a	a	b	a	b	b	a	a	a	b	b	b	b	a	a	a	X	a	b	b	b	b	a	b	a	b
2_54161	1	56.7175	2_54161	a	a	b	b	b	b	b	a	b	a	b	X	a	a	b	a	b	a	b	b	a	a	b	a	b	b	a	a	a	b	b	b	b	a	a	a	X	a	b	b	b	b	a	b	a	b
1_0117	1	57.226	1_0117	a	a	b	b	b	b	b	a	b	a	b	X	a	a	b	a	b	a	b	b	a	a	b	a	b	b	a	a	a	b	b	b	b	a	a	a	X	a	b	b	b	b	a	b	a	b
2_03528	1	57.226	2_03528	A	A	B	B	B	B	B	A	B	A	B	X	A	A	B	A	B	A	B	B	A	A	B	A	B	B	A	A	A	B	B	B	B	A	A	A	X	A	B	B	B	B	A	B	A	B
2_03529	1	57.226	2_03529	a	a	b	b	b	b	b	a	b	a	b	X	a	a	b	a	b	a	b	b	a	a	b	a	b	b	a	a	a	b	b	b	b	a	a	a	X	a	b	b	b	b	a	b	a	b
2_07038	1	57.226	2_07038	A	A	B	B	B	B	B	A	B	A	B	X	A	A	B	A	B	A	B	B	A	A	B	A	B	B	A	A	A	B	B	B	B	A	A	A	X	A	B	B	B	B	A	B	A	B
2_16808	1	57.226	2_16808	a	a	b	b	b	b	b	a	b	a	b	X	a	a	b	a	b	a	b	b	a	a	b	a	b	b	a	a	a	b	b	b	b	a	a	a	X	a	b	b	b	b	a	b	a	b
2_25985	1	57.226	2_25985	A	A	B	B	B	B	B	A	B	A	B	X	A	A	B	A	B	A	B	B	A	A	B	A	B	B	A	A	A	B	B	B	B	A	A	A	X	A	B	B	B	B	A	B	A	B
2_25986	1	57.226	2_25986	A	A	B	B	B	B	B	A	B	A	B	X	A	A	B	A	B	A	B	B	A	A	B	A	B	B	A	A	A	B	B	B	B	A	A	A	X	A	B	B	B	B	A	B	A	B
2_27322	1	57.226	2_27322	a	a	b	b	b	b	b	a	b	a	b	X	a	a	b	a	b	a	b	b	a	a	b	a	b	b	a	a	a	b	b	b	b	a	a	a	X	a	b	b	b	b	a	b	a	b
2_27323	1	57.226	2_27323	a	a	b	b	b	b	b	a	b	a	b	X	a	a	b	a	b	a	b	b	a	a	b	a	b	b	a	a	a	b	b	b	b	a	a	a	X	a	b	b	b	b	a	b	a	b
2_27364	1	57.226	2_27364	A	A	B	B	B	B	B	A	B	A	B	X	A	A	B	A	B	A	B	B	A	A	B	A	B	B	A	A	A	B	B	B	B	A	A	A	X	A	B	B	B	B	A	B	A	B
2_30362	1	57.226	2_30362	A	A	B	B	B	B	B	A	B	A	B	X	A	A	B	A	B	A	B	B	U	A	B	A	B	B	A	A	A	B	B	B	B	A	A	A	X	A	B	B	B	B	A	B	A	B
2_30368	1	57.226	2_30368	a	a	b	b	b	b	b	a	b	a	b	X	a	a	b	a	b	a	b	b	a	a	b	a	b	b	a	a	a	b	b	b	b	a	a	a	X	a	b	b	b	b	a	b	a	b
2_33132	1	57.226	2_33132	A	A	B	B	B	B	B	A	B	A	B	X	A	A	B	A	B	A	B	B	A	A	B	A	B	B	A	A	A	B	B	B	B	A	A	A	X	A	B	B	B	B	A	B	A	B
2_34701	1	57.226	2_34701	a	a	b	b	b	b	b	a	b	a	b	X	a	a	b	a	b	a	b	b	a	a	b	a	b	b	a	a	a	b	b	b	b	a	a	a	X	a	b	b	b	b	a	b	a	b
2_44554	1	57.226	2_44554	a	a	b	b	b	b	b	a	b	a	b	X	a	a	b	a	b	a	b	b	a	a	b	a	b	b	a	a	a	b	b	b	b	a	a	a	X	a	b	b	b	b	a	b	a	b
2_33245	1	58.7505	2_33245	A	A	B	B	B	B	B	A	B	A	B	X	A	A	B	A	B	A	B	B	A	A	B	A	B	B	A	A	A	A	B	B	B	A	A	A	X	A	B	B	B	B	A	B	A	B
2_06347	1	59.7815	2_06347	A	A	B	B	B	B	B	A	B	A	B	X	A	A	B	A	B	A	B	B	A	A	B	A	B	B	A	A	A	B	B	B	B	A	A	A	X	A	B	B	B	B	A	B	A	B
2_17525	1	59.7815	2_17525	a	a	b	b	b	b	b	a	b	a	b	X	a	a	b	a	b	a	b	b	a	a	b	a	b	b	a	a	a	b	b	b	b	a	a	a	X	a	b	b	b	b	a	b	a	b
2_18107	1	59.7815	2_18107	A	A	B	B	B	B	B	A	B	A	B	X	A	A	B	A	B	A	B	B	A	A	B	A	B	B	A	A	A	B	B	B	B	A	A	A	X	A	B	B	B	B	A	B	A	B
2_38619	1	59.7815	2_38619	A	A	B	B	B	B	B	A	B	A	B	X	A	A	B	A	B	A	B	B	A	A	B	A	B	B	A	A	A	B	B	B	B	A	A	A	X	A	B	B	B	B	A	B	A	B
2_08207	1	60.8135	2_08207	A	A	B	B	B	B	B	A	B	A	B	X	A	A	B	A	B	A	B	B	A	A	B	A	B	B	A	A	A	B	B	B	B	A	A	A	X	A	B	B	B	B	A	B	A	B
2_18496	1	60.8135	2_18496	A	A	B	B	B	B	B	A	B	A	B	X	A	A	B	A	B	A	B	B	A	A	B	A	B	B	A	A	A	B	B	B	B	A	A	A	X	A	B	B	B	B	A	B	A	B
2_23439	1	60.8135	2_23439	A	A	B	B	B	B	B	A	B	A	B	X	A	A	B	A	B	A	B	B	A	A	B	A	B	B	A	A	A	B	B	B	B	A	A	A	X	A	B	B	B	B	A	B	A	B
2_27018	1	60.8135	2_27018	A	A	B	B	B	B	B	A	B	A	B	X	A	A	B	A	B	A	B	B	A	A	B	A	B	B	A	A	A	B	B	B	B	A	A	A	X	A	B	B	B	B	A	B	A	B
2_27019	1	60.8135	2_27019	A	A	B	B	B	B	B	A	B	A	B	X	A	A	B	A	B	A	B	B	A	A	B	A	B	B	A	A	A	B	B	B	B	A	A	A	X	A	B	B	B	B	A	B	A	B
2_27020	1	60.8135	2_27020	A	A	B	B	B	B	B	A	B	A	B	X	A	A	B	A	B	A	B	B	A	A	B	A	B	B	A	A	A	B	B	B	B	A	A	A	X	A	B	B	B	B	A	B	A	B
2_27021	1	60.8135	2_27021	A	A	B	B	B	B	B	A	B	A	B	X	A	A	B	A	B	A	B	B	A	A	B	A	B	B	A	A	A	B	B	B	B	A	A	A	X	A	B	B	B	B	A	B	A	B
2_27767	1	60.8135	2_27767	A	A	B	B	B	B	B	A	B	A	B	X	A	A	B	A	B	A	B	B	A	A	B	A	B	B	A	A	A	B	B	B	B	A	A	A	X	A	B	B	B	B	A	B	A	B
2_33239	1	60.8135	2_33239	A	A	B	B	B	B	B	A	B	A	B	X	A	A	B	A	B	A	B	B	A	A	B	A	B	B	A	A	A	B	B	B	B	A	A	A	X	A	B	B	B	B	A	B	A	B
2_44007	1	60.8135	2_44007	a	a	b	b	b	b	b	a	b	a	b	X	a	a	b	a	b	a	b	b	a	a	b	a	b	b	a	a	a	b	b	b	b	a	a	a	X	a	b	b	b	b	a	b	a	b
2_05354	1	63.5345	2_05354	a	a	b	b	b	b	b	a	b	a	b	X	a	a	b	a	a	a	b	b	a	a	b	a	b	b	a	a	a	b	b	b	b	a	a	a	X	a	b	b	b	b	a	b	a	b
2_05355	1	63.5345	2_05355	a	a	b	b	b	b	b	a	b	a	b	X	a	a	b	a	a	a	b	b	a	a	b	a	b	b	a	a	a	b	b	b	b	a	a	a	X	a	b	b	b	b	a	b	a	b
2_19030	1	63.5345	2_19030	A	A	B	B	B	B	B	A	B	A	B	X	A	A	B	A	A	A	B	B	A	A	B	A	B	B	A	A	A	B	B	B	B	A	A	A	X	A	B	B	B	B	A	B	A	B
2_20119	1	63.5345	2_20119	a	a	b	b	b	b	b	a	b	a	b	X	a	a	b	a	a	a	b	U	a	a	b	a	b	b	a	a	a	b	b	b	b	a	a	a	X	a	b	b	b	b	a	b	a	b
2_24445	1	63.5345	2_24445	a	a	b	b	b	b	b	a	b	a	b	X	a	a	b	a	a	a	b	b	a	a	b	a	b	b	a	a	a	b	b	b	b	a	a	a	X	a	b	b	b	b	a	b	a	b
2_30800	1	63.5345	2_30800	a	a	b	b	b	b	b	a	b	a	b	X	a	a	b	a	a	a	b	b	a	a	b	a	b	b	a	a	a	b	b	b	b	a	a	a	X	a	b	b	b	b	a	b	a	b
2_39322	1	63.5345	2_39322	A	A	B	B	B	B	B	A	B	A	B	X	A	A	B	A	A	A	B	B	A	A	B	A	B	B	A	A	A	B	B	B	B	A	A	A	X	A	B	B	B	B	A	B	A	B
2_49627	1	63.5345	2_49627	a	a	b	b	b	b	b	a	b	a	b	X	a	a	b	a	a	a	b	b	a	a	b	a	b	b	a	a	a	b	b	b	b	a	a	a	X	a	b	b	b	b	a	b	a	b
1_1316	1	65.189	1_1316	A	A	B	A	B	B	B	A	B	A	B	X	A	A	B	A	A	A	B	B	A	A	B	A	B	B	A	A	A	B	B	B	B	A	A	A	X	A	B	B	B	B	A	B	A	B
2_03380	1	65.189	2_03380	A	A	B	A	B	B	B	A	B	A	B	X	A	A	B	A	A	A	B	B	A	A	B	A	B	B	A	A	A	B	B	B	B	A	A	A	X	A	B	B	B	B	A	B	A	B
2_05119	1	65.189	2_05119	a	a	b	a	b	b	b	a	b	a	b	X	a	a	b	a	a	a	b	b	a	a	b	a	b	b	a	a	a	b	b	b	b	a	a	a	X	a	b	b	b	b	a	b	a	b
2_08603	1	65.189	2_08603	a	a	b	a	b	b	b	a	b	a	b	X	a	a	b	a	a	a	b	b	a	a	b	a	b	b	a	a	a	b	b	b	b	a	a	a	X	a	b	b	b	b	a	b	a	b
2_10635	1	65.189	2_10635	a	a	b	a	b	b	b	a	b	a	b	X	a	a	b	a	a	a	b	b	a	a	b	a	b	b	a	a	a	b	b	b	b	a	a	a	X	a	b	b	b	b	a	b	a	b
2_11104	1	65.189	2_11104	a	a	b	a	b	b	b	a	b	a	b	X	a	a	b	a	a	a	b	b	a	a	b	a	b	b	a	a	a	b	b	b	b	a	a	a	X	a	b	b	b	b	a	b	a	b
2_12964	1	65.189	2_12964	A	A	B	A	B	B	B	A	B	A	B	X	A	A	B	A	A	A	B	B	A	A	B	A	B	B	A	A	A	B	B	B	B	A	A	A	X	A	B	B	B	B	A	B	A	B
2_12965	1	65.189	2_12965	a	a	b	a	b	b	b	a	b	a	b	X	a	a	b	a	a	a	b	b	a	a	b	a	b	b	a	a	a	b	b	b	b	a	a	a	X	a	b	b	b	b	a	b	a	b
2_12966	1	65.189	2_12966	A	A	B	A	B	B	B	A	B	A	B	X	A	A	B	A	A	A	B	B	A	A	B	A	B	B	A	A	A	B	B	B	B	A	A	A	X	A	B	B	B	B	A	B	A	B
2_16085	1	65.189	2_16085	A	A	B	A	B	B	B	A	B	A	B	X	A	A	B	A	A	A	B	B	A	A	B	A	B	B	A	A	A	B	B	B	B	A	A	A	X	A	B	B	B	B	A	B	A	B
2_16086	1	65.189	2_16086	A	A	B	A	B	B	B	A	B	A	B	X	A	A	B	A	A	A	B	B	A	A	B	A	B	B	A	A	A	B	B	B	B	A	A	A	X	A	B	B	B	B	A	B	A	B
2_16630	1	65.189	2_16630	A	A	B	A	B	B	B	A	B	A	B	X	A	A	B	A	A	A	B	B	A	A	B	A	B	B	A	A	A	B	B	B	B	A	A	A	X	A	B	B	B	B	A	B	A	B
2_16748	1	65.189	2_16748	A	A	B	A	B	B	B	A	B	A	B	X	A	A	B	A	A	A	B	B	A	A	B	A	B	B	A	A	A	B	B	B	B	A	A	A	X	A	B	B	B	B	A	B	A	B
2_20261	1	65.189	2_20261	a	a	b	a	b	b	b	a	b	a	b	X	a	a	b	a	a	a	b	b	a	a	b	a	b	b	a	a	a	b	b	b	b	a	a	a	X	a	b	b	b	b	a	b	a	b
2_20262	1	65.189	2_20262	a	a	b	a	b	b	b	a	b	a	b	X	a	a	b	a	a	a	b	b	a	a	b	a	b	b	a	a	a	b	b	b	b	a	a	a	X	a	b	b	b	b	a	b	a	b
2_21932	1	65.189	2_21932	a	a	b	a	b	b	b	a	b	a	b	X	a	a	b	a	a	a	b	b	a	a	b	a	b	b	a	a	a	b	b	b	b	a	a	a	X	a	b	b	b	b	a	b	a	b
2_22188	1	65.189	2_22188	A	A	B	A	B	B	B	A	B	A	B	X	A	A	B	A	A	A	B	B	A	A	B	A	B	B	A	A	A	B	B	B	B	A	A	A	X	A	B	B	B	B	A	B	A	B
2_22189	1	65.189	2_22189	a	a	b	a	b	b	b	a	b	a	b	X	a	a	b	a	a	a	b	U	a	a	b	a	b	b	a	a	a	b	b	b	b	a	a	a	X	a	b	b	b	b	a	b	a	b
2_26645	1	65.189	2_26645	a	a	b	a	b	b	b	a	b	a	b	X	a	a	b	a	a	a	b	b	a	a	b	a	b	b	a	a	a	b	b	b	b	a	a	a	X	a	b	b	b	b	a	b	a	b
2_29284	1	65.189	2_29284	a	a	b	a	b	b	b	a	b	a	b	X	a	a	b	a	a	a	b	b	a	a	b	a	b	b	a	a	a	b	b	b	b	a	a	a	X	a	b	b	b	b	a	b	a	b
2_29902	1	65.189	2_29902	a	a	b	a	b	b	b	a	b	a	b	X	a	a	b	a	a	a	b	b	a	a	b	a	b	b	a	a	a	b	b	b	b	a	a	a	X	a	b	b	b	b	a	b	a	b
2_30349	1	65.189	2_30349	a	a	b	a	b	b	b	a	b	a	b	X	a	a	b	a	a	a	b	b	a	a	b	a	b	b	a	a	a	b	b	b	b	a	a	a	X	a	b	b	b	b	a	b	a	b
2_31582	1	65.189	2_31582	A	A	B	U	B	B	B	U	B	A	B	X	A	A	B	A	A	U	B	B	A	U	B	U	B	B	A	A	A	B	B	B	B	A	A	A	X	A	B	B	B	B	A	B	A	B
2_34225	1	65.189	2_34225	a	a	b	a	b	b	b	a	b	a	b	X	a	a	b	a	a	a	b	b	a	a	b	a	b	b	a	a	a	b	b	b	b	a	a	a	X	a	b	b	b	b	a	b	a	b
2_38852	1	65.189	2_38852	a	a	b	a	b	b	b	a	b	a	b	X	a	a	b	a	a	a	b	b	a	a	b	a	b	b	a	a	a	b	b	b	b	a	a	a	X	a	b	b	b	b	a	b	a	b
2_49620	1	65.189	2_49620	a	a	b	a	b	b	b	a	b	a	b	X	a	a	b	a	a	a	b	b	a	a	b	a	b	b	a	a	a	b	b	b	b	a	a	a	X	a	b	b	b	b	a	b	a	b
2_53203	1	65.189	2_53203	A	A	B	A	B	B	B	A	B	A	B	X	A	A	B	A	A	A	B	B	A	A	B	A	B	B	A	A	A	B	B	B	B	A	A	A	X	A	B	B	B	B	A	B	A	B
2_54336	1	65.189	2_54336	a	a	b	a	b	b	b	a	b	a	b	X	a	a	b	a	a	a	b	b	a	a	b	a	b	b	a	a	a	b	b	b	b	a	a	a	X	a	b	b	b	b	a	b	a	b
1_0157	1	66.309	1_0157	A	A	B	A	B	B	B	A	B	A	A	X	A	A	B	A	A	A	B	B	A	A	B	A	B	B	A	A	A	B	B	B	B	A	A	A	X	A	B	B	B	B	A	B	A	B
2_13335	1	66.309	2_13335	A	A	B	A	B	B	B	A	B	A	A	X	A	A	B	A	A	A	B	B	A	A	B	A	B	B	A	A	A	B	B	B	B	A	A	A	X	A	B	B	B	B	A	B	A	B
2_24195	1	66.309	2_24195	a	a	b	a	b	b	b	a	b	a	a	X	a	a	b	a	a	a	b	b	a	a	b	a	b	b	a	a	a	b	b	b	b	a	a	a	X	a	b	b	b	b	a	b	a	b
2_29290	1	66.309	2_29290	A	A	B	A	B	B	B	A	B	A	A	X	A	A	B	A	A	A	B	B	A	A	B	A	B	B	A	A	A	B	B	B	B	A	A	A	X	A	B	B	B	B	A	B	A	B
2_29388	1	66.309	2_29388	a	a	b	a	b	b	b	a	b	a	a	X	a	a	b	a	a	a	b	b	a	a	b	a	b	b	a	a	a	b	b	b	b	a	a	a	X	a	b	b	b	b	a	b	a	b
2_34747	1	66.309	2_34747	a	a	b	a	b	b	b	a	b	a	a	X	a	a	b	a	a	a	b	b	a	a	b	a	b	b	a	a	a	b	b	b	b	a	a	a	X	a	b	b	b	b	a	b	a	b
2_18797	1	67.3615	2_18797	A	A	B	A	B	B	B	A	B	A	A	B	A	A	B	A	A	A	B	B	A	A	B	A	A	B	A	A	A	B	B	B	B	A	A	A	X	A	B	B	B	B	A	B	A	B
2_21302	1	67.3615	2_21302	A	A	B	A	B	B	B	A	B	A	A	B	A	A	B	A	A	A	B	B	A	A	B	A	A	B	A	A	A	B	B	B	B	A	A	A	X	A	B	B	B	B	A	B	A	B
2_21303	1	67.3615	2_21303	a	a	b	a	b	b	b	a	b	a	a	b	a	a	b	a	a	a	b	b	a	a	b	a	a	b	a	a	a	b	b	b	b	a	a	a	X	a	b	b	b	b	a	b	a	b
2_21316	1	67.3615	2_21316	a	a	b	a	b	b	b	a	b	a	a	b	a	a	b	a	a	a	b	b	a	a	b	a	a	b	a	a	a	b	b	b	b	a	a	a	X	a	b	b	b	b	a	b	a	b
2_21317	1	67.3615	2_21317	a	a	b	a	b	b	b	a	b	a	a	b	a	a	b	a	a	a	b	b	a	a	b	a	a	b	a	a	a	b	b	b	b	a	a	a	X	a	b	b	b	b	a	b	a	b
2_28713	1	67.3615	2_28713	A	A	B	A	B	B	B	A	B	A	A	B	A	A	B	A	A	A	B	B	A	A	B	A	A	B	A	A	A	B	B	B	B	A	A	A	X	A	B	B	B	B	A	B	A	B
2_28714	1	67.3615	2_28714	A	A	B	A	B	B	B	A	B	A	A	B	A	A	B	A	A	A	B	B	A	A	B	A	A	B	A	A	A	B	B	B	B	A	A	A	X	A	B	B	B	B	A	B	A	B
2_29101	1	67.3615	2_29101	a	a	b	a	b	b	b	a	b	a	a	b	a	a	b	a	a	a	b	b	a	a	b	a	a	b	a	a	a	b	b	b	b	a	a	a	X	a	b	b	b	b	a	b	a	b
2_33537	1	67.3615	2_33537	A	A	B	A	B	B	B	A	B	A	A	B	A	A	B	A	A	A	B	B	A	A	B	A	A	B	A	A	A	B	B	B	B	A	A	A	X	A	B	B	B	B	A	B	A	B
2_47242	1	67.3615	2_47242	A	A	B	A	B	B	B	A	B	A	A	B	A	A	B	A	A	A	B	B	A	A	B	A	A	B	A	A	A	B	B	B	B	A	A	A	X	A	B	B	B	B	A	B	A	B
2_47499	1	67.3615	2_47499	a	a	b	a	b	b	b	a	b	a	a	b	a	a	b	a	a	a	b	b	a	a	b	a	a	b	a	a	a	b	b	b	b	a	a	a	X	a	b	b	b	b	a	b	a	b
2_55564	1	67.3615	2_55564	A	A	B	A	B	B	B	A	B	A	A	B	A	A	B	A	A	A	B	B	A	A	B	A	A	B	A	A	A	B	B	B	B	A	A	A	X	A	B	B	B	B	A	B	A	B
1_0038	1	69.3335	1_0038	a	b	b	b	b	b	b	a	b	a	a	b	a	a	b	a	a	a	U	U	a	a	U	a	a	b	a	a	a	b	b	b	b	a	a	a	X	a	b	b	b	b	a	b	a	b
2_03237	1	69.3335	2_03237	A	B	B	B	B	B	B	A	B	A	A	B	A	A	B	A	A	A	B	B	A	A	B	A	A	B	A	A	A	B	B	B	B	A	A	A	X	A	B	B	B	B	A	B	A	B
2_03398	1	69.3335	2_03398	A	B	B	B	B	B	B	A	B	A	A	B	A	A	B	A	A	A	B	B	A	A	B	A	A	B	A	A	A	B	B	B	B	A	A	A	X	A	B	B	B	B	A	B	A	B
2_03399	1	69.3335	2_03399	A	B	B	B	B	B	B	A	B	A	A	B	A	A	B	A	A	A	B	B	A	A	B	A	A	B	A	A	A	B	B	B	B	A	A	A	X	A	B	B	B	B	A	B	A	B
2_17838	1	69.3335	2_17838	a	b	b	b	b	b	b	a	b	a	a	b	a	a	b	a	a	a	b	b	a	a	b	a	a	b	a	a	a	b	b	b	b	a	a	a	X	a	b	b	b	b	a	b	a	b
2_22354	1	69.3335	2_22354	a	b	b	b	b	b	b	a	b	a	a	b	a	a	b	a	a	a	b	b	a	a	b	a	a	b	a	a	a	b	b	b	b	a	a	a	X	a	b	b	b	b	a	b	a	b
2_23240	1	69.3335	2_23240	A	B	B	B	B	B	B	A	B	A	A	B	A	A	B	A	A	A	B	B	A	A	B	A	A	B	A	A	A	B	B	B	B	A	A	A	X	A	B	B	B	B	A	B	A	B
2_23241	1	69.3335	2_23241	A	B	B	B	B	B	B	A	B	A	A	B	A	A	B	A	A	A	B	B	A	A	B	A	A	B	A	A	A	B	B	B	B	A	A	A	X	A	B	B	B	B	A	B	A	B
2_46550	1	69.3335	2_46550	A	B	B	B	B	B	B	A	B	A	A	B	A	A	B	A	A	A	B	B	A	A	B	A	A	B	A	A	A	B	B	B	B	A	A	A	X	A	B	B	B	B	A	B	A	B
2_47454	1	69.3335	2_47454	A	B	B	B	B	B	B	A	B	A	A	B	A	A	B	A	A	A	B	B	A	A	B	A	A	B	A	A	A	B	B	B	B	A	A	A	X	A	B	B	B	B	A	B	A	B
2_05224	1	70.233	2_05224	a	b	b	b	b	b	b	a	b	a	a	b	a	a	b	a	a	a	b	b	a	a	b	a	a	b	a	a	a	b	b	b	b	a	a	a	X	a	b	b	b	b	a	b	a	b
2_26679	1	70.233	2_26679	a	b	b	b	b	b	b	a	b	a	a	b	a	a	b	a	a	a	b	b	a	a	b	a	a	b	a	a	a	b	b	b	b	a	a	a	X	a	b	b	b	b	a	b	a	b
1_0910	1	71.06	1_0910	A	B	B	B	B	B	B	A	B	A	A	B	A	A	B	A	A	A	B	B	B	A	B	A	A	B	A	A	A	B	B	B	B	A	A	A	X	A	B	B	B	B	A	B	A	B
1_1013	1	71.06	1_1013	a	b	b	b	b	b	b	a	b	a	a	b	a	a	b	a	a	a	b	b	b	a	b	a	a	b	a	a	a	b	b	b	b	a	a	a	X	a	b	b	b	b	a	b	a	b
2_04935	1	71.06	2_04935	A	B	B	B	B	B	B	A	B	A	A	B	A	A	B	A	A	A	B	B	B	A	B	A	A	B	A	A	A	B	B	B	B	A	A	A	X	A	B	B	B	B	A	B	A	B
2_07231	1	71.06	2_07231	A	B	B	B	B	B	B	A	B	A	A	B	A	A	B	A	A	A	B	B	B	A	B	A	A	B	A	A	A	B	B	B	B	A	A	A	X	A	B	B	B	B	A	B	A	B
2_12551	1	71.06	2_12551	a	b	b	b	b	b	b	a	b	a	a	b	a	a	b	a	a	a	b	b	b	a	b	a	a	b	a	a	a	b	b	b	b	a	a	a	X	a	b	b	b	b	a	b	a	b
2_17727	1	71.06	2_17727	A	B	B	B	B	B	B	A	B	A	A	B	A	A	B	A	A	A	B	B	B	A	B	A	A	B	A	A	A	B	B	B	B	A	A	A	X	A	B	B	B	B	A	B	A	B
2_20030	1	71.06	2_20030	a	b	b	b	b	b	b	a	b	a	a	b	a	a	b	a	a	a	b	b	b	a	b	a	a	b	a	a	a	b	b	b	b	a	a	a	X	a	b	b	b	b	a	b	a	b
2_20031	1	71.06	2_20031	a	b	b	b	b	b	b	a	b	a	a	b	a	a	b	a	a	a	b	b	b	a	b	a	a	b	a	a	a	b	b	b	b	a	a	a	X	a	b	b	b	b	a	b	a	b
2_20544	1	71.06	2_20544	a	b	b	b	b	b	b	a	b	a	a	b	a	a	b	a	a	a	b	b	b	a	b	a	a	b	a	a	a	b	b	b	b	a	a	a	X	a	b	b	b	b	a	b	a	b
2_22126	1	71.06	2_22126	a	b	b	b	b	b	b	a	b	a	a	b	a	a	b	a	a	a	b	b	b	a	b	a	a	b	a	a	a	b	b	b	b	a	a	a	X	a	b	b	b	b	a	b	a	b
2_22127	1	71.06	2_22127	A	B	B	B	B	B	B	A	B	A	A	B	A	A	B	A	A	A	B	B	B	A	B	A	A	B	A	A	A	B	B	B	B	A	A	A	X	A	B	B	B	B	A	B	A	B
2_23527	1	71.06	2_23527	a	b	b	b	b	b	b	a	b	a	a	b	a	a	b	a	a	a	b	b	b	a	b	a	a	b	a	a	a	b	b	b	b	a	a	a	X	a	b	b	b	b	a	b	a	b
2_23528	1	71.06	2_23528	A	B	B	B	B	B	B	A	B	A	A	B	A	A	B	A	A	A	B	B	B	A	B	A	A	B	A	A	A	B	B	B	B	A	A	A	X	A	B	B	B	B	A	B	A	B
2_26275	1	71.06	2_26275	a	b	b	b	b	b	b	a	b	a	a	b	a	a	b	a	a	a	b	b	b	a	b	a	a	b	a	a	a	b	b	b	b	a	a	a	X	a	b	b	b	b	a	b	a	b
2_26276	1	71.06	2_26276	a	b	b	b	b	b	b	a	b	a	a	b	a	a	b	a	a	a	U	b	U	a	b	a	a	b	a	a	a	b	b	b	b	a	a	a	X	a	b	b	b	b	a	b	a	b
2_26578	1	71.06	2_26578	A	B	B	B	B	B	B	A	B	A	A	B	A	A	B	A	A	A	B	B	B	A	B	A	A	B	A	A	A	B	B	B	B	A	A	A	X	A	B	B	B	B	A	B	A	B
2_26579	1	71.06	2_26579	A	B	B	B	B	B	B	A	B	A	A	B	A	A	B	A	A	A	B	B	B	A	B	A	A	B	A	A	A	B	B	B	B	A	A	A	X	A	B	B	B	B	A	B	A	B
2_26580	1	71.06	2_26580	a	b	b	b	b	b	b	a	b	a	a	b	a	a	b	a	a	a	b	b	b	a	b	a	a	b	a	a	a	b	b	b	b	a	a	a	X	a	b	b	b	b	a	b	a	b
2_32955	1	71.06	2_32955	A	B	B	B	B	B	B	A	B	A	A	B	A	A	B	A	A	A	B	B	B	A	B	A	A	B	A	A	A	B	B	B	B	A	A	A	X	A	B	B	B	B	A	B	A	B
2_33170	1	71.06	2_33170	a	b	b	b	b	b	b	a	b	a	a	b	a	a	b	a	a	a	b	b	b	a	b	a	a	b	a	a	a	b	b	b	b	a	a	a	X	a	b	b	b	b	a	b	a	b
2_33520	1	71.06	2_33520	a	b	b	b	b	b	b	a	b	a	a	b	a	a	b	a	a	a	b	b	b	a	b	a	a	b	a	a	a	b	b	b	b	a	a	a	X	a	b	b	b	b	a	b	a	b
2_06502	1	72.346	2_06502	b	b	b	b	b	b	b	a	b	a	a	b	a	a	b	a	a	a	b	b	b	a	b	a	a	b	a	a	a	b	b	b	b	a	a	a	X	a	b	b	b	a	a	b	a	b
2_27146	1	72.346	2_27146	B	B	B	B	B	B	B	A	B	A	A	B	A	A	B	A	A	A	B	B	B	A	B	A	A	B	A	A	A	B	B	B	B	A	A	A	X	A	B	B	B	A	A	B	A	B
2_27147	1	72.346	2_27147	b	b	b	b	b	b	b	a	b	a	a	b	a	a	b	a	a	a	b	b	b	a	b	a	a	b	a	a	a	b	b	b	b	a	a	a	X	a	b	b	b	a	a	b	a	b
1_0992	1	73.1	1_0992	B	B	B	B	B	B	B	A	B	A	A	B	A	A	B	A	A	A	B	B	B	A	B	A	A	B	A	A	A	B	B	B	B	A	A	A	X	A	B	B	B	A	A	B	A	B
2_08538	1	73.1	2_08538	B	B	B	B	B	B	B	A	B	A	A	B	A	A	B	A	A	A	B	B	B	A	B	A	A	B	A	A	A	B	B	B	B	A	A	A	X	A	B	B	B	A	A	B	A	B
2_19060	1	73.1	2_19060	B	B	B	B	B	B	B	A	B	A	A	B	A	A	B	A	A	A	B	B	B	A	B	A	A	B	A	A	A	B	B	B	B	A	A	A	X	A	B	B	B	A	A	B	A	B
2_19061	1	73.1	2_19061	B	B	B	B	B	B	B	A	B	A	A	B	A	A	B	A	A	A	B	B	B	A	B	A	A	B	A	A	A	B	B	B	B	A	A	A	X	A	B	B	B	A	A	B	A	B
2_24429	1	73.1	2_24429	B	B	B	B	B	B	B	A	B	A	A	B	A	A	B	A	A	A	B	B	B	A	B	A	A	B	A	A	A	B	B	B	B	A	A	A	X	A	B	B	B	A	A	B	A	B
2_32768	1	73.1	2_32768	B	B	B	B	B	B	B	A	B	A	A	B	A	A	B	A	A	A	B	B	B	A	B	A	A	B	A	A	A	B	B	B	B	A	A	A	X	A	B	B	B	A	A	B	A	B
2_42795	1	73.1	2_42795	B	B	B	B	B	B	B	A	B	A	A	B	A	A	B	A	A	A	B	B	B	A	B	A	A	B	A	A	A	B	B	B	B	A	A	A	X	A	B	B	B	A	A	B	A	B
2_05299	1	73.3505	2_05299	b	b	b	b	b	b	b	a	b	a	a	b	a	a	b	a	a	a	b	b	b	a	b	a	a	b	a	a	a	b	b	b	b	a	a	a	X	a	b	b	b	a	a	b	a	b
2_12809	1	73.3505	2_12809	B	B	B	B	B	B	B	A	B	A	A	B	A	A	B	A	A	A	B	B	B	A	B	A	A	B	A	A	A	B	B	B	B	A	A	A	X	A	B	B	B	A	A	B	A	B
2_12810	1	73.3505	2_12810	b	b	b	b	b	b	b	a	b	a	a	b	a	a	b	a	a	a	b	b	b	a	b	a	a	b	a	a	a	b	b	b	b	a	a	a	X	a	b	b	b	a	a	b	a	b
2_14222	1	73.3505	2_14222	B	B	B	B	B	B	B	A	B	A	A	B	A	A	B	A	A	A	B	B	B	A	B	A	A	B	A	A	A	B	B	B	B	A	A	A	X	A	B	B	B	A	A	B	A	B
2_14293	1	73.3505	2_14293	b	b	b	b	b	b	b	a	b	a	a	b	a	a	b	a	a	a	b	b	b	a	b	a	a	b	a	a	a	b	b	b	b	a	a	a	X	a	b	b	b	a	a	b	a	b
2_15162	1	73.3505	2_15162	B	B	B	B	B	B	B	A	B	A	A	B	A	A	B	A	A	A	B	B	B	A	B	A	A	B	A	A	A	B	B	B	B	A	A	A	X	A	B	B	B	A	A	B	A	B
2_15193	1	73.3505	2_15193	B	B	B	B	B	B	B	A	B	A	A	B	A	A	B	A	A	A	B	B	B	A	B	A	A	B	A	A	A	B	B	B	B	A	A	A	X	A	B	B	B	A	A	B	A	B
2_15194	1	73.3505	2_15194	b	b	b	b	b	b	b	a	b	a	a	b	a	a	b	a	a	a	b	b	b	a	b	a	a	b	a	a	a	b	b	b	b	a	a	a	X	a	b	b	b	a	a	b	a	b
2_15211	1	73.3505	2_15211	B	B	B	B	B	B	B	A	B	A	A	B	A	A	B	A	A	A	B	B	B	A	B	A	A	B	A	A	A	B	B	B	B	A	A	A	X	A	B	B	B	A	A	B	A	B
2_16279	1	73.3505	2_16279	b	b	b	b	b	b	b	a	b	a	a	b	a	a	b	a	a	a	b	b	b	a	b	a	a	b	a	a	a	b	b	b	b	a	a	a	X	a	b	b	b	a	a	b	a	b
2_16411	1	73.3505	2_16411	b	b	b	b	b	b	b	a	b	a	a	b	a	a	b	a	a	a	b	b	b	a	b	a	a	b	a	a	a	b	b	b	b	a	a	a	X	a	b	b	b	a	a	b	a	b
2_17560	1	73.3505	2_17560	b	b	b	b	b	b	b	a	b	a	a	b	a	a	b	a	a	a	b	b	b	a	b	a	a	b	a	a	a	b	b	b	b	a	a	a	X	a	b	b	b	a	a	b	a	b
2_17561	1	73.3505	2_17561	B	B	B	B	B	B	B	A	B	A	A	B	A	A	B	A	A	A	B	B	B	A	B	A	A	B	A	A	A	B	B	B	B	A	A	A	X	A	B	B	B	A	A	B	A	B
2_19762	1	73.3505	2_19762	B	B	B	B	B	B	B	A	B	A	A	B	A	A	B	A	A	A	B	B	B	A	B	A	A	B	A	A	A	B	B	B	B	A	A	A	X	A	B	B	B	A	A	B	A	B
2_19980	1	73.3505	2_19980	B	B	B	B	B	B	B	A	B	A	A	B	A	A	B	A	A	A	B	B	B	A	B	A	A	B	A	A	A	B	B	B	B	A	A	A	X	A	B	B	B	A	A	B	A	B
2_19981	1	73.3505	2_19981	b	b	b	b	b	b	b	a	b	a	a	b	a	a	b	a	a	a	b	b	b	a	b	a	a	b	a	a	a	b	b	b	b	a	a	a	X	a	b	b	b	a	a	b	a	b
2_20109	1	73.3505	2_20109	b	b	b	b	b	b	b	a	b	a	a	b	a	a	b	a	a	a	b	b	b	a	b	a	a	b	a	a	a	b	b	b	b	a	a	a	X	a	b	b	b	a	a	b	a	b
2_20110	1	73.3505	2_20110	b	b	b	b	b	b	b	a	b	a	a	b	a	a	b	a	a	a	b	b	b	a	b	a	a	b	a	a	a	b	b	b	b	a	a	a	X	a	b	b	b	a	a	b	a	b
2_21298	1	73.3505	2_21298	b	b	b	b	b	b	b	a	b	a	a	b	a	a	b	a	a	a	b	b	b	a	b	a	a	b	a	a	a	b	b	b	b	a	a	a	X	a	b	b	b	a	a	b	a	b
2_21894	1	73.3505	2_21894	b	b	b	b	b	b	b	a	b	a	a	b	a	a	b	a	a	a	b	b	b	a	b	a	a	b	a	a	a	b	b	b	b	a	a	a	X	a	b	b	b	a	a	b	a	b
2_22184	1	73.3505	2_22184	b	b	b	b	b	b	b	a	b	a	a	b	a	a	b	a	a	a	b	b	b	a	b	a	a	b	a	a	a	b	b	b	b	a	a	a	X	a	b	b	b	a	a	b	a	b
2_26988	1	73.3505	2_26988	B	B	B	B	B	B	B	A	B	A	A	B	A	A	B	A	A	A	B	B	B	A	B	A	A	B	A	A	A	B	B	B	B	A	A	A	X	A	B	B	B	A	A	B	A	B
2_27547	1	73.3505	2_27547	B	B	B	B	B	B	B	A	B	A	A	B	A	A	B	A	A	A	B	B	B	A	B	A	A	B	A	A	A	B	B	B	B	A	A	A	X	A	B	B	B	A	A	B	A	B
2_28558	1	73.3505	2_28558	b	b	b	b	b	b	b	a	b	a	a	b	a	a	b	a	a	a	b	b	b	a	b	a	a	b	a	a	a	b	b	b	b	a	a	a	X	a	b	b	b	a	a	b	a	b
2_30518	1	73.3505	2_30518	B	B	B	B	B	B	B	A	B	A	A	B	A	A	B	A	A	A	B	B	B	A	B	A	A	B	A	A	A	B	B	B	B	A	A	A	X	A	B	B	B	A	A	B	A	B
2_30899	1	73.3505	2_30899	b	b	b	b	b	b	b	a	b	a	a	b	a	a	b	a	a	a	b	b	b	a	b	a	a	b	a	a	a	b	b	b	b	a	a	a	X	a	b	b	b	a	a	b	a	b
2_31332	1	73.3505	2_31332	b	b	b	b	b	b	b	a	b	a	a	b	a	a	b	a	a	a	b	b	b	a	b	a	a	b	a	a	a	b	b	b	b	a	a	a	X	a	b	b	b	a	a	b	a	b
2_31333	1	73.3505	2_31333	B	B	B	B	B	B	B	A	B	A	A	B	A	A	B	A	A	A	B	B	B	A	B	A	A	B	A	A	A	B	B	B	B	A	A	A	X	A	B	B	B	A	A	B	A	B
2_31788	1	73.3505	2_31788	B	B	B	B	B	B	B	A	B	A	A	B	A	A	B	A	A	A	B	B	B	A	B	A	A	B	A	A	A	B	B	B	B	A	A	A	X	A	B	B	B	A	A	B	A	B
2_31789	1	73.3505	2_31789	B	B	B	B	B	B	B	A	B	A	A	B	A	A	B	A	A	A	B	B	B	A	B	A	A	B	A	A	A	B	B	B	B	A	A	A	X	A	B	B	B	A	A	B	A	B
2_32409	1	73.3505	2_32409	B	B	B	B	B	B	U	U	B	U	U	B	U	U	B	A	U	U	B	B	B	U	U	U	U	B	A	U	U	B	B	B	B	U	U	U	X	A	B	B	B	A	A	B	U	B
2_33022	1	73.3505	2_33022	B	B	B	B	B	B	B	A	B	A	A	B	A	A	B	A	A	A	B	B	B	A	B	A	A	B	A	A	A	B	B	B	B	A	A	A	X	A	B	B	B	A	A	B	A	B
2_33216	1	73.3505	2_33216	B	B	B	B	B	B	B	A	B	A	A	B	A	A	B	A	A	A	B	B	B	A	B	A	A	B	A	A	A	B	B	B	B	A	A	A	X	A	B	B	B	A	A	B	A	B
2_33902	1	73.3505	2_33902	B	B	B	B	B	B	B	A	B	A	A	B	A	A	B	A	A	A	B	B	B	A	B	A	A	B	A	A	A	B	B	B	B	A	A	A	X	A	B	B	B	A	A	B	A	B
2_39075	1	73.3505	2_39075	B	B	B	B	B	B	B	A	B	A	A	B	A	A	B	A	A	A	B	B	B	A	B	A	A	B	A	A	A	B	B	B	B	A	A	A	X	A	B	B	B	A	A	B	A	B
2_40423	1	73.3505	2_40423	b	b	b	b	b	b	b	a	b	a	a	b	a	a	b	a	a	a	b	b	b	a	b	a	a	b	a	a	a	b	b	b	b	a	a	a	X	a	b	b	b	a	a	b	a	b
2_41850	1	73.3505	2_41850	B	B	B	B	B	B	B	A	B	A	A	B	A	A	B	A	A	A	B	B	B	A	B	A	A	B	A	A	A	B	B	B	B	A	A	A	X	A	B	B	B	A	A	B	A	B
2_46329	1	73.3505	2_46329	B	B	B	B	B	B	B	A	B	A	A	B	A	A	B	A	A	A	B	B	B	A	B	A	A	B	A	A	A	B	B	B	B	A	A	A	X	A	B	B	B	A	A	B	A	B
2_46376	1	73.3505	2_46376	B	B	B	B	B	B	B	A	B	A	A	B	A	A	B	A	A	A	B	B	B	A	B	A	A	B	A	A	A	B	B	B	B	A	A	A	X	A	B	B	B	A	A	B	A	B
2_55210	1	73.3505	2_55210	B	B	B	B	B	B	B	A	B	A	A	B	A	A	B	A	A	A	B	B	B	A	B	A	A	B	A	A	A	B	B	B	B	A	A	A	X	A	B	B	B	A	A	B	A	B
2_55295	1	73.3505	2_55295	B	B	B	B	B	B	B	A	B	A	A	B	A	A	B	A	A	A	B	B	B	A	B	A	A	B	A	A	A	B	B	B	B	A	A	A	X	A	B	B	B	A	A	B	A	B
2_30057	1	73.975	2_30057	B	B	B	B	B	B	B	A	B	A	A	B	A	A	B	A	A	A	B	B	B	A	B	A	A	B	A	A	A	B	B	B	B	A	A	A	X	A	B	B	B	A	A	B	U	B
1_0349	1	74.3505	1_0349	b	b	b	b	b	b	b	a	b	a	a	b	a	a	b	a	a	a	b	b	b	a	b	a	a	b	a	a	a	b	b	b	b	a	a	a	X	a	b	b	b	a	a	b	b	b
1_0417	1	74.3505	1_0417	b	b	b	b	b	b	b	a	b	a	a	b	a	a	b	a	a	a	b	b	b	a	b	a	a	b	a	a	a	b	b	b	b	a	a	a	X	a	b	b	b	a	a	b	b	b
2_06756	1	74.3505	2_06756	b	b	b	b	b	b	b	a	b	a	a	b	a	a	b	a	a	a	b	b	b	a	b	a	a	b	a	a	a	b	b	b	b	a	a	a	X	a	b	b	b	a	a	b	b	b
2_06757	1	74.3505	2_06757	B	B	B	B	B	B	B	A	B	A	A	B	A	A	B	A	A	A	B	B	B	A	B	A	A	B	A	A	A	B	B	B	B	A	A	A	X	A	B	B	B	A	A	B	B	B
2_08409	1	74.3505	2_08409	b	b	b	b	b	b	b	a	b	a	a	b	a	a	b	a	a	a	b	b	b	a	b	a	a	b	a	a	a	b	b	b	b	a	a	a	X	a	b	b	b	a	a	b	b	b
2_08619	1	74.3505	2_08619	B	B	B	B	B	B	B	A	B	A	A	B	A	A	B	A	A	A	B	B	B	A	B	A	A	B	A	A	A	B	B	B	B	A	A	A	X	A	B	B	B	A	A	B	B	B
2_09061	1	74.3505	2_09061	b	b	b	b	b	b	b	a	b	a	a	b	a	a	b	a	a	a	b	b	b	a	b	a	a	b	a	a	a	b	b	b	b	a	a	a	X	a	b	b	b	a	a	b	b	b
2_09062	1	74.3505	2_09062	b	b	b	b	b	b	b	a	b	a	a	b	a	a	b	a	a	a	b	b	b	a	b	a	a	b	a	a	a	b	b	b	b	a	a	a	X	a	b	b	b	a	a	b	b	b
2_09250	1	74.3505	2_09250	B	B	B	B	B	B	B	A	B	A	A	B	A	A	B	A	A	A	B	B	B	A	B	A	A	B	A	A	A	B	B	B	B	A	A	A	X	A	B	B	B	A	A	B	B	B
2_10461	1	74.3505	2_10461	b	b	b	b	b	b	b	a	b	a	a	b	a	a	b	a	a	a	b	b	b	a	b	a	a	b	a	a	a	b	b	b	b	a	a	a	X	a	b	b	b	a	a	b	b	b
2_10462	1	74.3505	2_10462	b	b	b	b	b	b	b	a	b	a	a	b	a	a	b	a	a	a	b	b	b	a	b	a	a	b	a	a	a	b	b	b	b	a	a	a	X	a	b	b	b	a	a	b	b	b
2_12603	1	74.3505	2_12603	B	B	B	B	B	B	B	A	B	A	A	B	A	A	B	A	A	A	B	B	B	A	B	A	A	B	A	A	A	B	B	B	B	A	A	A	X	A	B	B	B	A	A	B	B	B
2_12604	1	74.3505	2_12604	b	b	b	b	b	b	b	a	b	a	a	b	a	a	b	a	a	a	b	b	b	a	b	a	a	b	a	a	a	b	b	b	b	a	a	a	X	a	b	b	b	a	a	b	b	b
2_20124	1	74.3505	2_20124	b	b	b	b	b	b	b	a	b	a	a	b	a	a	b	a	a	a	b	b	b	a	b	a	a	b	a	a	a	b	b	b	b	a	a	a	X	a	b	b	b	a	a	b	b	b
2_20125	1	74.3505	2_20125	b	b	b	b	b	b	b	a	b	a	a	b	a	a	b	a	a	a	b	b	b	a	b	a	a	b	a	a	a	b	b	b	b	a	a	a	X	a	b	b	b	a	a	b	b	b
2_20163	1	74.3505	2_20163	B	B	B	B	B	B	B	A	B	A	A	B	A	A	B	A	A	A	B	B	B	A	B	A	A	B	A	A	A	B	B	B	B	A	A	A	X	A	B	B	B	A	A	B	B	B
2_20777	1	74.3505	2_20777	B	B	B	B	B	B	B	A	B	A	A	B	A	A	B	A	A	A	B	B	B	A	B	A	A	B	A	A	A	B	B	B	B	A	A	A	X	A	B	B	B	A	A	B	B	B
2_20778	1	74.3505	2_20778	B	B	B	B	B	B	B	A	B	A	A	B	A	A	B	A	A	A	B	B	B	A	B	A	A	B	A	A	A	B	B	B	B	A	A	A	X	A	B	B	B	A	A	B	B	B
2_20858	1	74.3505	2_20858	B	B	B	B	B	B	B	A	B	A	A	B	A	A	B	A	A	A	B	B	B	A	B	A	A	B	A	A	A	B	B	B	B	A	A	A	X	A	B	B	B	A	A	B	B	B
2_22454	1	74.3505	2_22454	B	B	B	B	B	B	B	A	B	A	A	B	A	A	B	A	A	A	B	B	B	A	B	A	A	B	A	A	A	B	B	B	B	A	A	A	X	A	B	B	B	A	A	B	B	B
2_22945	1	74.3505	2_22945	b	b	b	b	b	b	b	a	b	a	a	b	a	a	b	a	a	a	b	b	b	a	b	a	a	b	a	a	a	b	b	b	b	a	a	a	X	a	b	b	b	a	a	b	b	b
2_23988	1	74.3505	2_23988	B	B	B	B	B	B	B	A	B	A	A	B	A	A	B	A	A	A	B	B	B	A	B	A	A	B	A	A	A	B	B	B	B	A	A	A	X	A	B	B	B	A	A	B	B	B
2_24337	1	74.3505	2_24337	b	b	b	b	b	b	b	a	b	a	a	b	a	a	b	a	a	a	b	b	b	a	b	a	a	b	a	a	a	b	b	b	b	a	a	a	X	a	b	b	b	a	a	b	b	b
2_27222	1	74.3505	2_27222	B	B	B	B	B	B	B	A	B	A	A	B	A	A	B	A	A	A	B	B	B	A	B	A	A	B	A	A	A	B	B	B	B	A	A	A	X	A	B	B	B	A	A	B	B	B
2_30246	1	74.3505	2_30246	B	B	B	B	B	B	B	A	B	A	A	B	A	A	B	A	A	A	B	B	B	A	B	A	A	B	A	A	A	B	B	B	B	A	A	A	X	A	B	B	B	A	A	B	B	B
2_31236	1	74.3505	2_31236	B	B	B	B	B	B	B	A	B	A	A	B	A	A	B	A	A	A	B	B	B	A	B	A	A	B	A	A	A	B	B	B	B	A	A	A	X	A	B	B	B	A	A	B	B	B
2_32297	1	74.3505	2_32297	B	B	B	B	B	B	B	A	B	A	A	B	A	A	B	A	A	A	B	B	B	A	B	A	A	B	A	A	A	B	B	B	B	A	A	A	X	A	B	B	B	A	A	B	B	B
2_34066	1	74.3505	2_34066	b	b	b	b	b	b	b	a	b	a	a	b	a	a	b	a	a	a	b	b	b	a	b	a	a	b	a	a	a	b	b	b	b	a	a	a	X	a	b	b	b	a	a	b	b	b
2_36282	1	74.3505	2_36282	B	B	B	B	B	B	B	A	B	A	A	B	A	A	B	A	A	A	B	B	B	A	B	A	A	B	A	A	A	B	B	B	B	A	A	A	X	A	B	B	B	A	A	B	B	B
2_41492	1	74.3505	2_41492	b	b	b	b	b	b	b	a	b	a	a	b	a	a	b	a	a	a	b	b	b	a	b	a	a	b	a	a	a	b	b	b	b	a	a	a	X	a	b	b	b	a	a	b	b	b
2_54550	1	74.3505	2_54550	b	b	b	b	b	b	b	a	b	a	a	b	a	a	b	a	a	a	b	b	b	a	b	a	a	b	a	a	a	b	b	b	b	a	a	a	X	a	b	b	b	a	a	b	b	b
2_01225	1	75.1005	2_01225	b	b	b	b	b	b	a	a	b	a	a	b	a	a	b	a	a	a	b	b	b	a	b	a	a	b	a	a	a	b	b	b	b	a	a	a	X	a	b	b	b	a	a	b	b	b
2_10794	1	75.1005	2_10794	b	b	b	b	b	b	a	a	b	a	a	b	a	a	b	a	a	a	b	b	U	a	b	a	a	b	a	a	a	b	b	b	b	a	a	a	X	a	b	b	b	a	a	b	b	b
2_21246	1	75.1005	2_21246	B	B	B	B	B	B	A	A	B	A	A	B	A	A	B	A	A	A	B	B	B	A	B	A	A	B	A	A	A	B	B	B	B	A	A	A	X	A	B	B	B	A	A	B	B	B
2_21247	1	75.1005	2_21247	B	B	B	B	B	B	A	A	B	A	A	B	A	A	B	A	A	A	B	B	B	A	B	A	A	B	A	A	A	B	B	B	B	A	A	A	X	A	B	B	B	A	A	B	B	B
2_24198	1	75.1005	2_24198	b	b	b	b	b	b	a	a	b	a	a	b	a	a	b	a	a	a	b	b	b	a	b	a	a	b	a	a	a	b	b	b	b	a	a	a	X	a	b	b	b	a	a	b	b	b
2_33134	1	75.1005	2_33134	B	B	B	B	B	B	A	A	B	A	A	B	A	A	B	A	A	A	B	B	B	A	B	A	A	B	A	A	A	B	B	B	B	A	A	A	X	A	B	B	B	A	A	B	B	B
1_0398	1	75.8485	1_0398	b	b	b	b	b	b	a	a	b	a	a	b	a	a	b	a	a	a	b	b	b	a	b	a	a	b	a	a	a	b	a	b	b	a	a	a	X	a	b	b	b	a	a	b	b	b
1_0856	1	75.8485	1_0856	B	B	B	B	B	B	A	A	B	A	A	B	A	A	B	A	A	A	B	B	B	A	B	A	A	B	A	A	A	B	A	B	B	A	A	A	X	A	B	B	B	A	A	B	B	B
1_1264	1	75.8485	1_1264	B	B	B	B	B	B	A	A	B	A	A	B	A	A	B	A	A	A	B	B	B	A	B	A	A	B	A	A	A	B	A	B	B	A	A	A	X	A	B	B	B	A	A	B	B	B
2_00313	1	75.8485	2_00313	B	B	B	B	B	B	A	A	B	A	A	B	A	A	B	A	A	A	B	B	B	A	B	A	A	B	A	A	A	B	A	B	B	A	A	A	X	A	B	B	B	A	A	B	B	B
2_00316	1	75.8485	2_00316	b	b	b	b	b	b	a	a	b	a	a	b	a	a	b	a	a	a	b	b	b	a	b	a	a	b	a	a	a	b	a	b	b	a	a	a	X	a	b	b	b	a	a	b	b	b
2_00359	1	75.8485	2_00359	B	B	B	B	B	B	A	A	B	A	A	B	A	A	B	A	A	A	B	B	B	A	B	A	A	B	A	A	A	B	A	B	B	A	A	A	X	A	B	B	B	A	A	B	B	B
2_04375	1	75.8485	2_04375	B	B	B	B	B	B	A	A	B	A	A	B	A	A	B	A	A	A	B	B	B	A	B	A	A	B	A	A	A	B	A	B	B	A	A	A	X	A	B	B	B	A	A	B	B	B
2_07828	1	75.8485	2_07828	B	B	B	B	B	B	A	A	B	A	A	B	A	A	B	A	A	A	B	B	B	A	B	A	A	B	A	A	A	B	A	B	B	A	A	A	X	A	B	B	B	A	A	B	B	B
2_10132	1	75.8485	2_10132	b	b	b	b	b	b	a	a	b	a	a	b	a	a	b	a	a	a	b	b	b	a	b	a	a	b	a	a	a	b	a	b	b	a	a	a	X	a	b	b	b	a	a	b	b	b
2_11555	1	75.8485	2_11555	B	B	B	B	B	B	A	A	B	A	A	B	A	A	B	A	A	A	B	B	B	A	B	A	A	B	A	A	A	B	A	B	B	A	A	A	X	A	B	B	B	A	A	B	B	B
2_13103	1	75.8485	2_13103	b	b	b	b	b	b	a	a	b	a	a	b	a	a	b	a	a	a	b	b	b	a	b	a	a	b	a	a	a	b	a	b	b	a	a	a	X	a	b	b	b	a	a	b	b	b
2_13104	1	75.8485	2_13104	B	B	B	B	B	B	A	A	B	A	A	B	A	A	B	A	A	A	B	B	B	A	B	A	A	B	A	A	A	B	A	B	B	A	A	A	X	A	B	B	B	A	A	B	B	B
2_13995	1	75.8485	2_13995	B	B	B	B	B	B	A	A	B	A	A	B	A	A	B	A	A	A	B	B	B	A	B	A	A	B	A	A	A	B	A	B	B	A	A	A	X	A	B	B	B	A	A	B	B	B
2_14185	1	75.8485	2_14185	b	b	b	b	b	b	a	a	b	a	a	b	a	a	b	a	a	a	b	b	b	a	b	a	a	b	a	a	a	b	a	b	b	a	a	a	X	a	b	b	b	a	a	b	b	b
2_14186	1	75.8485	2_14186	b	b	b	b	b	b	a	a	b	a	a	b	a	a	b	a	a	a	b	b	b	a	b	a	a	b	a	a	a	b	a	b	b	a	a	a	X	a	b	b	b	a	a	b	b	b
2_19885	1	75.8485	2_19885	B	B	B	B	B	B	A	A	B	A	A	B	A	A	B	A	A	A	B	B	B	A	B	A	A	B	A	A	A	B	A	B	B	A	A	A	X	A	B	B	B	A	A	B	B	B
2_22066	1	75.8485	2_22066	B	B	B	B	B	B	A	A	B	A	A	B	A	A	B	A	A	A	B	B	B	A	B	A	A	B	A	A	A	B	A	B	B	A	A	A	X	A	B	B	B	A	A	B	B	B
2_22214	1	75.8485	2_22214	B	B	B	B	B	B	A	A	B	A	A	B	A	A	B	A	A	A	B	B	B	A	B	A	A	B	A	A	A	B	A	B	B	A	A	A	X	A	B	B	B	A	A	B	B	B
2_22215	1	75.8485	2_22215	B	B	B	B	B	B	A	A	B	A	A	B	A	A	B	A	A	A	B	B	B	A	B	A	A	B	A	A	A	B	A	B	B	A	A	A	X	A	B	B	B	A	A	B	B	B
2_22950	1	75.8485	2_22950	b	b	b	b	b	b	a	a	b	a	a	b	a	a	b	a	a	a	b	b	b	a	b	a	a	b	a	a	a	b	a	b	b	a	a	a	X	a	b	b	b	a	a	b	b	b
2_22951	1	75.8485	2_22951	b	b	b	b	b	b	a	a	b	a	a	b	a	a	b	a	a	a	b	b	b	a	b	a	a	b	a	a	a	b	a	b	b	a	a	a	X	a	b	b	b	a	a	b	b	b
2_24569	1	75.8485	2_24569	B	B	B	B	B	B	A	A	B	A	A	B	A	A	B	A	A	A	B	B	B	A	B	A	A	B	A	A	A	B	A	B	B	A	A	A	X	A	B	B	B	A	A	B	B	B
2_24725	1	75.8485	2_24725	b	b	b	b	b	b	a	a	b	a	a	b	a	a	b	a	a	a	b	b	b	a	b	a	a	b	a	a	a	b	a	b	b	a	a	a	X	a	b	b	b	a	a	b	b	b
2_25661	1	75.8485	2_25661	b	b	b	b	b	b	a	a	b	a	a	b	a	a	b	a	a	a	b	b	b	a	b	a	a	b	a	a	a	b	a	b	b	a	a	a	X	a	b	b	b	a	a	b	b	b
2_27590	1	75.8485	2_27590	b	b	b	b	b	b	a	a	b	a	a	b	a	a	b	a	a	a	b	b	b	a	b	a	a	b	a	a	a	b	a	b	b	a	a	a	X	a	b	b	b	a	a	b	b	b
2_27643	1	75.8485	2_27643	U	U	U	U	U	U	a	a	U	a	a	U	a	a	b	a	a	a	U	b	b	a	U	a	a	b	a	a	a	U	a	b	b	a	a	a	X	a	U	U	U	a	a	b	U	U
2_29528	1	75.8485	2_29528	B	B	B	B	B	B	A	A	B	A	A	B	A	A	B	A	A	A	B	B	B	A	B	A	A	B	A	A	A	B	A	B	B	A	A	A	X	A	B	B	B	A	A	B	B	B
2_30425	1	75.8485	2_30425	b	b	b	b	b	b	a	a	b	a	a	b	a	a	b	a	a	a	b	b	b	a	b	a	a	b	a	a	a	b	a	b	b	a	a	a	X	a	b	b	b	a	a	b	b	b
2_33861	1	75.8485	2_33861	b	b	b	b	b	b	a	a	b	a	a	b	a	a	b	a	a	a	b	b	b	a	b	a	a	b	a	a	a	b	a	b	b	a	a	a	X	a	b	b	b	a	a	b	b	b
2_34007	1	75.8485	2_34007	B	B	B	B	B	B	A	A	B	A	A	B	A	A	B	A	A	A	B	B	B	A	B	A	A	B	A	A	A	B	A	B	B	A	A	A	X	A	B	B	B	A	A	B	B	B
2_34128	1	75.8485	2_34128	b	b	b	b	b	b	a	a	b	a	a	b	a	a	b	a	a	a	b	b	b	a	b	a	a	b	a	a	a	b	a	b	b	a	a	a	X	a	b	b	b	a	a	b	b	b
2_39578	1	75.8485	2_39578	b	b	b	b	b	b	a	a	b	a	a	b	a	a	b	a	a	a	b	b	b	a	b	a	a	b	a	a	a	b	a	b	b	a	a	a	X	a	b	b	b	a	a	b	b	b
2_48368	1	75.8485	2_48368	b	b	b	b	b	b	a	a	b	a	a	b	a	a	b	a	a	a	b	b	b	a	b	a	a	b	a	a	a	b	a	b	b	a	a	a	X	a	b	b	b	a	a	b	b	b
2_54973	1	75.8485	2_54973	b	b	b	b	b	b	a	a	b	a	a	b	a	a	b	a	a	a	U	b	b	a	b	a	a	b	a	a	a	b	a	b	b	a	a	a	X	a	b	b	b	a	a	b	b	b
2_05233	1	76.5945	2_05233	B	B	B	B	B	B	A	A	B	A	A	B	A	A	B	A	A	A	B	B	B	A	B	A	A	B	A	A	A	B	A	B	B	B	A	A	X	A	B	B	B	A	A	B	B	B
2_07285	1	77.837	2_07285	B	B	B	B	B	B	A	A	B	A	A	B	A	A	B	A	A	A	B	B	A	A	B	A	A	B	A	A	A	B	A	B	B	A	A	A	X	A	B	B	B	A	A	B	B	B
2_07286	1	77.837	2_07286	B	B	B	B	B	B	A	A	B	A	A	B	A	A	B	A	A	A	B	B	A	A	B	A	A	B	A	A	A	B	A	B	B	A	A	A	X	A	B	B	B	A	A	B	B	B
2_17446	1	77.837	2_17446	B	B	B	B	B	B	A	A	B	A	A	B	A	A	B	A	A	A	B	B	A	A	B	A	A	B	A	A	A	B	A	B	B	A	A	A	X	A	B	B	B	A	A	B	B	B
2_17447	1	77.837	2_17447	b	b	b	b	b	b	a	a	b	a	a	b	a	a	b	a	a	a	b	b	a	a	b	a	a	b	a	a	a	b	a	b	b	a	a	a	X	a	b	b	b	a	a	b	b	b
2_17448	1	77.837	2_17448	B	B	B	B	B	B	A	A	B	A	A	B	A	A	B	A	A	A	B	B	A	A	B	A	A	B	A	A	A	B	A	B	B	A	A	A	X	A	B	B	B	A	A	B	B	B
2_25583	1	77.837	2_25583	b	b	b	b	b	b	a	a	b	a	a	b	a	a	b	a	a	a	b	b	a	a	b	a	a	b	a	a	a	b	a	b	b	a	a	a	X	a	b	b	b	a	a	b	b	b
2_25584	1	77.837	2_25584	B	B	B	B	B	B	A	A	B	A	A	B	A	A	B	A	A	A	B	B	A	A	B	A	A	B	A	A	A	B	A	B	B	A	A	A	X	A	B	B	B	A	A	B	B	B
2_30938	1	77.837	2_30938	B	B	B	B	B	B	A	A	B	A	A	B	A	A	B	A	A	A	B	B	A	A	B	A	A	B	A	A	A	B	A	B	B	A	A	A	X	A	B	B	B	A	A	B	B	B
2_34563	1	77.837	2_34563	b	b	b	b	b	b	a	a	b	a	a	b	a	a	b	a	a	a	b	b	a	a	b	a	a	b	a	a	a	b	a	b	b	a	a	a	X	a	b	b	b	a	a	b	b	b
2_46646	1	77.837	2_46646	b	b	b	b	b	b	a	a	b	a	a	b	a	a	b	a	a	a	b	b	a	a	b	a	a	b	a	a	a	b	a	b	b	a	a	a	X	a	b	b	b	a	a	b	b	b
2_55169	1	77.837	2_55169	B	B	B	B	B	B	A	A	B	A	A	B	A	A	B	A	A	A	B	B	A	A	B	A	A	B	A	A	A	B	A	B	B	A	A	A	X	A	B	B	B	A	A	B	B	B
2_01133	1	78.613	2_01133	b	b	b	b	b	b	a	a	b	a	a	b	a	a	b	a	a	a	b	b	a	a	b	a	a	b	a	a	a	b	X	b	b	a	a	a	X	a	b	b	b	a	a	b	b	b
2_15964	1	78.613	2_15964	B	B	B	B	B	B	A	A	B	A	A	B	A	A	B	A	A	A	B	B	A	A	B	A	A	B	A	A	A	B	X	B	B	A	A	A	X	A	B	B	B	A	A	B	B	B
2_15778	1	78.816	2_15778	B	B	B	B	B	B	A	A	B	A	A	B	A	A	B	A	A	A	B	B	A	A	B	A	A	B	A	A	A	B	X	B	B	A	A	A	B	A	B	B	B	A	A	B	B	B
2_17651	1	78.816	2_17651	b	b	b	b	b	b	a	a	b	a	a	b	a	a	b	a	a	a	b	b	a	a	b	a	a	b	a	a	a	b	X	b	b	a	a	a	b	a	b	b	b	a	a	b	b	b
2_20132	1	78.816	2_20132	b	b	b	b	b	b	a	a	b	a	a	b	a	a	b	a	a	a	b	b	a	a	b	a	a	b	a	a	a	b	X	b	b	a	a	a	b	a	b	b	b	a	a	b	b	b
2_29709	1	78.816	2_29709	b	b	b	b	b	b	a	a	b	a	a	b	a	a	b	a	a	a	b	b	a	a	b	a	a	b	a	a	a	b	X	b	b	a	a	a	b	a	b	b	b	a	a	b	b	b
2_32470	1	78.816	2_32470	b	b	b	b	b	b	a	a	b	a	a	b	a	a	b	a	a	a	b	b	a	a	b	a	a	b	a	a	a	b	X	b	b	a	a	a	b	a	b	b	b	a	a	b	b	b
2_39302	1	78.816	2_39302	b	b	b	b	b	b	a	a	b	a	a	b	a	a	b	a	a	a	b	b	a	a	b	a	a	b	a	a	a	b	X	b	b	a	a	a	b	a	b	b	b	a	a	b	b	b
2_47240	1	78.816	2_47240	b	b	b	b	b	b	a	a	b	a	a	b	a	a	b	a	a	a	b	b	a	a	b	a	a	b	a	a	a	b	X	b	b	a	a	a	b	a	b	b	b	a	a	b	b	b
2_04568	1	79.455	2_04568	b	b	b	b	b	b	a	a	b	a	a	b	a	a	b	a	a	a	b	b	a	a	b	a	a	b	a	a	a	b	X	b	b	a	a	a	b	a	b	b	b	a	a	b	b	b
2_45084	1	80.7005	2_45084	B	B	B	B	B	B	A	A	B	A	A	B	A	A	B	A	A	A	B	B	A	A	B	A	A	B	A	A	A	B	X	B	B	A	A	A	B	A	B	B	B	A	A	B	A	B
2_15156	1	81.45	2_15156	B	B	B	B	B	B	A	A	B	A	A	B	A	A	B	A	A	A	B	B	A	A	B	A	A	B	A	A	A	B	X	B	B	A	A	A	B	A	B	B	B	A	A	B	A	B
2_16051	1	81.45	2_16051	B	B	B	B	B	B	A	A	B	A	A	B	A	A	B	A	A	A	B	B	A	A	B	A	A	B	A	A	A	B	X	B	B	A	A	A	B	A	B	B	B	A	A	B	A	B
2_21547	1	81.45	2_21547	B	B	B	B	B	B	A	A	B	A	A	B	A	A	B	A	A	A	B	B	A	A	B	A	A	B	A	A	A	B	X	B	B	A	A	A	B	A	B	B	B	A	A	B	A	B
2_30130	1	81.45	2_30130	B	B	B	B	B	B	A	A	B	A	A	B	A	A	B	A	A	A	B	B	A	A	B	A	A	B	A	A	A	B	X	B	B	A	A	A	B	A	B	B	B	A	A	B	A	B
2_30131	1	81.45	2_30131	B	B	B	B	B	B	A	A	B	A	A	B	A	A	B	A	A	A	B	B	A	A	B	A	A	B	A	A	A	B	X	B	B	A	A	A	B	A	B	B	B	A	A	B	A	B
2_32549	1	81.45	2_32549	b	b	b	b	b	b	a	a	b	a	a	b	a	a	b	a	a	a	b	b	a	a	b	a	a	b	a	a	a	b	X	b	b	a	a	a	b	a	b	b	b	a	a	b	a	b
2_33524	1	81.45	2_33524	b	b	b	b	b	b	a	a	b	a	a	b	a	a	b	a	a	a	b	b	a	a	b	a	a	b	a	a	a	b	X	b	b	a	a	a	b	a	b	b	b	a	a	b	a	b
1_0699	1	82.2	1_0699	B	B	B	B	B	B	A	A	B	A	A	B	A	A	B	A	A	A	B	B	A	A	B	A	A	B	A	A	A	A	X	B	B	A	A	A	B	A	B	B	B	A	A	B	A	B
2_05111	1	82.2	2_05111	b	b	b	b	b	b	a	a	b	a	a	b	a	a	b	a	a	a	b	b	a	a	b	a	a	b	a	a	a	a	X	b	b	a	a	a	b	a	b	b	b	a	a	b	a	b
2_07472	1	82.2	2_07472	B	B	B	B	B	B	A	A	B	A	A	B	A	A	B	A	A	A	B	B	A	A	B	A	A	B	A	A	A	A	X	B	B	A	A	A	B	A	B	B	B	A	A	B	A	B
2_07473	1	82.2	2_07473	b	b	b	b	b	b	a	a	b	a	a	b	a	a	b	a	a	a	b	b	a	a	b	a	a	b	a	a	a	a	X	b	b	a	a	a	b	a	b	b	b	a	a	b	a	b
2_10119	1	82.2	2_10119	B	B	B	B	B	B	A	A	B	A	A	B	A	A	B	A	A	A	B	B	A	A	B	A	A	B	A	A	A	A	X	B	B	A	A	A	B	A	B	B	B	A	A	B	A	B
2_10120	1	82.2	2_10120	b	b	b	b	b	b	a	a	b	a	a	b	a	a	b	a	a	a	b	b	a	a	b	a	a	b	a	a	a	a	X	b	b	a	a	a	b	a	b	b	b	a	a	b	a	b
2_14572	1	82.2	2_14572	b	b	b	b	b	b	a	a	b	a	a	b	a	a	b	a	a	a	b	b	a	a	b	a	a	b	a	a	a	a	X	b	b	a	a	a	b	a	b	b	b	a	a	b	a	b
2_18887	1	82.2	2_18887	B	B	B	B	B	B	A	A	B	A	A	B	A	A	B	A	A	A	B	B	A	A	B	A	A	B	A	A	A	A	X	B	B	A	A	A	B	A	B	B	B	A	A	B	A	B
2_19334	1	82.2	2_19334	B	B	B	B	B	B	A	A	B	A	A	B	A	A	B	A	A	A	B	B	A	A	B	A	A	B	A	A	A	A	X	B	B	A	A	A	B	A	B	B	B	A	A	B	A	B
2_20027	1	82.2	2_20027	b	b	b	b	b	b	a	a	b	a	a	b	a	a	b	a	a	a	b	b	a	a	b	a	a	b	a	a	a	a	X	b	b	a	a	a	b	a	b	b	b	a	a	b	a	b
2_20210	1	82.2	2_20210	B	B	B	B	B	B	A	A	B	A	A	B	A	A	B	A	A	A	B	B	A	A	B	A	A	B	A	A	A	A	X	B	B	A	A	A	B	A	B	B	B	A	A	B	A	B
2_21054	1	82.2	2_21054	b	b	b	b	b	b	a	a	b	a	a	b	a	a	b	a	a	a	b	b	a	a	b	a	a	b	a	a	a	a	X	b	b	a	a	a	b	a	b	b	b	a	a	b	a	b
2_25250	1	82.2	2_25250	b	b	b	b	b	b	a	a	b	a	a	b	a	a	b	a	a	a	b	b	a	a	b	a	a	b	a	a	a	a	X	b	b	a	a	a	b	a	b	b	b	a	a	b	a	b
2_25251	1	82.2	2_25251	B	B	B	B	B	B	A	A	B	A	A	B	A	A	B	A	A	A	B	B	A	A	B	A	A	B	A	A	A	A	X	B	B	A	A	A	B	A	B	B	B	A	A	B	A	B
2_25597	1	82.2	2_25597	b	b	b	b	b	b	a	a	b	a	a	b	a	a	b	a	a	a	b	b	a	a	b	a	a	b	a	a	a	a	X	b	b	a	a	a	b	a	b	b	b	a	a	b	a	b
2_25869	1	82.2	2_25869	B	B	B	B	B	B	A	A	B	A	A	B	A	A	B	A	A	A	B	B	A	U	B	U	A	B	A	A	A	A	X	B	B	A	A	A	B	A	B	B	B	A	A	B	A	B
2_31037	1	82.2	2_31037	B	B	B	B	B	B	A	A	B	A	A	B	A	A	B	A	A	A	B	B	A	A	B	A	A	B	A	A	A	A	X	B	B	A	A	A	B	A	B	B	B	A	A	B	A	B
2_32510	1	82.2	2_32510	B	B	B	B	B	B	A	A	B	A	A	B	A	A	B	A	A	A	B	B	A	A	B	A	A	B	A	A	A	A	X	B	B	A	A	A	B	A	B	B	B	A	A	B	A	B
2_33734	1	82.2	2_33734	B	B	B	B	B	B	A	A	B	A	A	B	A	A	B	A	A	A	B	B	A	A	B	A	A	B	A	A	A	A	X	B	B	A	A	A	B	A	B	B	B	A	A	B	A	B
2_36681	1	82.2	2_36681	B	B	B	B	B	B	A	A	B	A	A	B	A	A	B	A	A	A	B	B	A	A	B	A	A	B	A	A	A	A	X	B	B	A	A	A	B	A	B	B	B	A	A	B	A	B
2_38145	1	82.2	2_38145	b	b	b	b	b	b	a	a	b	a	a	b	a	a	b	a	a	a	b	b	a	a	b	a	a	b	a	a	a	a	X	b	b	a	a	a	b	a	b	b	b	a	a	b	a	b
2_51283	1	82.2	2_51283	b	b	b	b	b	b	a	a	b	a	a	b	a	a	b	a	a	a	b	b	a	a	b	a	a	b	a	a	a	a	X	b	b	a	a	a	b	a	b	b	b	a	a	b	a	b
2_54371	1	82.2	2_54371	b	b	b	b	b	b	a	a	b	a	a	b	a	a	b	a	a	a	b	b	a	a	b	a	a	b	a	a	a	a	X	b	b	a	a	a	b	a	b	b	b	a	a	b	a	b
2_03308	1	82.9505	2_03308	B	B	B	B	B	B	A	A	B	A	A	B	A	A	B	A	A	A	B	B	A	A	B	A	A	B	A	A	A	A	X	B	B	A	A	A	B	A	B	B	B	A	A	B	A	B
2_05508	1	82.9505	2_05508	B	B	B	B	B	B	A	A	B	A	A	B	A	A	B	A	A	A	B	B	A	A	B	A	A	B	A	A	A	A	X	B	B	A	A	A	B	A	B	B	B	A	A	B	A	B
2_06073	1	82.9505	2_06073	B	B	B	B	B	B	A	A	B	A	A	B	A	A	B	A	A	A	B	B	A	A	B	A	A	B	A	A	A	A	X	B	B	A	A	A	B	A	B	B	B	A	A	B	A	B
2_12104	1	82.9505	2_12104	b	b	b	b	b	b	a	a	b	a	a	b	a	a	b	a	a	a	b	b	a	a	b	a	a	b	a	a	a	a	X	b	b	a	a	a	b	a	b	b	b	a	a	b	a	b
2_13052	1	82.9505	2_13052	B	B	B	B	B	B	A	A	B	A	A	B	A	A	B	A	A	A	B	B	A	A	B	A	A	B	A	A	A	A	X	B	B	A	A	A	B	A	B	B	B	A	A	B	A	B
2_26787	1	82.9505	2_26787	B	B	B	B	B	B	A	A	B	A	A	B	A	A	B	A	A	A	B	B	A	A	B	A	A	B	A	A	A	A	X	B	B	A	A	A	B	A	B	B	B	A	A	B	A	B
2_28105	1	82.9505	2_28105	b	b	b	b	b	b	a	a	b	a	a	b	a	a	b	a	a	a	b	b	a	a	b	a	a	b	a	a	a	a	X	b	b	a	a	a	b	a	b	b	b	a	a	b	a	b
2_32565	1	82.9505	2_32565	b	b	b	b	b	b	a	a	b	a	a	b	a	a	b	a	a	a	b	b	a	a	b	a	a	b	a	a	a	a	X	b	b	a	a	a	b	a	b	b	b	a	a	b	a	b
2_32657	1	82.9505	2_32657	B	B	B	B	B	B	A	A	B	A	A	B	A	A	B	A	A	A	B	B	A	A	B	A	A	B	A	A	A	A	X	B	B	A	A	A	B	A	B	B	B	A	A	B	A	B
2_33947	1	82.9505	2_33947	B	B	B	B	B	B	A	A	B	A	A	B	A	A	B	A	A	A	B	B	A	A	B	A	A	B	A	A	A	A	X	B	B	A	A	A	B	A	B	B	B	A	A	B	A	B
2_33948	1	82.9505	2_33948	b	b	b	b	b	b	a	a	b	a	a	b	a	a	b	a	a	a	b	b	a	a	b	a	a	b	a	a	a	a	X	b	b	a	a	a	b	a	b	b	b	a	a	b	a	b
2_33967	1	82.9505	2_33967	B	B	B	B	B	B	A	A	B	A	A	B	A	A	B	A	A	A	B	B	A	A	B	A	A	B	A	A	A	A	X	B	B	A	A	A	B	A	B	B	B	A	A	B	A	B
1_0804	1	84.1975	1_0804	b	b	b	b	b	b	a	a	b	a	a	b	a	a	b	a	a	a	b	b	a	a	b	a	a	b	a	a	a	a	X	b	b	a	a	a	b	a	b	b	b	a	a	b	a	b
2_07785	1	84.1975	2_07785	B	B	B	B	B	B	A	A	B	A	A	B	A	A	B	A	A	A	B	B	A	A	B	A	A	B	A	A	A	A	X	B	B	A	A	A	B	A	B	B	B	A	A	B	A	B
2_07787	1	84.1975	2_07787	B	B	B	B	B	B	A	A	B	A	A	B	A	A	B	A	A	A	B	B	A	A	B	A	A	B	A	A	A	A	X	B	B	A	A	A	B	A	B	B	B	A	A	B	A	B
2_07788	1	84.1975	2_07788	b	b	b	b	b	b	a	a	b	a	a	b	a	a	b	a	a	a	b	b	a	a	b	a	a	b	a	a	a	a	X	b	b	a	a	a	b	a	b	b	b	a	a	b	a	b
2_11136	1	84.1975	2_11136	b	b	b	b	b	b	a	a	b	a	a	b	a	a	b	a	a	a	b	b	a	a	b	a	a	b	a	a	a	a	X	b	b	a	a	a	b	a	b	b	b	a	a	b	a	b
2_14973	1	84.1975	2_14973	B	B	B	B	B	B	A	A	B	A	A	B	A	A	B	A	A	A	B	B	A	A	B	A	A	B	A	A	A	A	X	B	B	A	A	A	B	A	B	B	B	A	A	B	A	B
2_14974	1	84.1975	2_14974	B	B	B	B	B	B	A	A	B	A	A	B	A	A	B	A	A	A	B	B	A	A	B	A	A	B	A	A	A	A	X	B	B	A	A	A	B	A	B	B	B	A	A	B	A	B
1_0275	1	84.8315	1_0275	b	b	b	b	b	b	a	a	b	a	a	b	a	a	b	a	a	a	b	b	a	a	b	a	a	b	a	a	a	a	b	b	b	a	a	a	b	a	b	b	b	a	a	b	a	b
2_07280	1	84.8315	2_07280	B	B	B	B	B	B	A	A	B	A	A	B	A	A	B	A	A	A	B	B	A	A	B	A	A	B	A	A	A	A	X	B	B	A	A	A	B	A	B	B	B	A	A	B	A	B
2_27610	1	84.8315	2_27610	b	b	b	b	b	b	a	a	b	a	a	b	a	a	b	a	a	a	b	b	a	a	b	a	a	b	a	a	a	a	b	b	b	a	a	a	b	a	b	b	b	a	a	b	a	b
2_27865	1	84.8315	2_27865	B	B	B	B	B	B	A	A	B	A	A	B	A	A	B	A	A	A	B	B	A	A	B	A	A	B	A	A	A	A	B	B	B	A	A	A	B	A	B	B	B	A	A	B	A	B
2_29236	1	84.8315	2_29236	B	B	B	B	B	B	A	A	B	A	A	B	A	A	B	A	A	A	B	B	A	A	B	A	A	B	A	A	A	A	X	B	B	A	A	A	B	A	B	B	B	A	A	B	A	B
2_52067	1	84.8315	2_52067	b	b	b	b	b	b	a	a	b	a	a	b	a	a	b	a	a	a	b	b	a	a	b	a	a	b	a	a	a	a	X	b	b	a	a	a	b	a	b	b	b	a	a	b	a	b
2_06079	1	85.3445	2_06079	B	B	B	B	B	B	A	A	B	A	A	B	A	A	B	A	A	A	B	B	X	A	B	A	A	B	A	A	A	A	B	B	B	A	A	A	B	A	B	B	B	A	A	B	A	B
2_06915	1	85.3445	2_06915	b	b	b	b	b	b	a	a	b	a	a	b	a	a	b	a	a	a	b	b	X	a	b	a	a	b	a	a	a	a	b	b	b	a	a	a	b	a	b	b	b	a	a	b	a	b
2_09110	1	85.3445	2_09110	b	b	b	b	b	b	a	a	b	a	a	b	a	a	b	a	a	a	b	b	X	a	b	a	a	b	a	a	a	a	b	b	b	a	a	a	b	a	b	b	b	a	a	b	a	b
2_10389	1	85.3445	2_10389	b	b	b	b	b	b	a	a	b	a	a	b	a	a	b	a	a	a	b	b	X	a	b	a	a	b	a	a	a	a	b	b	b	a	a	a	b	a	b	b	b	a	a	b	a	b
2_10390	1	85.3445	2_10390	B	B	B	B	B	B	A	A	B	A	A	B	A	A	B	A	A	A	B	B	X	A	B	A	A	B	A	A	A	A	B	B	B	A	A	A	B	A	B	B	B	A	A	B	A	B
2_16246	1	85.3445	2_16246	b	b	b	b	b	b	a	a	b	a	a	b	a	a	b	a	a	a	b	b	X	a	b	a	a	b	a	a	a	a	b	b	b	a	a	a	b	a	b	b	b	a	a	b	a	b
2_19490	1	85.3445	2_19490	B	B	B	B	B	B	A	A	B	A	A	B	A	A	B	A	A	A	B	B	X	A	B	A	A	B	A	A	A	A	B	B	B	A	A	A	B	A	B	B	B	A	A	B	A	B
2_30949	1	85.3445	2_30949	B	B	B	B	B	B	A	A	B	A	A	B	A	A	B	A	A	A	B	B	X	A	B	A	A	B	A	A	A	A	B	B	B	A	A	A	B	A	B	B	B	A	A	B	A	B
2_32791	1	85.3445	2_32791	B	B	B	B	B	B	A	A	B	A	A	B	A	A	B	A	A	A	B	B	X	A	B	A	A	B	A	A	A	A	B	B	B	A	A	A	B	A	B	B	B	A	A	B	A	B
2_42317	1	85.3445	2_42317	B	B	B	B	B	B	A	A	B	A	A	B	A	A	B	A	A	A	B	B	X	A	B	A	A	B	A	A	A	A	B	B	B	A	A	A	B	A	B	B	B	A	A	B	A	B
2_32564	1	87.042	2_32564	b	b	b	b	b	b	a	a	b	a	a	b	a	a	b	a	a	a	b	b	X	a	b	a	a	b	a	a	a	a	b	b	b	a	a	a	b	b	b	b	b	b	a	b	a	b
2_13572	1	87.787	2_13572	B	B	B	B	B	B	A	A	B	A	A	B	A	A	B	A	A	A	B	B	X	A	B	A	A	B	A	A	A	A	B	B	B	A	A	A	B	B	A	B	B	B	A	B	A	B
2_26815	1	87.787	2_26815	B	B	B	B	B	B	A	A	B	A	A	B	A	A	B	A	A	A	B	B	X	A	B	A	A	B	A	A	A	A	B	B	B	A	A	A	B	B	A	B	B	B	A	B	A	B
2_26816	1	87.787	2_26816	B	B	B	B	B	B	A	A	B	A	A	B	A	A	B	A	A	A	B	B	X	A	B	A	A	B	A	A	A	A	B	B	B	A	A	A	B	B	A	B	B	B	A	B	A	B
2_45137	1	87.787	2_45137	B	B	B	B	B	B	A	A	B	A	A	B	A	A	B	A	A	A	B	B	X	A	B	A	A	B	A	A	A	A	B	B	B	A	A	A	B	B	A	B	B	B	A	B	A	B
2_49728	1	87.787	2_49728	B	B	B	B	B	B	A	A	B	A	A	B	A	A	B	A	A	A	B	B	X	A	B	A	A	B	A	A	A	A	B	B	B	A	A	A	B	B	A	B	B	B	A	B	A	B
2_23656	1	88.536	2_23656	b	b	b	b	b	b	a	a	b	a	a	b	a	a	b	a	a	a	b	b	X	a	b	a	a	b	a	a	a	a	b	b	b	a	a	a	b	b	a	b	b	b	a	b	a	b
2_27792	1	88.536	2_27792	b	b	b	b	b	b	a	a	b	a	a	b	a	a	b	a	a	a	b	b	X	a	b	a	a	b	a	a	a	a	b	b	b	a	a	a	b	b	a	b	b	b	a	b	a	b
2_35629	1	88.536	2_35629	b	b	b	b	b	b	a	a	b	a	a	b	a	a	b	a	a	a	b	b	X	a	b	a	a	b	a	a	a	a	b	b	b	a	a	a	b	b	a	b	b	b	a	b	a	b
2_02527	1	89.286	2_02527	b	b	b	b	b	b	a	a	b	a	a	b	a	a	b	a	a	a	b	b	X	a	b	b	a	b	a	a	a	a	b	b	b	a	a	a	b	b	a	b	b	b	a	b	a	b
2_02528	1	89.286	2_02528	b	b	b	b	b	b	a	a	b	a	a	b	a	a	b	a	a	a	b	b	X	a	b	b	a	b	a	a	a	a	b	b	b	a	a	a	b	b	a	b	b	b	a	b	a	b
2_02529	1	89.286	2_02529	b	b	b	b	b	b	a	a	b	a	a	b	a	a	b	a	a	a	b	b	X	a	b	b	a	b	a	a	a	a	b	b	b	a	a	a	b	b	a	b	b	b	a	b	a	b
2_07741	1	89.286	2_07741	B	B	B	B	B	B	A	A	B	A	A	B	A	A	B	A	A	A	B	B	X	A	B	B	A	B	A	A	A	A	B	B	B	A	A	A	B	B	A	B	B	B	A	B	A	B
2_07742	1	89.286	2_07742	B	B	B	B	B	B	A	A	B	A	A	B	A	A	B	A	A	A	B	B	X	A	B	B	A	B	A	A	A	A	B	B	B	A	A	A	B	B	A	B	B	B	A	B	A	B
2_25561	1	89.286	2_25561	B	B	B	B	B	B	A	A	B	A	A	B	A	A	B	A	A	A	B	B	X	A	B	B	A	B	A	A	A	A	B	B	B	A	A	A	B	B	A	B	B	B	A	B	A	B
2_28792	1	89.286	2_28792	B	B	B	B	B	B	A	A	B	A	A	B	A	A	B	A	A	A	B	B	X	A	B	B	A	B	A	A	A	A	B	B	B	A	A	A	B	B	A	B	B	B	A	B	A	B
2_30659	1	89.286	2_30659	B	B	B	B	B	B	A	A	B	A	A	B	A	A	B	A	A	A	B	B	X	A	B	B	A	B	A	A	A	A	B	B	B	A	A	A	B	B	A	B	B	B	A	B	A	B
2_30660	1	89.286	2_30660	B	B	B	B	B	B	A	A	B	A	A	B	A	A	B	A	A	A	B	B	X	A	B	B	A	B	A	A	A	A	B	B	B	A	A	A	B	B	A	B	B	B	A	B	A	B
2_31514	1	89.286	2_31514	B	B	B	B	B	B	A	A	B	A	A	B	A	A	B	A	A	A	B	B	X	A	B	B	A	B	A	A	A	A	B	B	B	A	A	A	B	B	A	B	B	B	A	B	A	B
2_33032	1	89.286	2_33032	B	B	B	B	B	B	A	A	B	A	A	B	A	A	B	A	A	A	B	B	X	A	B	B	A	B	A	A	A	A	B	B	B	A	A	A	B	B	A	B	B	B	A	B	A	B
1_0304	1	90.0355	1_0304	B	B	B	B	B	B	A	A	B	A	A	B	A	A	B	A	A	A	B	B	X	A	B	B	A	B	A	A	A	A	B	B	B	A	A	A	B	B	A	B	B	B	A	B	A	B
2_00709	1	90.0355	2_00709	B	B	B	B	B	B	A	A	B	A	A	B	A	A	B	A	A	A	B	B	X	A	B	B	A	B	A	A	A	A	B	B	B	A	A	A	B	B	A	B	B	B	A	B	A	B
2_00710	1	90.0355	2_00710	b	b	b	b	b	b	a	a	b	a	a	b	a	a	b	a	a	a	b	b	X	a	b	b	a	b	a	a	a	a	b	b	b	a	a	a	b	b	a	b	b	b	a	b	a	b
2_03364	1	90.0355	2_03364	b	b	b	b	b	b	a	a	b	a	a	b	a	a	b	a	a	a	b	b	X	a	b	b	a	b	a	a	a	a	b	b	b	a	a	a	b	b	a	b	b	b	a	b	a	b
2_03366	1	90.0355	2_03366	B	B	B	B	B	B	A	A	B	A	A	B	A	A	B	A	A	A	B	B	X	A	B	B	A	B	A	A	A	A	B	B	B	A	A	A	B	B	A	B	B	B	A	B	A	B
2_03367	1	90.0355	2_03367	b	b	b	b	b	b	a	a	b	a	a	b	a	a	b	a	a	a	b	b	X	a	b	b	a	b	a	a	a	a	b	b	b	a	a	a	b	b	a	b	b	b	a	b	a	b
2_07171	1	90.0355	2_07171	B	B	B	B	B	B	A	A	B	A	A	B	A	A	B	A	A	A	B	B	X	A	B	B	A	B	A	A	A	A	B	B	B	A	A	A	B	B	A	B	B	B	A	B	A	B
2_09520	1	90.0355	2_09520	B	B	B	B	B	B	A	A	B	A	A	B	A	A	B	A	A	A	B	B	X	A	B	B	A	B	A	A	A	A	B	B	B	A	A	A	B	B	A	B	B	B	A	B	A	B
2_09521	1	90.0355	2_09521	b	b	b	b	b	b	a	a	b	a	a	b	a	a	b	a	a	a	b	b	X	a	b	b	a	b	a	a	a	a	b	b	b	a	a	a	b	b	a	b	b	b	a	b	a	b
2_23780	1	90.0355	2_23780	b	b	b	b	b	b	a	a	b	a	a	b	a	a	b	a	a	a	b	b	X	a	b	b	a	b	a	a	a	a	b	b	b	a	a	a	b	b	a	b	b	b	a	b	a	b
2_23873	1	90.0355	2_23873	B	B	B	B	B	B	A	A	B	A	A	B	A	A	B	A	A	A	B	B	X	A	B	B	A	B	A	A	A	A	B	B	B	A	A	A	B	B	A	B	B	B	A	B	A	B
2_29459	1	90.0355	2_29459	B	B	B	B	B	B	A	A	B	A	A	B	A	A	B	A	A	A	B	B	X	A	B	B	A	B	A	A	A	A	B	B	B	A	A	A	B	B	A	B	B	B	A	B	A	B
2_31924	1	90.0355	2_31924	B	B	B	B	B	B	A	A	B	A	A	B	A	A	B	A	A	A	B	B	X	A	B	B	A	B	A	A	A	A	B	B	B	A	A	A	B	B	A	B	B	B	A	B	A	B
2_48787	1	90.0355	2_48787	b	b	b	b	b	b	a	a	b	a	a	b	a	a	b	a	a	a	b	b	X	a	b	b	a	b	a	a	a	a	b	b	b	a	a	a	b	b	a	b	b	b	a	b	a	b
1_0200	1	90.7855	1_0200	b	b	b	b	b	b	a	a	b	a	a	b	a	a	b	a	a	a	b	b	X	a	b	b	a	b	a	a	a	a	b	b	b	a	a	a	b	b	a	b	b	b	a	b	a	a
1_0746	1	90.7855	1_0746	B	B	B	B	B	B	A	A	B	A	A	B	A	A	B	A	A	A	B	B	X	A	B	B	A	B	A	A	A	A	B	B	B	A	A	A	B	B	A	B	B	B	A	B	A	A
2_00580	1	90.7855	2_00580	b	b	b	b	b	b	a	a	b	a	a	b	a	a	b	a	a	a	b	b	X	a	b	b	a	b	a	a	a	a	b	b	b	a	a	a	b	b	a	b	b	b	a	b	a	a
2_03017	1	90.7855	2_03017	b	b	b	b	b	b	a	a	b	a	a	b	a	a	b	a	a	a	b	b	X	a	b	b	a	b	a	a	a	a	b	b	b	a	a	a	b	b	a	b	b	b	a	b	a	a
2_03018	1	90.7855	2_03018	b	b	b	b	b	b	a	a	b	a	a	b	a	a	b	a	a	a	b	b	X	a	b	b	a	b	a	a	a	a	b	b	b	a	a	a	b	b	a	b	b	b	a	b	a	a
2_07425	1	90.7855	2_07425	B	B	B	B	B	B	A	A	B	A	A	B	A	A	B	A	A	A	B	B	X	A	B	B	A	B	A	A	A	A	B	B	B	A	A	A	B	B	A	B	B	B	A	B	A	A
2_07426	1	90.7855	2_07426	b	b	b	b	b	b	a	a	b	a	a	b	a	a	b	a	a	a	b	b	X	a	b	b	a	b	a	a	a	a	b	b	b	a	a	a	b	b	a	b	b	b	a	b	a	a
2_07427	1	90.7855	2_07427	b	b	b	b	b	b	a	a	b	a	a	b	a	a	b	a	a	a	b	b	X	a	b	b	a	b	a	a	a	a	b	b	b	a	a	a	b	b	a	b	b	b	a	b	a	a
2_07428	1	90.7855	2_07428	b	b	b	b	b	b	a	a	b	a	a	b	a	a	b	a	a	a	b	b	X	a	b	b	a	b	a	a	a	a	b	b	b	a	a	a	b	b	a	b	b	b	a	b	a	a
2_07429	1	90.7855	2_07429	B	B	B	B	B	B	A	A	B	A	A	B	A	A	B	A	A	A	B	B	X	A	B	B	A	B	A	A	A	A	B	B	B	A	A	A	B	B	A	B	B	B	A	B	A	A
2_18661	1	90.7855	2_18661	B	B	B	B	B	B	A	A	B	A	A	B	A	A	B	A	A	A	B	B	X	A	B	B	A	B	A	A	A	A	B	B	B	A	A	A	B	B	A	B	B	B	A	B	A	A
2_19472	1	90.7855	2_19472	B	B	B	B	B	B	A	A	B	A	A	B	A	A	B	A	A	A	B	B	X	A	B	B	A	B	A	A	A	A	B	B	B	A	A	A	B	B	A	B	B	B	A	B	A	A
2_21909	1	90.7855	2_21909	b	b	b	b	b	b	a	a	b	a	a	b	a	a	b	a	a	a	b	b	X	a	b	b	a	b	a	a	a	a	b	b	b	a	a	a	b	b	a	b	b	b	a	b	a	a
2_30939	1	90.7855	2_30939	B	B	B	B	B	B	A	A	B	A	A	B	A	A	B	A	A	A	B	B	X	A	B	B	A	B	A	A	A	A	B	B	B	A	A	A	B	B	A	B	B	B	A	B	A	A
1_0122	1	91.5355	1_0122	b	b	b	b	b	b	a	a	b	a	a	b	a	a	b	a	a	a	b	b	X	a	b	b	a	b	a	a	a	a	b	b	b	a	a	a	b	b	a	b	b	b	a	b	a	a
1_0267	1	91.5355	1_0267	b	b	b	b	b	b	a	a	b	a	a	b	a	a	b	a	a	a	b	b	X	a	b	b	a	b	a	a	a	a	b	b	b	a	a	a	b	b	a	b	b	b	a	b	a	a
1_1146	1	91.5355	1_1146	b	b	b	b	b	b	a	a	b	a	a	b	a	a	b	a	a	a	b	b	X	a	b	b	a	b	a	a	a	a	b	b	b	a	a	a	b	b	a	b	b	b	a	b	a	a
1_1319	1	91.5355	1_1319	b	b	b	b	b	b	a	a	b	a	a	b	a	a	b	a	a	a	b	b	X	a	b	b	a	b	a	a	a	a	b	b	b	a	a	a	b	b	a	b	b	b	a	b	a	a
2_00632	1	91.5355	2_00632	B	B	B	B	B	B	A	A	B	A	A	B	A	A	B	A	A	A	B	B	X	A	B	B	A	B	A	A	A	A	B	B	B	A	A	A	B	B	A	B	B	B	A	B	A	A
2_01658	1	91.5355	2_01658	b	b	b	b	b	b	a	a	b	a	a	b	a	a	b	a	a	a	b	b	X	a	b	b	a	b	a	a	a	a	b	b	b	a	a	a	b	b	a	b	b	b	a	b	a	a
2_02778	1	91.5355	2_02778	B	B	B	B	B	B	A	A	B	A	A	B	A	A	B	A	A	A	B	B	X	A	B	B	A	B	A	A	A	A	B	B	B	A	A	A	B	B	A	B	B	B	A	B	A	A
2_02779	1	91.5355	2_02779	B	B	B	B	B	B	A	A	B	A	A	B	A	A	B	A	A	A	B	B	X	A	B	B	A	B	A	A	A	A	B	B	B	A	A	A	B	B	A	B	B	B	A	B	A	A
2_02780	1	91.5355	2_02780	b	b	b	b	b	b	a	a	b	a	a	b	a	a	b	a	a	a	b	b	X	a	b	b	a	b	a	a	a	a	b	b	b	a	a	a	b	b	a	b	b	b	a	b	a	a
2_03025	1	91.5355	2_03025	B	B	B	B	B	B	A	A	B	A	A	B	A	A	B	A	A	A	B	B	X	A	B	B	A	B	A	A	A	A	B	B	B	A	A	A	B	B	A	B	B	B	A	B	A	A
2_03026	1	91.5355	2_03026	B	B	B	B	B	B	A	A	B	A	A	B	A	A	B	A	A	A	B	B	X	A	B	B	A	B	A	A	A	A	B	B	B	A	A	A	B	B	A	B	B	B	A	B	A	A
2_03800	1	91.5355	2_03800	B	B	B	B	B	B	A	A	B	A	A	B	A	A	B	A	A	A	B	B	X	A	B	B	A	B	A	A	A	A	B	B	B	A	A	A	B	B	A	B	B	B	A	B	A	A
2_07431	1	91.5355	2_07431	b	b	b	b	b	b	a	a	b	a	a	b	a	a	b	a	a	a	b	b	X	a	b	b	a	b	a	a	a	a	b	b	b	a	a	a	b	b	a	b	b	b	a	b	a	a
2_08968	1	91.5355	2_08968	B	B	B	B	B	B	A	A	B	A	A	B	A	A	B	A	A	A	B	B	X	A	B	B	A	B	A	A	A	A	B	B	B	A	A	A	B	B	A	B	B	B	A	B	A	A
2_08969	1	91.5355	2_08969	B	B	B	B	B	B	A	A	B	A	A	B	A	A	B	A	A	A	B	B	X	A	B	B	A	B	A	A	A	A	B	B	B	A	A	A	B	B	A	B	B	B	A	B	A	A
2_09412	1	91.5355	2_09412	b	b	b	b	b	b	a	a	b	a	a	b	a	a	b	a	a	a	b	b	X	a	b	b	a	b	a	a	a	a	b	b	b	a	a	a	b	b	a	b	b	b	a	b	a	a
2_09413	1	91.5355	2_09413	B	B	B	B	B	B	A	A	B	A	A	B	A	A	B	A	A	A	B	B	X	A	B	B	A	B	A	A	A	A	B	B	B	A	A	A	B	B	A	B	B	B	A	B	A	A
2_09779	1	91.5355	2_09779	B	B	B	B	B	B	A	A	B	A	A	B	A	A	B	A	A	A	B	B	X	A	B	B	A	B	A	A	A	A	B	B	B	A	A	A	B	B	A	B	B	B	A	B	A	A
2_10320	1	91.5355	2_10320	B	B	B	B	B	B	A	A	B	A	A	B	A	A	B	A	A	A	B	B	X	A	B	B	A	B	A	A	A	A	B	B	B	A	A	A	B	B	A	B	B	B	A	B	A	A
2_10686	1	91.5355	2_10686	b	b	b	b	b	b	a	a	b	a	a	b	a	a	b	a	a	a	b	b	X	a	b	b	a	b	a	a	a	a	b	b	b	a	a	a	b	b	a	b	b	b	a	b	a	a
2_10687	1	91.5355	2_10687	B	B	B	B	B	B	A	A	B	A	A	B	A	A	B	A	A	A	B	B	X	A	B	B	A	B	A	A	A	A	B	B	B	A	A	A	B	B	A	B	B	B	A	B	A	A
2_10867	1	91.5355	2_10867	B	B	B	B	B	B	A	A	B	A	A	B	A	A	B	A	A	A	B	B	X	A	B	B	A	B	A	A	A	A	B	B	B	A	A	A	B	B	A	B	B	B	A	B	A	A
2_10870	1	91.5355	2_10870	B	B	B	B	B	B	A	A	B	A	A	B	A	A	B	A	A	A	B	B	X	A	B	B	A	B	A	A	A	A	B	B	B	A	A	A	B	B	A	B	B	B	A	B	A	A
2_11421	1	91.5355	2_11421	B	B	B	B	B	B	A	A	B	A	A	B	A	A	B	A	A	A	B	B	X	A	B	B	A	B	A	A	A	A	B	B	B	A	A	A	B	B	A	B	B	B	A	B	A	A
2_11422	1	91.5355	2_11422	B	B	B	B	B	B	A	A	B	A	A	B	A	A	B	A	A	A	B	B	X	A	B	B	A	B	A	A	A	A	B	B	B	A	A	A	B	B	A	B	B	B	A	B	A	A
2_12726	1	91.5355	2_12726	B	B	B	B	B	B	A	A	B	A	A	B	A	A	B	A	A	A	B	B	X	A	B	B	A	B	A	A	A	A	B	B	B	A	A	A	B	B	A	B	B	B	A	B	A	A
2_12747	1	91.5355	2_12747	B	B	B	B	B	B	A	A	B	A	A	B	A	A	B	A	A	A	B	B	X	A	B	B	A	B	A	A	A	A	B	B	B	A	A	A	B	B	A	B	B	B	A	B	A	A
2_12748	1	91.5355	2_12748	b	b	b	b	b	b	a	a	b	a	a	b	a	a	b	a	a	a	b	b	X	a	b	b	a	b	a	a	a	a	b	b	b	a	a	a	b	b	a	b	b	b	a	b	a	a
2_16173	1	91.5355	2_16173	b	b	b	b	b	b	a	a	b	a	a	b	a	a	b	a	a	a	b	b	X	a	b	b	a	b	a	a	a	a	b	b	b	a	a	a	b	b	a	b	b	b	a	b	a	a
2_16196	1	91.5355	2_16196	B	B	B	B	B	B	A	A	B	A	A	B	A	A	B	A	A	A	B	B	X	A	B	B	A	B	A	A	A	A	B	B	B	A	A	A	B	B	A	B	B	B	A	B	A	A
2_16199	1	91.5355	2_16199	B	B	B	B	B	B	A	A	B	A	A	B	A	A	B	A	A	A	B	B	X	A	B	B	A	B	A	A	A	A	B	B	B	A	A	A	B	B	A	B	B	B	A	B	A	A
2_16895	1	91.5355	2_16895	b	b	b	b	b	b	a	a	b	a	a	b	a	a	b	a	a	a	b	b	U	a	b	b	a	b	a	a	a	a	b	b	b	a	a	a	b	b	a	b	b	b	a	b	a	a
2_16897	1	91.5355	2_16897	b	b	b	b	b	b	a	a	b	a	a	b	a	a	b	a	a	a	b	b	X	a	b	b	a	b	a	a	a	a	b	b	b	a	a	a	b	b	a	b	b	b	a	b	a	a
2_17196	1	91.5355	2_17196	b	b	b	b	b	b	a	a	b	a	a	b	a	a	b	a	a	a	b	b	X	a	b	b	a	b	a	a	a	a	b	b	b	a	a	a	b	b	a	b	b	b	a	b	a	a
2_18524	1	91.5355	2_18524	B	B	B	B	B	B	A	A	B	A	A	B	A	A	B	A	A	A	B	B	X	A	B	B	A	B	A	A	A	A	B	B	B	A	A	A	B	B	A	B	B	B	A	B	A	A
2_19069	1	91.5355	2_19069	b	b	b	b	b	b	a	a	b	a	a	b	a	a	b	a	a	a	b	b	X	a	b	b	a	b	a	a	a	a	b	b	b	a	a	a	b	b	a	b	b	b	a	b	a	a
2_19698	1	91.5355	2_19698	B	B	B	B	B	B	A	A	B	A	A	B	A	A	B	A	A	A	B	B	X	A	B	B	A	B	A	A	A	A	B	B	B	A	A	A	B	B	A	B	B	B	A	B	A	A
2_19750	1	91.5355	2_19750	b	b	b	b	b	b	a	a	b	a	a	b	a	a	b	a	a	a	b	b	X	a	b	b	a	b	a	a	a	a	b	b	b	a	a	a	b	b	a	b	b	b	a	b	a	a
2_20198	1	91.5355	2_20198	B	B	B	B	B	B	A	A	B	A	A	B	A	A	B	A	A	A	B	B	X	A	B	B	A	B	A	A	A	A	B	B	B	A	A	A	B	B	A	B	B	B	A	B	A	A
2_20199	1	91.5355	2_20199	B	B	B	B	B	B	A	A	B	A	A	B	A	A	B	A	A	A	B	B	X	A	B	B	A	B	A	A	A	A	B	B	B	A	A	A	B	B	A	B	B	B	A	B	A	A
2_20435	1	91.5355	2_20435	B	B	B	B	B	B	A	A	B	A	A	B	A	A	B	A	A	A	B	B	X	A	B	B	A	B	A	A	A	A	B	B	B	A	A	A	B	B	A	B	B	B	A	B	A	A
2_20864	1	91.5355	2_20864	b	b	b	b	b	b	a	a	b	a	a	b	a	a	b	a	a	a	b	b	X	a	b	b	a	b	a	a	a	a	b	b	b	a	a	a	b	b	a	b	b	b	a	b	a	a
2_22505	1	91.5355	2_22505	B	B	B	B	B	B	A	A	B	A	A	B	A	A	B	A	A	A	B	B	X	A	B	B	A	B	A	A	A	A	B	B	B	A	A	A	B	B	A	B	B	B	A	B	A	A
2_23027	1	91.5355	2_23027	B	B	B	B	B	B	A	A	B	A	A	B	A	A	B	A	A	A	B	B	X	A	B	B	A	B	A	A	A	A	B	B	B	A	A	A	B	B	A	B	B	B	A	B	A	A
2_23028	1	91.5355	2_23028	b	b	b	b	b	b	a	a	b	a	a	b	a	a	b	a	a	a	b	b	X	a	b	b	a	b	a	a	a	a	b	b	b	a	a	a	b	b	a	b	b	b	a	b	a	a
2_23314	1	91.5355	2_23314	B	B	B	B	B	B	A	A	B	A	A	B	A	A	B	A	A	A	B	B	X	A	B	B	A	B	A	A	A	A	B	B	B	A	A	A	B	B	A	B	B	B	A	B	A	A
2_23315	1	91.5355	2_23315	B	B	B	B	B	B	A	A	B	A	A	B	A	A	B	A	A	A	B	B	X	A	B	B	A	B	A	A	A	A	B	B	B	A	A	A	B	B	A	B	B	B	A	B	A	A
2_23519	1	91.5355	2_23519	B	B	B	B	B	B	A	A	B	A	A	B	A	A	B	A	A	A	B	B	X	A	B	B	A	B	A	A	A	A	B	B	B	A	A	A	B	B	A	B	B	B	A	B	A	A
2_23680	1	91.5355	2_23680	B	B	B	B	B	B	A	A	B	A	A	B	A	A	B	A	A	A	B	B	X	A	B	B	A	B	A	A	A	A	B	B	B	A	A	A	B	B	A	B	B	B	A	B	A	A
2_24704	1	91.5355	2_24704	b	b	b	b	b	b	a	a	b	a	a	b	a	a	b	a	a	a	b	b	X	a	b	b	a	b	a	a	a	a	b	b	b	a	a	a	b	b	a	b	b	b	a	b	a	a
2_25164	1	91.5355	2_25164	B	B	B	B	B	B	A	A	B	A	A	B	A	A	B	A	A	A	B	B	X	A	B	B	A	B	A	A	A	A	B	B	B	A	A	A	B	B	A	B	B	B	A	B	A	A
2_26084	1	91.5355	2_26084	B	B	B	B	B	B	A	A	B	A	A	B	A	A	B	A	A	A	B	B	X	A	B	B	A	B	A	A	A	A	B	B	B	A	A	A	B	B	A	B	B	B	A	B	A	A
2_27436	1	91.5355	2_27436	B	B	B	B	B	B	A	A	B	A	A	B	A	A	B	A	A	A	B	B	X	A	B	B	A	B	A	A	A	A	B	B	B	A	A	A	B	B	A	B	B	B	A	B	A	A
2_27437	1	91.5355	2_27437	B	B	B	B	B	B	A	A	B	A	A	B	A	A	B	A	A	A	B	B	X	A	B	B	A	B	A	A	A	A	B	B	B	A	A	A	B	B	A	B	B	B	A	B	A	A
2_28267	1	91.5355	2_28267	B	B	B	B	B	B	A	A	B	A	A	B	A	A	B	A	A	A	B	B	X	A	B	B	A	B	A	A	A	A	B	B	B	A	A	A	B	B	A	B	B	B	A	B	A	A
2_28585	1	91.5355	2_28585	B	B	B	B	B	B	A	A	B	A	A	B	A	A	B	A	A	A	B	B	X	A	B	B	A	B	A	A	A	A	B	B	B	A	A	A	B	B	A	B	B	B	A	B	A	A
2_28586	1	91.5355	2_28586	b	b	b	b	b	b	a	a	b	a	a	b	a	a	b	a	a	a	b	b	X	a	b	b	a	b	a	a	a	a	b	b	b	a	a	a	b	b	a	b	b	b	a	b	a	a
2_28587	1	91.5355	2_28587	b	b	b	b	b	b	a	a	b	a	a	b	a	a	b	a	a	a	b	b	X	a	b	b	a	b	a	a	a	a	b	b	b	a	a	a	b	b	a	b	b	b	a	b	a	a
2_29218	1	91.5355	2_29218	b	b	b	b	b	b	a	a	b	a	a	b	a	a	b	a	a	a	b	b	X	a	b	b	a	b	a	a	a	a	b	b	b	a	a	a	b	b	a	b	b	b	a	b	a	a
2_29219	1	91.5355	2_29219	B	B	B	B	B	B	A	A	B	A	A	B	A	A	B	A	A	A	B	B	X	A	B	B	A	B	A	A	A	A	B	B	B	A	A	A	B	B	A	B	B	B	A	B	A	A
2_30122	1	91.5355	2_30122	b	b	b	b	b	b	a	a	b	a	a	b	a	a	b	a	a	a	b	b	X	a	b	b	a	b	a	a	a	a	b	b	b	a	a	a	b	b	a	b	b	b	a	b	a	a
2_30374	1	91.5355	2_30374	b	b	b	b	b	b	a	a	b	a	a	b	a	a	b	a	a	a	b	b	X	a	b	b	a	b	a	a	a	a	b	b	b	a	a	a	b	b	a	b	b	b	a	b	a	a
2_30726	1	91.5355	2_30726	b	b	b	b	b	b	a	a	b	a	a	b	a	a	b	a	a	a	b	U	X	a	b	b	a	b	a	a	a	a	b	b	b	a	a	a	b	b	a	b	b	b	a	b	a	a
2_31006	1	91.5355	2_31006	b	b	b	b	b	b	a	a	b	a	a	b	a	a	b	a	a	a	b	b	X	a	b	b	a	b	a	a	a	a	b	b	b	a	a	a	b	b	a	b	b	b	a	b	a	a
2_31048	1	91.5355	2_31048	B	B	B	B	B	B	A	A	B	A	A	B	A	A	B	A	A	A	B	B	X	A	B	B	A	B	A	A	A	A	B	B	B	A	A	A	B	B	A	B	B	B	A	B	A	A
2_31694	1	91.5355	2_31694	b	b	b	b	b	b	a	a	b	a	a	b	a	a	b	a	a	a	b	b	X	a	b	b	a	b	a	a	a	a	b	b	b	a	a	a	b	b	a	b	b	b	a	b	a	a
2_32360	1	91.5355	2_32360	b	b	b	b	b	b	a	a	b	a	a	b	a	a	b	a	a	a	b	b	X	a	b	b	a	b	a	a	a	a	b	b	b	a	a	a	b	b	a	b	b	b	a	b	a	a
2_32388	1	91.5355	2_32388	b	b	b	b	b	b	a	a	b	a	a	b	a	a	b	a	a	a	b	b	X	a	b	b	a	b	a	a	a	a	b	b	b	a	a	a	b	b	a	b	b	b	a	b	a	a
2_33255	1	91.5355	2_33255	b	b	b	b	b	b	a	a	b	a	a	b	a	a	b	a	a	a	b	b	X	a	b	b	a	b	a	a	a	a	b	b	b	a	a	a	b	b	a	b	b	b	a	b	a	a
2_34395	1	91.5355	2_34395	B	B	B	B	B	B	A	A	B	A	A	B	A	A	B	A	A	A	B	B	X	A	B	B	A	B	A	A	A	A	B	B	B	A	A	A	B	B	A	B	B	B	A	B	A	A
2_34541	1	91.5355	2_34541	b	b	b	b	b	b	a	a	b	a	a	b	a	a	b	a	a	a	b	b	X	a	b	b	a	b	a	a	a	a	b	b	b	a	a	a	b	b	a	b	b	b	a	b	a	a
2_46727	1	91.5355	2_46727	b	b	b	b	b	b	a	a	b	a	a	b	a	a	b	a	a	a	b	b	X	a	b	b	a	b	a	a	a	a	b	b	b	a	a	a	b	b	a	b	b	b	a	b	a	a
2_48745	1	91.5355	2_48745	B	B	B	B	B	B	A	A	B	A	A	B	A	A	B	A	A	A	B	B	X	A	B	B	A	B	A	A	A	A	B	B	B	A	A	A	B	B	A	B	B	B	A	B	A	A
2_49447	1	91.5355	2_49447	B	B	B	B	B	B	A	A	B	A	A	B	A	A	B	A	A	A	B	B	X	A	B	B	A	B	A	A	A	A	B	B	B	A	A	A	B	B	A	B	B	B	A	B	A	A
2_50901	1	91.5355	2_50901	b	b	b	b	b	b	a	a	b	a	a	b	a	a	b	a	a	a	b	b	X	a	b	b	a	b	a	a	a	a	b	b	b	a	a	a	b	b	a	b	b	b	a	b	a	a
2_54752	1	91.5355	2_54752	b	b	b	b	b	b	a	a	b	a	a	b	a	a	b	a	a	a	b	b	X	a	b	b	a	b	a	a	a	a	b	b	b	a	a	a	b	b	a	b	b	b	a	b	a	a
2_38127	2	0	2_38127	a	a	b	b	b	a	b	X	b	b	a	a	b	b	a	b	b	a	b	a	b	a	b	b	a	b	b	b	b	b	b	b	a	a	b	a	a	a	a	a	b	b	a	b	b	a
2_38128	2	0	2_38128	a	a	b	b	b	a	b	X	b	b	a	a	b	b	a	b	b	a	b	a	b	a	b	b	a	b	b	b	b	b	b	b	a	a	b	a	a	a	a	a	b	b	a	b	b	a
2_43105	2	0	2_43105	A	A	B	B	B	A	B	X	B	B	A	A	B	B	A	B	B	A	B	A	B	A	B	B	A	B	B	B	B	B	B	B	A	A	B	A	A	A	A	A	B	B	A	B	B	A
2_50254	2	0	2_50254	a	a	b	b	b	a	b	X	b	b	a	a	b	b	a	b	b	a	b	a	b	a	b	b	a	b	b	b	b	b	b	b	a	a	b	a	a	a	a	a	b	b	a	b	b	a
2_55520	2	0	2_55520	A	A	B	B	B	A	B	X	B	B	A	A	B	B	A	B	B	A	B	A	B	A	B	B	A	B	B	B	B	B	B	B	A	A	B	A	A	A	A	A	B	B	A	B	B	A
2_02507	2	1.3545	2_02507	a	a	b	b	b	a	b	X	b	b	a	a	b	b	a	b	b	a	b	b	b	a	b	b	a	b	b	b	b	b	b	b	a	a	b	a	a	a	a	a	b	b	a	b	b	a
2_20728	2	1.3545	2_20728	a	a	b	b	b	a	b	X	b	b	a	a	b	b	a	b	b	a	b	b	b	a	b	b	a	b	b	b	b	b	b	b	a	a	b	a	a	a	a	a	b	b	a	b	b	a
2_20729	2	1.3545	2_20729	A	A	B	B	B	A	B	X	B	B	A	A	B	B	A	B	B	A	B	B	B	A	B	B	A	B	B	B	B	B	B	B	A	A	B	A	A	A	A	A	B	B	A	B	B	A
2_27382	2	1.3545	2_27382	a	a	b	b	b	a	b	X	b	b	a	a	b	b	a	b	b	a	b	b	b	a	b	b	a	b	b	b	b	b	b	b	a	a	b	a	a	a	a	a	b	b	a	b	b	a
2_41171	2	1.3545	2_41171	A	A	B	B	B	A	B	X	B	B	A	A	B	B	A	B	B	A	B	B	B	A	B	B	A	B	B	B	B	B	B	B	A	A	B	A	A	A	A	A	B	B	A	B	B	A
2_41798	2	1.3545	2_41798	a	a	b	b	b	a	b	X	b	b	a	a	b	b	a	b	b	a	b	b	b	a	b	b	a	b	b	b	b	b	b	b	a	a	b	a	a	a	a	a	b	b	a	b	b	a
2_01325	2	3.7295	2_01325	A	A	B	B	A	A	B	X	B	B	A	A	B	B	A	B	B	A	B	B	B	A	B	B	A	B	B	B	B	B	B	B	A	A	B	A	A	A	A	A	B	B	A	B	B	B
2_01326	2	3.7295	2_01326	A	A	B	B	A	A	B	X	B	B	A	A	B	B	A	B	B	A	B	B	B	A	B	B	A	B	B	B	B	B	B	B	A	A	B	A	A	A	A	A	B	B	A	B	B	B
2_43019	2	3.7295	2_43019	A	A	B	B	A	A	B	X	B	B	A	A	B	B	A	B	B	A	B	B	B	A	B	B	A	B	B	B	B	B	B	B	A	A	B	A	A	A	A	A	B	B	A	B	B	B
2_45056	2	3.7295	2_45056	A	A	B	B	A	A	B	X	B	B	A	A	B	B	A	B	B	A	B	B	B	A	B	B	A	B	B	B	B	B	B	B	A	A	B	A	A	A	A	A	B	B	A	B	B	B
2_06415	2	4.1375	2_06415	a	a	b	b	a	a	b	X	b	b	a	a	b	b	a	b	b	a	b	b	b	a	b	b	a	b	b	b	b	b	b	b	a	a	b	a	a	a	a	a	b	b	a	b	b	b
2_32701	2	4.1375	2_32701	a	a	b	b	a	a	b	X	b	b	a	a	b	b	a	b	b	a	b	b	b	a	b	b	a	b	b	b	b	b	b	b	a	a	b	a	a	a	a	a	b	b	a	b	b	b
2_37715	2	4.1375	2_37715	A	A	B	B	A	A	B	X	B	B	A	A	B	B	A	B	B	A	B	B	B	A	B	B	A	B	B	B	B	B	B	B	A	A	B	A	A	A	A	A	B	B	A	B	B	B
2_38755	2	4.1375	2_38755	A	A	B	B	A	A	B	X	B	B	A	A	B	B	A	B	B	A	B	B	B	A	B	B	A	B	B	B	B	B	B	B	A	A	B	A	A	A	A	A	B	B	A	B	B	B
2_39355	2	4.1375	2_39355	a	a	b	b	a	a	b	X	b	b	a	a	b	b	a	b	b	a	b	b	b	a	b	b	a	b	b	b	b	b	b	b	a	a	b	a	a	a	a	a	b	b	a	b	b	b
2_45167	2	4.1375	2_45167	A	A	B	B	A	A	B	X	B	B	A	A	B	B	A	B	B	A	B	B	B	A	B	B	A	B	B	B	B	B	B	B	A	A	B	A	A	A	A	A	B	B	A	B	B	B
2_50996	2	4.1375	2_50996	a	a	b	b	a	a	b	X	b	b	a	a	b	b	a	b	b	a	b	b	b	a	b	b	a	b	b	b	b	b	b	b	a	a	b	a	a	a	a	a	b	b	a	b	b	b
2_52239	2	4.1375	2_52239	A	A	B	B	A	A	B	X	B	B	A	A	B	B	A	B	B	A	B	B	B	A	B	B	A	B	B	B	B	B	B	B	A	A	B	A	A	A	A	A	B	B	A	B	B	B
2_43362	2	5.6655	2_43362	A	A	B	B	A	A	B	X	B	B	A	A	B	B	A	B	A	A	B	B	B	A	B	B	A	B	B	B	B	B	B	B	A	A	B	A	A	A	A	A	B	B	A	B	B	B
2_52690	2	6.7195	2_52690	A	A	B	B	A	A	A	X	B	B	A	A	B	B	A	B	A	A	B	B	B	A	B	B	A	B	B	B	B	B	B	B	A	A	B	A	A	A	A	A	B	B	A	B	B	B
2_55262	2	9.759	2_55262	A	A	B	B	A	A	A	A	B	B	A	B	B	B	A	B	A	A	A	B	B	A	B	B	A	B	B	B	B	B	B	B	A	A	B	A	A	A	A	A	B	B	A	B	B	B
2_00390	2	10.758	2_00390	a	a	b	b	a	a	a	a	b	b	a	b	b	b	a	b	a	a	a	b	b	a	b	b	a	b	b	b	b	b	b	b	a	a	b	a	a	a	a	a	b	b	a	b	b	b
2_00391	2	10.758	2_00391	a	a	b	b	a	a	a	a	b	b	a	b	b	b	a	b	a	a	a	b	b	a	b	b	a	b	b	b	b	b	b	b	a	a	b	a	a	a	a	a	b	b	a	b	b	b
2_00981	2	10.758	2_00981	a	a	b	b	a	a	a	a	b	b	a	b	b	b	a	b	a	a	a	b	b	a	b	b	a	b	b	b	b	b	b	b	a	a	b	a	a	a	a	a	b	b	a	b	b	b
2_02299	2	10.758	2_02299	a	a	b	b	a	a	a	a	b	b	a	b	b	b	a	b	a	a	a	b	b	a	b	b	a	b	b	b	b	b	b	b	a	a	b	a	a	a	a	a	b	b	a	b	b	b
2_02704	2	10.758	2_02704	A	A	B	B	A	A	A	A	B	B	A	B	B	B	A	B	A	A	A	B	B	A	B	B	A	B	B	B	B	B	B	B	A	A	B	A	A	A	A	A	B	B	A	B	B	B
2_02705	2	10.758	2_02705	A	A	B	B	A	A	A	A	B	B	A	B	B	B	A	B	A	A	A	B	B	A	B	B	A	B	B	B	B	B	B	B	A	A	B	A	A	A	A	A	B	B	A	B	B	B
2_04355	2	10.758	2_04355	A	A	B	B	A	A	A	A	B	B	A	B	B	B	A	B	A	A	A	B	B	A	B	B	A	B	B	B	B	B	B	B	A	A	B	A	A	A	A	A	B	B	A	B	B	B
2_04356	2	10.758	2_04356	a	a	b	b	a	a	a	a	b	b	a	b	b	b	a	b	a	a	a	b	b	a	b	b	a	b	b	b	b	b	b	b	a	a	b	a	a	a	a	a	b	b	a	b	b	b
2_05529	2	10.758	2_05529	a	a	b	b	a	a	a	a	b	b	a	b	b	b	a	b	a	a	a	b	b	a	b	b	a	b	b	b	b	b	b	b	a	a	b	a	a	a	a	a	b	b	a	b	b	b
2_05530	2	10.758	2_05530	A	A	B	B	A	A	A	A	B	B	A	B	B	B	A	B	A	A	A	B	B	A	B	B	A	B	B	B	B	B	B	B	A	A	B	A	A	A	A	A	B	B	A	B	B	B
2_07269	2	10.758	2_07269	a	a	b	b	a	a	a	a	b	b	a	b	b	b	a	b	a	a	a	U	b	a	b	b	a	b	b	b	b	b	b	b	a	a	b	a	a	a	a	a	b	b	a	b	b	b
2_08179	2	10.758	2_08179	A	A	B	B	A	A	A	A	B	B	A	B	B	B	A	B	A	A	A	B	B	A	B	B	A	B	B	B	B	B	B	B	A	A	B	A	A	A	A	A	B	B	A	B	B	B
2_08180	2	10.758	2_08180	a	a	b	b	a	a	a	a	b	b	a	b	b	b	a	b	a	a	a	b	b	a	b	b	a	b	b	b	b	b	b	b	a	a	b	a	a	a	a	a	b	b	a	b	b	b
2_09559	2	10.758	2_09559	A	A	B	B	A	A	A	A	B	B	A	B	B	B	A	B	A	A	A	B	B	A	B	B	A	B	B	B	B	B	B	B	A	A	B	A	A	A	A	A	B	B	A	B	B	B
2_09560	2	10.758	2_09560	a	a	b	b	a	a	a	a	b	b	a	b	b	b	a	b	a	a	a	b	b	a	b	b	a	b	b	b	b	b	b	b	a	a	b	a	a	a	a	a	b	b	a	b	b	b
2_09561	2	10.758	2_09561	A	A	B	B	A	A	A	A	B	B	A	B	B	B	A	B	A	A	A	B	B	A	B	B	A	B	B	B	B	B	B	B	A	A	B	A	A	A	A	A	B	B	A	B	B	B
2_11009	2	10.758	2_11009	a	a	b	b	a	a	a	a	b	b	a	b	b	b	a	b	a	a	a	b	b	a	b	b	a	b	b	b	b	b	b	b	a	a	b	a	a	a	a	a	b	b	a	b	b	b
2_14945	2	10.758	2_14945	A	A	B	B	A	A	A	A	B	B	A	B	B	B	A	B	A	A	A	B	B	A	B	B	A	B	B	B	B	B	B	B	A	A	B	A	A	A	A	A	B	B	A	B	B	B
2_14946	2	10.758	2_14946	a	a	b	b	a	a	a	a	b	b	a	b	b	b	a	b	a	a	a	b	b	a	b	b	a	b	b	b	b	b	b	b	a	a	b	a	a	a	a	a	b	b	a	b	b	b
2_15424	2	10.758	2_15424	A	A	B	B	A	A	A	A	B	B	A	B	B	B	A	B	A	A	A	B	B	A	B	B	A	B	B	B	B	B	B	B	A	A	B	A	A	A	A	A	B	B	A	B	B	B
2_16263	2	10.758	2_16263	A	A	B	B	A	A	A	A	B	B	A	B	B	B	A	B	A	A	A	B	B	A	B	B	A	B	B	B	B	B	B	B	A	A	B	A	A	A	A	A	B	B	A	B	B	B
2_18939	2	10.758	2_18939	A	A	B	B	A	A	A	A	B	B	A	B	B	B	A	B	A	A	A	B	B	A	B	B	A	B	B	B	B	B	B	B	A	A	B	A	A	A	A	A	B	B	A	B	B	B
2_22082	2	10.758	2_22082	a	a	b	b	a	a	a	a	b	b	a	b	b	b	a	b	a	a	a	b	b	a	b	b	a	b	b	b	b	b	b	b	a	a	b	a	a	a	a	a	b	b	a	b	b	b
2_22212	2	10.758	2_22212	A	A	B	B	A	A	A	A	B	B	A	B	B	B	A	B	A	A	A	B	B	A	B	B	A	B	B	B	B	B	B	B	A	A	B	A	A	A	A	A	B	B	A	B	B	B
2_22213	2	10.758	2_22213	A	A	B	B	A	A	A	A	B	B	A	B	B	B	A	B	A	A	A	B	B	A	B	B	A	B	B	B	B	B	B	B	A	A	B	A	A	A	A	A	B	B	A	B	B	B
2_24597	2	10.758	2_24597	A	A	B	B	A	A	A	A	B	B	A	B	B	B	A	B	A	A	A	B	B	A	B	B	A	B	B	B	B	B	B	B	A	A	B	A	A	A	A	A	B	B	A	B	B	B
2_24598	2	10.758	2_24598	a	a	b	b	a	a	a	a	b	b	a	b	b	b	a	b	a	a	a	b	b	a	b	b	a	b	b	b	b	b	b	b	a	a	b	a	a	a	a	a	b	b	a	b	b	b
2_27945	2	10.758	2_27945	a	a	b	b	a	a	a	a	b	b	a	b	b	b	a	b	a	a	a	b	b	a	b	b	a	b	b	b	b	b	b	b	a	a	b	a	a	a	a	a	b	b	a	b	b	b
2_28701	2	10.758	2_28701	a	a	b	b	a	a	a	a	b	b	a	b	b	b	a	b	a	a	a	b	b	a	b	b	a	b	b	b	b	b	b	b	a	a	b	a	a	a	a	a	b	b	a	b	b	b
2_31613	2	10.758	2_31613	a	a	b	b	a	a	a	a	b	b	a	b	b	b	a	b	a	a	a	b	b	a	b	b	a	b	b	b	b	b	b	b	a	a	b	a	a	a	a	a	b	b	a	b	b	b
2_32713	2	10.758	2_32713	a	a	b	b	a	a	a	a	b	b	a	b	b	b	a	b	a	a	a	b	b	a	b	b	a	b	b	b	b	b	b	b	a	a	b	a	a	a	a	a	b	b	a	b	b	b
2_34200	2	10.758	2_34200	a	a	b	b	a	a	a	a	b	b	a	b	b	b	a	b	a	a	a	b	b	a	b	b	a	b	b	b	b	b	b	b	a	a	b	a	a	a	a	a	b	b	a	b	b	b
2_38988	2	10.758	2_38988	a	a	b	b	a	a	a	a	b	b	a	b	b	b	a	b	a	a	a	b	b	a	b	b	a	b	b	b	b	b	b	b	a	a	b	a	a	a	a	a	b	b	a	b	b	b
2_39771	2	10.758	2_39771	a	a	b	b	a	a	a	a	b	b	a	b	b	b	a	b	a	a	a	b	b	a	b	b	a	b	b	b	b	b	b	b	a	a	b	a	a	a	a	a	b	b	a	b	b	b
2_40218	2	10.758	2_40218	a	a	b	b	a	a	a	a	b	b	a	b	b	b	a	b	a	a	a	b	b	a	b	b	a	b	b	b	b	b	b	b	a	a	b	a	a	a	a	a	b	b	a	b	b	b
2_40603	2	10.758	2_40603	A	A	B	B	A	A	A	A	B	B	A	B	B	B	A	B	A	A	A	B	B	A	B	B	A	B	B	B	B	B	B	B	A	A	B	A	A	A	A	A	B	B	A	B	B	B
2_41022	2	10.758	2_41022	a	a	b	b	a	a	a	a	b	b	a	b	b	b	a	b	a	a	a	b	b	a	b	b	a	b	b	b	b	b	b	b	a	a	b	a	a	a	a	a	b	b	a	b	b	b
2_41937	2	10.758	2_41937	a	a	b	b	a	a	a	a	b	b	a	b	b	b	a	b	a	a	a	b	b	a	b	b	a	b	b	b	b	b	b	b	a	a	b	a	a	a	a	a	b	b	a	b	b	b
2_42230	2	10.758	2_42230	A	A	B	B	A	A	A	A	B	B	A	B	B	B	A	B	A	A	A	B	B	A	B	B	A	B	B	B	B	B	B	B	A	A	B	A	A	A	A	A	B	B	A	B	B	B
2_42347	2	10.758	2_42347	A	A	B	B	A	A	A	A	B	B	A	B	B	B	A	B	A	A	A	B	B	A	B	B	A	B	B	B	B	B	B	B	A	A	B	A	A	A	A	A	B	B	A	B	B	B
2_43496	2	10.758	2_43496	a	a	b	b	a	a	a	a	b	b	a	b	b	b	a	b	a	a	a	b	b	a	b	b	a	b	b	b	b	b	b	b	a	a	b	a	a	a	a	a	b	b	a	b	b	b
2_43526	2	10.758	2_43526	a	a	b	b	a	a	a	a	b	b	a	b	b	b	a	b	a	a	a	b	b	a	b	b	a	b	b	b	b	b	b	b	a	a	b	a	a	a	a	a	b	b	a	b	b	b
2_43802	2	10.758	2_43802	a	a	b	b	a	a	a	a	b	b	a	b	b	b	a	b	a	a	a	b	b	a	b	b	a	b	b	b	b	b	b	b	a	a	b	a	a	a	a	a	b	b	a	b	b	b
2_44080	2	10.758	2_44080	A	A	B	B	A	A	A	A	B	B	A	B	B	B	A	B	A	A	A	B	B	A	B	B	A	B	B	B	B	B	B	B	A	A	B	A	A	A	A	A	B	B	A	B	B	B
2_44410	2	10.758	2_44410	a	a	b	b	a	a	a	a	b	b	a	b	b	b	a	b	a	a	a	b	b	a	b	b	a	b	b	b	b	b	b	b	a	a	b	a	a	a	a	a	b	b	a	b	b	b
2_44776	2	10.758	2_44776	A	A	B	B	A	A	A	A	B	B	U	B	B	B	A	B	A	A	A	B	B	A	B	B	A	B	B	B	B	B	B	B	A	A	B	U	A	A	A	A	B	B	A	B	B	B
2_44827	2	10.758	2_44827	a	a	b	b	a	a	a	a	b	b	a	b	b	b	a	b	a	a	a	b	b	a	b	b	a	b	b	b	b	b	b	b	a	a	b	a	a	a	a	a	b	b	a	b	b	b
2_45433	2	10.758	2_45433	a	a	b	b	a	a	a	a	b	b	a	b	b	b	a	b	a	a	a	b	b	a	b	b	a	b	b	b	b	b	b	b	a	a	b	a	a	a	a	a	b	b	a	b	b	b
2_45445	2	10.758	2_45445	a	a	b	b	a	a	a	a	b	b	a	b	b	b	a	b	a	a	a	b	b	a	b	b	a	b	b	b	b	b	b	b	a	a	b	a	a	a	a	a	b	b	a	b	b	b
2_47046	2	10.758	2_47046	a	a	b	b	a	a	a	a	b	b	a	b	b	b	a	b	a	a	a	b	b	a	b	b	a	b	b	b	b	b	b	b	a	a	b	a	a	a	a	a	b	b	a	b	b	b
2_47083	2	10.758	2_47083	A	A	B	B	A	A	A	A	B	B	A	B	B	B	A	B	A	A	A	B	B	A	B	B	A	B	B	B	B	B	B	B	A	A	B	A	A	A	A	A	B	B	A	B	B	B
2_47328	2	10.758	2_47328	A	A	B	B	A	A	A	A	B	B	A	B	B	B	A	B	A	A	A	B	B	A	B	B	A	B	B	B	B	B	B	B	A	A	B	A	A	A	A	A	B	B	A	B	B	B
2_47604	2	10.758	2_47604	a	a	b	b	a	a	a	a	b	b	a	b	b	b	a	b	a	a	a	b	b	a	b	b	a	b	b	b	b	b	b	b	a	a	b	a	a	a	a	a	b	b	a	b	b	b
2_48386	2	10.758	2_48386	A	A	B	B	A	A	A	A	B	B	A	B	B	B	A	B	A	A	A	B	B	A	B	B	A	B	B	B	B	B	B	B	A	A	B	A	A	A	A	A	B	B	A	B	B	B
2_49574	2	10.758	2_49574	a	a	b	b	a	a	a	a	b	b	a	b	b	b	a	b	a	a	a	b	b	a	b	b	a	b	b	b	b	b	b	b	a	a	b	a	a	a	a	a	b	b	a	b	b	b
2_51848	2	10.758	2_51848	a	a	b	b	a	a	a	a	b	b	a	b	b	b	a	b	a	a	a	b	b	a	b	b	a	b	b	b	b	b	b	b	a	a	b	a	a	a	a	a	b	b	a	b	b	b
2_52382	2	10.758	2_52382	a	a	b	b	a	a	a	a	b	b	a	b	b	b	a	b	a	a	a	b	b	a	b	b	a	b	b	b	b	b	b	b	a	a	b	a	a	a	a	a	b	b	a	b	b	b
2_52927	2	10.758	2_52927	A	A	B	B	A	A	A	A	B	B	A	B	B	B	A	B	A	A	A	B	B	A	B	B	A	B	B	B	B	B	B	B	A	A	B	A	A	A	A	A	B	B	A	B	B	B
2_53098	2	10.758	2_53098	a	a	b	b	a	a	a	a	b	b	a	b	b	b	a	b	a	a	a	b	b	a	b	b	a	b	b	b	b	b	b	b	a	a	b	a	a	a	a	a	b	b	a	b	b	b
2_53620	2	10.758	2_53620	A	A	B	B	A	A	A	A	B	B	A	B	B	B	A	B	A	A	A	B	B	A	B	B	A	B	B	B	B	B	B	B	A	A	B	A	A	A	A	A	B	B	A	B	B	B
2_54359	2	10.758	2_54359	A	A	B	B	A	A	A	A	B	B	A	B	B	B	A	B	A	A	A	B	B	A	B	B	A	B	B	B	B	B	B	B	A	A	B	A	A	A	A	A	B	B	A	B	B	B
2_42390	2	11.729	2_42390	a	a	b	b	a	a	a	a	b	b	a	b	b	b	a	b	a	a	a	b	b	a	b	b	a	b	b	b	b	b	b	b	a	a	b	a	a	a	a	a	b	b	a	b	b	b
2_03870	2	12.2015	2_03870	A	A	B	B	A	A	A	A	B	B	A	B	B	B	A	B	A	A	A	B	B	A	B	B	A	B	B	B	B	B	B	B	A	A	B	A	A	A	A	A	B	B	A	B	B	B
2_06071	2	12.2015	2_06071	A	A	B	B	A	A	A	A	B	B	A	B	B	B	A	B	A	A	A	B	B	A	B	B	A	B	B	B	B	B	B	B	A	A	B	A	A	A	A	A	B	B	A	B	B	B
2_06445	2	12.2015	2_06445	A	A	B	B	A	A	A	A	B	B	A	B	B	B	A	B	A	A	A	B	B	A	B	B	A	B	B	B	B	B	B	B	A	A	B	A	A	A	A	A	B	B	A	B	B	B
2_06446	2	12.2015	2_06446	A	A	B	B	A	A	A	A	B	B	A	B	B	B	A	B	A	A	A	B	B	A	B	B	A	B	B	B	B	B	B	B	A	A	B	A	A	A	A	A	B	B	A	B	B	B
2_06650	2	12.2015	2_06650	A	A	B	B	A	A	A	A	B	B	A	B	B	B	A	B	A	A	A	B	B	A	B	B	A	B	B	B	B	B	B	B	A	A	B	A	A	A	A	A	B	B	A	B	B	B
2_06651	2	12.2015	2_06651	A	A	B	B	A	A	A	A	B	B	A	B	B	B	A	B	A	A	A	B	B	A	B	B	A	B	B	B	B	B	B	B	A	A	B	A	A	A	A	A	B	B	A	B	B	B
2_07676	2	12.2015	2_07676	A	A	B	B	A	A	A	A	B	B	A	B	B	B	A	B	A	A	A	B	B	A	B	B	A	B	B	B	B	B	B	B	A	A	B	A	A	A	A	A	B	B	A	B	B	B
2_07677	2	12.2015	2_07677	a	a	b	b	a	a	a	a	b	b	a	b	b	b	a	b	a	a	a	b	b	a	b	b	a	b	b	b	b	b	b	b	a	a	b	a	a	a	a	a	b	b	a	b	b	b
2_08755	2	12.2015	2_08755	a	a	b	b	a	a	a	a	b	b	a	b	b	b	a	b	a	a	a	b	b	a	b	b	a	b	b	b	b	b	b	b	a	a	b	a	a	a	a	a	b	b	a	b	b	b
2_08756	2	12.2015	2_08756	A	A	B	B	A	A	A	A	B	B	A	B	B	B	A	B	A	A	A	B	B	A	B	B	A	B	B	B	B	B	B	B	A	A	B	A	A	A	A	A	B	B	A	B	B	B
2_14559	2	12.2015	2_14559	a	a	b	b	a	a	a	a	b	b	a	b	b	b	a	b	a	a	a	b	b	a	b	b	a	b	b	b	b	b	b	b	a	a	b	a	a	a	a	a	b	b	a	b	b	b
2_14867	2	12.2015	2_14867	A	A	B	B	A	A	A	A	B	B	A	B	B	B	A	B	A	A	A	B	B	A	B	B	A	B	B	B	B	B	B	B	A	A	B	A	A	A	A	A	B	B	A	B	B	B
2_16544	2	12.2015	2_16544	A	A	B	B	A	A	A	A	B	B	A	B	B	B	A	B	A	A	A	B	B	A	B	B	A	B	B	B	B	B	B	B	A	A	B	A	A	A	A	A	B	B	A	B	B	B
2_16988	2	12.2015	2_16988	A	A	B	B	A	A	A	A	B	B	A	B	B	B	A	B	A	A	A	B	B	A	B	B	A	B	B	B	B	B	B	B	A	A	B	A	A	A	A	A	B	B	A	B	B	B
2_16989	2	12.2015	2_16989	A	A	B	B	A	A	A	A	B	B	A	B	B	B	A	B	A	A	A	B	B	A	B	B	A	B	B	B	B	B	B	B	A	A	B	A	A	A	A	A	B	B	A	B	B	B
2_17297	2	12.2015	2_17297	a	a	b	b	a	a	a	a	b	b	a	b	b	b	a	b	a	a	a	b	b	a	b	b	a	b	b	b	b	b	b	b	a	a	b	a	a	a	a	a	b	b	a	b	b	b
2_17298	2	12.2015	2_17298	A	A	B	B	A	A	A	A	B	B	A	B	B	B	A	B	A	A	A	B	B	A	B	B	A	B	B	B	B	B	B	B	A	A	B	A	A	A	A	A	B	B	A	B	B	B
2_17302	2	12.2015	2_17302	a	a	b	b	a	a	a	a	b	b	a	b	b	b	a	b	a	a	a	b	b	a	b	b	a	b	b	b	b	b	b	b	a	a	b	a	a	a	a	a	b	b	a	b	b	b
2_17303	2	12.2015	2_17303	A	A	B	B	A	A	A	A	B	B	A	B	B	B	A	B	A	A	A	B	B	A	B	B	A	B	B	B	B	B	B	B	A	A	B	A	A	A	A	A	B	B	A	B	B	B
2_17636	2	12.2015	2_17636	a	a	b	b	a	a	a	a	b	b	a	b	b	b	a	b	a	a	a	b	b	a	b	b	a	b	b	b	b	b	b	b	a	a	b	a	a	a	a	a	b	b	a	b	b	b
2_17637	2	12.2015	2_17637	a	a	b	b	a	a	a	a	b	b	a	b	b	b	a	b	a	a	a	b	b	a	b	b	a	b	b	b	b	b	b	b	a	a	b	a	a	a	a	a	b	b	a	b	b	b
2_19019	2	12.2015	2_19019	A	A	B	B	A	A	A	A	B	B	A	B	B	B	A	B	A	A	A	B	B	A	B	B	A	B	B	B	B	B	B	B	A	A	B	A	A	A	A	A	B	B	A	B	B	B
2_20105	2	12.2015	2_20105	A	A	B	B	A	A	A	A	B	B	A	B	B	B	A	B	A	A	A	B	B	A	B	B	A	B	B	B	B	B	B	B	A	A	B	A	A	A	A	A	B	B	A	B	B	B
2_20106	2	12.2015	2_20106	A	A	B	B	A	A	A	A	B	B	A	B	B	B	A	B	A	A	A	B	B	A	B	B	A	B	B	B	B	B	B	B	A	A	B	A	A	A	A	A	B	B	A	B	B	B
2_20763	2	12.2015	2_20763	a	a	b	b	a	a	a	a	b	b	a	b	b	b	a	b	a	a	a	b	b	a	b	b	a	b	b	b	b	b	b	b	a	a	b	a	a	a	a	a	b	b	a	b	b	b
2_21282	2	12.2015	2_21282	a	a	b	b	a	a	a	a	b	b	a	b	b	b	a	b	a	a	a	b	b	a	b	b	a	b	b	b	b	b	b	b	a	a	b	a	a	a	a	a	b	b	a	b	b	b
2_21283	2	12.2015	2_21283	a	a	b	b	a	a	a	a	b	b	a	b	b	b	a	b	a	a	a	b	b	a	b	b	a	b	b	b	b	b	b	b	a	a	b	a	a	a	a	a	b	b	a	b	b	b
2_22009	2	12.2015	2_22009	A	A	B	B	A	A	A	A	B	B	A	B	B	B	A	B	A	A	A	B	B	A	B	B	A	B	B	B	B	B	B	B	A	A	B	A	A	A	A	A	B	B	A	B	B	B
2_23484	2	12.2015	2_23484	A	A	B	B	A	A	A	A	B	B	A	B	B	B	A	B	A	A	A	B	B	A	B	B	A	B	B	B	B	B	B	B	A	A	B	A	A	A	A	A	B	B	A	B	B	B
2_23485	2	12.2015	2_23485	a	a	b	b	a	a	a	a	b	b	a	b	b	b	a	b	a	a	a	b	b	a	b	b	a	b	b	b	b	b	b	b	a	a	b	a	a	a	a	a	b	b	a	b	b	b
2_26112	2	12.2015	2_26112	A	A	B	B	A	A	A	A	B	B	A	B	B	B	A	B	A	A	A	B	B	A	B	B	A	B	B	B	B	B	B	B	A	A	B	A	A	A	A	A	B	B	A	B	B	B
2_26113	2	12.2015	2_26113	A	A	B	B	A	A	A	A	B	B	A	B	B	B	A	B	A	A	A	B	B	A	B	B	A	B	B	B	B	B	B	B	A	A	B	A	A	A	A	A	B	B	A	B	B	B
2_26230	2	12.2015	2_26230	A	A	B	B	A	A	A	A	B	B	A	B	B	B	A	B	A	A	A	B	B	A	B	B	A	B	B	B	B	B	B	B	A	A	B	A	A	A	A	A	B	B	A	B	B	B
2_31304	2	12.2015	2_31304	a	a	b	b	a	a	a	a	b	b	a	b	b	b	a	b	a	a	a	b	b	a	b	b	a	b	b	b	b	b	b	b	a	a	b	a	a	a	a	a	b	b	a	b	b	b
2_31605	2	12.2015	2_31605	a	a	b	b	a	a	a	a	b	b	a	b	b	b	a	b	a	a	a	b	b	a	b	b	a	b	b	b	b	b	b	b	a	a	b	a	a	a	a	a	b	b	a	b	b	b
2_33031	2	12.2015	2_33031	a	a	b	b	a	a	a	a	b	b	a	b	b	b	a	b	a	a	a	b	b	a	b	b	a	b	b	b	b	b	b	b	a	a	b	a	a	a	a	a	b	b	a	b	b	b
2_34509	2	12.2015	2_34509	a	a	b	b	a	a	a	a	b	b	a	b	b	b	a	b	a	a	a	b	b	a	b	b	a	b	b	b	b	b	b	b	a	a	b	a	a	a	a	a	b	b	a	b	b	b
2_34672	2	12.2015	2_34672	a	a	b	b	a	a	a	a	b	b	a	b	b	b	a	b	a	a	a	b	b	a	b	b	a	b	b	b	b	b	b	b	a	a	b	a	a	a	a	a	b	b	a	b	b	b
2_34673	2	12.2015	2_34673	a	a	b	b	a	a	a	a	b	b	a	b	b	b	a	b	a	a	a	b	b	a	b	b	a	b	b	b	b	b	b	b	a	a	b	a	a	a	a	a	b	b	a	b	b	b
2_38265	2	12.2015	2_38265	A	A	B	B	A	A	A	A	B	B	A	B	B	B	A	B	A	A	A	B	B	A	B	B	A	B	B	B	B	B	B	B	A	A	B	A	A	A	A	A	B	B	A	B	B	B
2_38266	2	12.2015	2_38266	a	a	b	b	a	a	a	a	b	b	a	b	b	b	a	b	a	a	a	b	b	a	b	b	a	b	b	b	b	b	b	b	a	a	b	a	a	a	a	a	b	b	a	b	b	b
2_38704	2	12.2015	2_38704	A	A	B	B	A	A	A	A	B	B	A	B	B	B	A	B	A	A	A	B	B	A	B	B	A	B	B	B	B	B	B	B	A	A	B	A	A	A	A	A	B	B	A	B	B	B
2_40241	2	12.2015	2_40241	a	a	b	b	a	a	a	a	b	b	a	b	b	b	a	b	a	a	a	b	b	a	b	b	a	b	b	b	b	b	b	b	a	a	b	a	a	a	a	a	b	b	a	b	b	b
2_40827	2	12.2015	2_40827	a	a	b	b	a	a	a	a	b	b	a	b	b	b	a	b	a	a	a	b	b	a	b	b	a	b	b	b	b	b	b	b	a	a	b	a	a	a	a	a	b	b	a	b	b	b
2_41614	2	12.2015	2_41614	a	a	b	b	a	a	a	a	b	b	a	b	b	b	a	b	a	a	a	b	b	a	b	b	a	b	b	b	b	b	b	b	a	a	b	a	a	a	a	a	b	b	a	b	b	b
2_42618	2	12.2015	2_42618	A	A	B	B	A	A	A	A	B	B	A	B	B	B	A	B	A	A	A	B	B	A	B	B	A	B	B	B	B	B	B	B	A	A	B	A	A	A	A	A	B	B	A	B	B	B
2_42839	2	12.2015	2_42839	A	A	B	B	A	A	A	A	B	B	A	B	B	B	A	B	A	A	A	B	B	A	B	B	A	B	B	B	B	B	B	B	A	A	B	A	A	A	A	A	B	B	A	B	B	B
2_43031	2	12.2015	2_43031	A	A	B	B	A	A	A	A	B	B	A	B	B	B	A	B	A	A	A	B	B	A	B	B	A	B	B	B	B	B	B	B	A	A	B	A	A	A	A	A	B	B	A	B	B	B
2_43884	2	12.2015	2_43884	A	A	B	B	A	A	A	A	B	B	A	B	B	B	A	B	A	A	A	B	B	A	B	B	A	B	B	B	B	B	B	B	A	A	B	A	A	A	A	A	B	B	A	B	B	B
2_45494	2	12.2015	2_45494	A	A	B	B	A	A	A	A	B	B	A	B	B	B	A	B	A	A	A	B	B	A	B	B	A	B	B	B	B	B	B	B	A	A	B	A	A	A	A	A	B	B	A	B	B	B
2_47235	2	12.2015	2_47235	a	a	b	b	a	a	a	a	b	b	a	b	b	b	a	b	a	a	a	b	b	a	b	b	a	b	b	b	b	b	b	b	a	a	b	a	a	a	a	a	b	b	a	b	b	b
2_47569	2	12.2015	2_47569	a	a	b	b	a	a	a	a	b	b	a	b	b	b	a	b	a	a	a	b	b	a	b	b	a	b	b	b	b	b	b	b	a	a	b	a	a	a	a	a	b	b	a	b	b	b
2_47774	2	12.2015	2_47774	a	a	b	b	a	a	a	a	b	b	a	b	b	b	a	b	a	a	a	b	b	a	b	b	a	b	b	b	b	b	b	b	a	a	b	a	a	a	a	a	b	b	a	b	b	b
2_49153	2	12.2015	2_49153	A	A	B	B	A	A	A	A	B	B	A	B	B	B	A	B	A	A	A	B	B	A	B	B	A	B	B	B	B	B	B	B	A	A	B	A	A	A	A	A	B	B	A	B	B	B
2_49539	2	12.2015	2_49539	a	a	b	b	a	a	a	a	b	b	a	b	b	b	a	b	a	a	a	b	b	a	b	b	a	b	b	b	b	b	b	b	a	a	b	a	a	a	a	a	b	b	a	b	b	b
2_49651	2	12.2015	2_49651	a	a	b	b	a	a	a	a	b	b	a	b	b	b	a	b	a	a	a	b	b	a	b	b	a	b	b	b	b	b	b	b	a	a	b	a	a	a	a	a	b	b	a	b	b	b
2_50665	2	12.2015	2_50665	a	a	b	b	a	a	a	a	b	b	a	b	b	b	a	b	a	a	a	b	b	a	b	b	a	b	b	b	b	b	b	b	a	a	b	a	a	a	a	a	b	b	a	b	b	b
2_51655	2	12.2015	2_51655	a	a	b	b	a	a	a	a	b	b	a	b	b	b	a	b	a	a	a	b	b	a	b	b	a	b	b	b	b	b	b	b	a	a	b	a	a	a	a	a	b	b	a	b	b	b
2_51759	2	12.2015	2_51759	A	A	B	B	A	A	A	A	B	B	A	B	B	B	A	B	A	A	A	B	B	A	B	B	A	B	B	B	B	B	B	B	A	A	B	A	A	A	A	A	B	B	A	B	B	B
2_51913	2	12.2015	2_51913	A	A	B	B	A	A	A	A	B	B	A	B	B	B	A	B	A	A	A	B	B	A	B	B	A	B	B	B	B	B	B	B	A	A	B	A	A	A	A	A	B	B	A	B	B	B
2_52100	2	12.2015	2_52100	a	a	b	b	a	a	a	a	b	b	a	b	b	b	a	b	a	a	a	b	b	a	b	b	a	b	b	b	b	b	b	b	a	a	b	a	a	a	a	a	b	b	a	b	b	b
2_52328	2	12.2015	2_52328	A	A	B	B	A	A	A	A	B	B	A	B	B	B	A	B	A	A	A	B	B	A	B	B	A	B	B	B	B	B	B	B	A	A	B	A	A	A	A	A	B	B	A	B	B	B
2_52513	2	12.2015	2_52513	a	a	b	b	a	a	a	a	b	b	a	b	b	b	a	b	a	a	a	b	b	a	b	b	a	b	b	b	b	b	b	b	a	a	b	a	a	a	a	a	b	b	a	b	b	b
2_53455	2	12.2015	2_53455	A	A	B	B	A	A	A	A	B	B	A	B	B	B	A	B	A	A	A	B	B	A	B	B	A	B	B	B	B	B	B	B	A	A	B	A	A	A	A	A	B	B	A	B	B	B
2_53728	2	12.2015	2_53728	a	a	b	b	a	a	a	a	b	b	a	b	b	b	a	b	a	a	a	b	b	a	b	b	a	b	b	b	b	b	b	b	a	a	b	a	a	a	a	a	b	b	a	b	b	b
2_53979	2	12.2015	2_53979	a	a	b	b	a	a	a	a	b	b	a	b	b	b	a	b	a	a	a	b	b	a	b	b	a	b	b	b	b	b	b	b	a	a	b	a	a	a	a	a	b	b	a	b	b	b
2_54208	2	12.2015	2_54208	a	a	b	b	a	a	a	a	b	b	a	b	b	b	a	b	a	a	a	b	b	a	b	b	a	b	b	b	b	b	b	b	a	a	b	a	a	a	a	a	b	b	a	b	b	b
2_03028	2	13.704	2_03028	a	a	b	b	a	a	a	a	b	b	a	b	b	b	a	b	a	b	a	b	b	a	b	b	a	b	b	b	b	b	b	b	a	a	b	a	a	a	a	a	b	b	a	b	b	b
2_07215	2	13.704	2_07215	A	A	B	B	A	A	A	A	B	B	A	B	B	B	A	B	A	B	A	B	B	A	B	B	A	B	B	B	B	B	B	B	A	A	B	A	A	A	A	A	B	B	A	B	B	B
2_07216	2	13.704	2_07216	A	A	B	B	A	A	A	A	B	B	A	B	B	B	A	B	A	B	A	B	B	A	B	B	A	B	B	B	B	B	B	B	A	A	B	A	A	A	A	A	B	B	A	B	B	B
2_09029	2	13.704	2_09029	a	a	b	b	a	a	a	a	b	b	a	b	b	b	a	b	a	b	a	b	b	a	b	b	a	b	b	b	b	b	b	b	a	a	b	a	a	a	a	a	b	b	a	b	b	b
2_17998	2	13.704	2_17998	a	a	b	b	a	a	a	a	b	b	a	b	b	b	a	b	a	b	a	b	b	a	b	b	a	b	b	b	b	b	b	b	a	a	b	a	a	a	a	a	b	b	a	b	b	b
2_20315	2	13.704	2_20315	A	A	B	B	A	A	A	A	B	B	A	B	B	B	A	B	A	B	A	B	B	A	B	B	A	B	B	B	B	B	B	B	A	A	B	A	A	A	A	A	B	B	A	B	B	B
2_27450	2	13.704	2_27450	A	A	B	B	A	A	A	A	B	B	A	B	B	B	A	B	A	B	A	B	B	A	B	B	A	B	B	B	B	B	B	B	A	A	B	A	A	A	A	A	B	B	A	B	B	B
2_33437	2	13.704	2_33437	a	a	b	b	a	a	a	a	b	b	a	b	b	b	a	b	a	b	a	b	b	a	b	b	a	b	b	b	b	b	b	b	a	a	b	a	a	a	a	a	b	b	a	b	b	b
2_40287	2	13.704	2_40287	A	A	B	B	A	A	A	A	B	B	A	B	B	B	A	B	A	B	A	B	B	A	B	B	A	B	B	B	B	B	B	B	A	A	B	A	A	A	A	A	B	B	A	B	B	B
2_41607	2	13.704	2_41607	a	a	b	b	a	a	a	a	b	b	a	b	b	b	a	b	a	b	a	b	b	a	b	b	a	b	b	b	b	b	b	b	a	a	b	a	a	a	a	a	b	b	a	b	b	b
2_43757	2	13.704	2_43757	A	A	B	B	A	A	A	A	B	B	A	B	B	B	A	B	A	B	A	B	B	A	B	B	A	B	B	B	B	B	B	B	A	A	B	A	A	A	A	A	B	B	A	B	B	B
2_44208	2	13.704	2_44208	a	a	b	b	a	a	a	a	b	b	a	b	b	b	a	b	a	b	a	b	b	a	b	b	a	b	b	b	b	b	b	b	a	a	b	a	a	a	a	a	b	b	a	b	b	b
2_44490	2	13.704	2_44490	a	a	b	b	a	a	a	U	b	b	a	b	b	b	a	b	a	b	a	b	b	a	b	b	a	b	b	b	b	b	b	b	a	a	b	a	a	a	a	a	b	b	a	b	b	b
2_45918	2	13.704	2_45918	a	a	b	b	a	a	a	a	b	b	a	b	b	b	a	b	a	b	a	b	b	a	b	b	a	b	b	b	b	b	b	b	a	a	b	a	a	a	a	a	b	b	a	b	b	b
2_47863	2	13.704	2_47863	A	A	B	B	A	A	A	A	B	B	A	B	B	B	A	B	A	B	A	B	B	A	B	B	A	B	B	B	B	B	B	B	A	A	B	A	A	A	A	A	B	B	A	B	B	B
2_48425	2	13.704	2_48425	a	a	b	b	a	a	a	a	b	b	a	b	b	b	a	b	a	b	a	b	b	a	b	b	a	b	b	b	b	b	b	b	a	a	b	a	a	a	a	a	b	b	a	b	b	b
2_49259	2	13.704	2_49259	a	a	U	b	a	a	a	a	b	b	a	b	b	b	a	b	a	b	a	b	b	a	b	b	a	b	b	b	b	b	b	b	a	a	b	a	a	a	a	a	b	b	a	b	b	b
2_49556	2	13.704	2_49556	a	a	b	b	a	a	a	a	b	b	a	b	b	b	a	b	a	b	a	b	b	a	b	b	a	b	b	b	b	b	b	b	a	a	b	a	a	a	a	a	b	b	a	b	b	b
2_49558	2	13.704	2_49558	A	A	B	B	A	A	A	A	B	B	A	B	B	B	A	B	A	B	A	B	B	A	B	B	A	B	B	B	B	B	B	B	A	A	B	A	A	A	A	A	B	B	A	B	B	B
2_51766	2	13.704	2_51766	a	a	b	b	a	a	a	a	b	b	a	b	b	b	a	b	a	b	a	b	b	a	b	b	a	b	b	b	b	b	b	b	a	a	b	a	a	a	a	a	b	b	a	b	b	b
2_52854	2	13.704	2_52854	A	A	B	B	A	A	A	A	B	B	A	B	B	B	A	B	A	B	A	B	B	A	B	B	A	B	B	B	B	B	B	B	A	A	B	A	A	A	A	A	B	B	A	B	B	B
2_21892	2	14.184	2_21892	A	A	B	B	A	A	A	A	B	B	A	B	B	B	A	B	A	B	A	B	B	A	B	B	A	B	B	B	B	B	B	B	A	A	B	A	A	A	A	A	B	B	A	B	B	B
2_39619	2	17.452	2_39619	A	A	B	B	A	B	A	B	B	B	A	B	B	B	A	B	A	B	A	B	B	A	B	B	A	B	B	B	B	B	B	B	A	B	B	A	B	A	A	A	B	B	A	B	B	B
2_55217	2	17.452	2_55217	A	A	B	B	A	B	A	B	B	B	A	B	B	B	A	B	A	B	A	B	B	A	B	B	A	B	B	B	B	B	B	B	A	B	B	A	B	A	A	A	B	B	A	B	B	B
1_1302	2	18.198	1_1302	a	a	b	b	b	b	a	b	b	b	a	b	b	b	a	b	a	b	a	b	b	a	b	b	a	b	b	b	b	b	b	b	a	b	b	a	b	a	a	a	b	b	a	b	b	b
2_22304	2	18.198	2_22304	A	A	B	B	B	B	A	B	B	B	A	B	B	B	A	B	A	B	A	B	B	A	B	B	A	B	B	B	B	B	B	B	A	B	B	A	B	A	A	A	B	B	A	B	B	B
2_22305	2	18.198	2_22305	a	a	b	b	b	b	a	b	b	b	a	b	b	b	a	b	a	b	a	b	b	a	b	b	a	b	b	b	b	b	b	b	a	b	b	a	b	a	a	a	b	b	a	b	b	b
2_42202	2	18.942	2_42202	a	a	b	b	b	b	a	b	b	b	a	b	b	b	a	b	a	b	a	b	b	a	b	b	a	b	b	b	b	b	b	b	a	b	b	a	b	a	a	a	b	b	a	b	b	b
2_51897	2	18.942	2_51897	a	a	b	b	b	b	a	b	b	b	a	b	b	b	a	b	a	b	a	b	b	a	b	b	a	b	b	b	b	b	b	b	a	b	b	a	b	a	a	a	b	b	a	b	b	b
2_05606	2	19.679	2_05606	a	a	b	b	b	b	a	b	b	b	a	b	b	b	a	b	a	b	a	b	b	a	b	b	a	b	b	b	b	b	b	b	a	b	b	a	b	b	a	a	b	b	a	b	b	b
2_32056	2	19.679	2_32056	a	a	b	b	b	b	a	b	b	b	a	b	b	b	a	b	a	b	a	b	b	a	b	b	a	b	b	b	b	b	b	b	a	b	b	a	b	b	a	a	b	b	a	b	b	b
2_49018	2	19.679	2_49018	A	A	B	B	B	B	A	B	B	B	A	B	B	B	A	B	A	B	A	B	B	A	B	B	A	B	B	B	B	B	B	B	A	B	B	A	B	B	A	A	B	B	A	B	B	B
2_42611	2	20.4145	2_42611	A	A	B	B	B	B	A	B	B	B	A	B	B	B	A	B	A	B	A	B	B	A	B	B	A	B	B	B	B	B	B	B	A	B	B	A	B	B	A	A	B	B	A	B	B	B
2_02108	2	21.923	2_02108	B	A	B	B	B	B	A	B	B	B	A	B	B	B	A	B	X	B	A	B	B	A	B	B	A	B	B	B	B	B	B	B	A	B	B	A	B	B	A	A	B	B	A	B	B	B
2_02109	2	21.923	2_02109	b	a	b	b	b	b	a	b	b	b	a	b	b	b	a	b	X	b	a	b	b	a	b	b	a	b	b	b	b	b	b	b	a	b	b	a	b	b	a	a	b	b	a	b	b	b
2_02488	2	21.923	2_02488	B	A	B	B	B	B	A	B	B	B	A	B	B	B	A	B	X	B	A	B	B	A	B	B	A	B	B	B	B	B	B	B	A	B	B	A	B	B	A	A	B	B	A	B	B	B
2_02489	2	21.923	2_02489	B	A	B	B	B	B	A	B	B	B	A	B	B	B	A	B	X	B	A	B	B	A	B	B	A	B	B	B	B	B	B	B	A	B	B	A	B	B	A	A	B	B	A	B	B	B
2_16368	2	21.923	2_16368	B	A	B	B	B	B	A	B	B	B	A	B	B	B	A	B	X	B	A	B	B	A	B	B	A	B	B	B	B	B	B	B	A	B	B	A	B	B	A	A	B	B	A	B	B	B
2_16369	2	21.923	2_16369	b	a	b	b	b	b	a	b	b	b	a	b	b	b	a	b	X	b	a	b	b	a	b	b	a	b	b	b	b	b	b	b	a	b	b	a	b	b	a	a	b	b	a	b	b	b
2_30868	2	21.923	2_30868	B	A	B	B	B	B	A	B	B	B	A	B	B	B	A	B	X	B	A	B	B	A	B	B	A	B	B	B	B	B	B	B	A	B	B	A	B	B	A	A	B	B	A	B	B	B
2_32845	2	21.923	2_32845	B	A	B	B	B	B	A	B	B	B	A	B	B	B	A	B	X	B	A	B	B	A	B	B	A	B	B	B	B	B	B	B	A	B	B	A	B	B	A	A	B	B	A	B	B	B
2_34544	2	21.923	2_34544	B	A	B	B	B	B	A	B	B	B	A	B	B	B	A	B	X	B	A	B	B	A	B	B	A	B	B	B	B	B	B	B	A	B	B	A	B	B	A	A	B	B	A	B	B	B
2_43667	2	21.923	2_43667	B	A	B	B	B	B	A	B	B	B	A	B	B	B	A	B	X	B	A	B	B	A	B	B	A	B	B	B	B	B	B	B	A	B	B	A	B	B	A	A	B	B	A	B	B	B
2_49479	2	21.923	2_49479	B	A	B	B	B	B	A	B	B	B	A	B	B	B	A	B	X	B	A	B	B	A	B	B	A	B	B	B	B	B	B	B	A	B	B	A	B	B	A	A	B	B	A	B	B	B
2_50449	2	21.923	2_50449	b	a	b	b	b	b	a	b	b	b	a	b	b	b	a	b	X	b	a	b	b	a	b	b	a	b	b	b	b	b	b	b	a	b	b	a	b	b	a	a	b	b	a	b	b	b
2_51015	2	21.923	2_51015	B	A	B	B	B	B	A	B	B	B	A	B	B	B	A	B	X	B	A	B	B	A	B	B	A	B	B	B	B	B	B	B	A	B	B	A	B	B	A	A	B	B	A	B	B	B
2_53940	2	21.923	2_53940	b	a	b	b	b	b	a	b	b	b	a	b	b	b	a	b	X	b	a	b	b	a	b	b	a	b	b	b	b	b	b	b	a	b	b	a	b	b	a	a	b	b	a	b	b	b
2_45934	2	22.885	2_45934	b	a	b	b	b	b	a	b	b	b	a	b	b	b	a	b	X	b	a	b	b	a	b	b	a	b	b	b	b	b	b	b	a	b	b	a	b	b	a	a	b	b	a	b	b	b
2_49502	2	22.885	2_49502	B	A	B	B	B	B	A	B	B	B	A	B	B	B	A	B	X	B	A	B	B	A	B	B	A	B	B	B	B	B	B	B	A	B	B	A	B	B	A	A	B	B	A	B	B	B
2_54254	2	22.885	2_54254	b	a	b	b	b	b	a	b	b	b	a	b	b	b	a	b	X	b	a	b	b	a	b	b	a	b	b	b	b	b	b	b	a	b	b	a	b	b	a	a	b	b	a	b	b	b
2_00959	2	23.8295	2_00959	B	A	B	B	B	B	A	B	B	B	A	B	B	B	A	B	X	B	A	B	B	A	B	B	A	B	B	B	B	B	B	B	A	B	B	A	B	B	A	A	B	B	A	B	B	B
2_06956	2	23.8295	2_06956	b	a	b	b	b	b	a	b	b	b	a	b	b	b	a	b	X	b	a	b	b	a	b	b	a	b	b	b	b	b	b	b	a	b	b	a	b	b	a	a	b	b	a	b	b	b
2_17444	2	23.8295	2_17444	B	A	B	B	B	B	A	B	B	B	A	B	B	B	A	B	X	B	A	B	B	A	B	B	A	B	B	B	B	B	B	B	A	B	B	A	B	B	A	A	B	B	A	B	B	B
2_19488	2	23.8295	2_19488	b	a	b	b	b	b	a	b	b	b	a	b	b	b	a	b	X	b	a	b	b	a	b	b	a	b	b	b	b	b	b	b	a	b	b	a	b	b	a	a	b	b	a	b	b	b
2_21136	2	23.8295	2_21136	b	a	b	b	b	b	a	b	b	b	a	b	b	b	a	b	X	b	a	b	b	a	b	b	a	b	b	b	b	b	b	b	a	b	b	a	b	b	a	a	b	b	a	b	b	b
2_25739	2	23.8295	2_25739	B	A	B	B	B	B	A	B	B	B	A	B	B	B	A	B	X	B	A	B	B	A	B	B	A	B	B	B	B	B	B	B	A	B	B	A	B	B	A	A	B	B	A	B	B	B
2_27286	2	23.8295	2_27286	b	a	b	b	b	b	a	b	b	b	a	b	b	b	a	b	X	b	a	b	b	a	b	b	a	b	b	b	b	b	b	b	a	b	b	a	b	b	a	a	b	b	a	b	b	b
2_27781	2	23.8295	2_27781	B	A	B	B	B	B	A	B	B	B	A	B	B	B	A	B	X	B	A	B	B	A	B	B	A	B	B	B	B	B	B	B	A	B	B	A	B	B	A	A	B	B	A	B	B	B
2_32173	2	23.8295	2_32173	b	a	b	b	b	b	a	b	b	b	a	b	b	b	a	b	X	b	a	b	b	a	b	b	a	b	b	b	b	b	b	b	a	b	b	a	b	b	a	a	b	b	a	b	b	b
2_51100	2	23.8295	2_51100	b	a	b	b	b	b	a	b	b	b	a	b	b	b	a	b	X	b	a	b	b	a	b	b	a	b	b	b	b	b	b	b	a	b	b	a	b	b	a	a	b	b	a	b	b	b
2_51666	2	23.8295	2_51666	B	A	B	B	B	B	A	B	B	B	A	B	B	B	A	B	X	B	A	B	B	A	B	B	A	B	B	B	B	B	B	B	A	B	B	A	B	B	A	A	B	B	A	B	B	B
2_54458	2	23.8295	2_54458	b	a	b	b	b	b	a	b	b	b	a	b	b	b	a	b	X	b	a	b	b	a	b	b	a	b	b	b	b	b	b	b	a	b	b	a	b	b	a	a	b	b	a	b	b	b
2_26617	2	24.2715	2_26617	B	A	B	B	B	B	A	B	X	B	A	B	B	B	A	B	X	B	A	B	B	A	B	B	A	B	B	B	B	B	B	B	A	B	B	A	B	B	A	A	B	B	A	B	B	B
2_45369	2	24.2715	2_45369	b	a	b	b	b	b	a	b	X	b	a	b	b	b	a	b	X	b	a	b	b	a	b	b	a	b	b	b	b	b	b	b	a	b	b	a	b	b	a	a	b	b	a	b	b	b
2_46077	2	24.2715	2_46077	b	a	b	b	b	b	a	b	X	b	a	b	b	b	a	b	X	b	a	b	b	a	b	b	a	b	b	b	b	b	b	b	a	b	b	a	b	b	a	a	b	b	a	b	b	b
2_38637	2	25.7655	2_38637	b	a	b	b	b	b	a	b	X	b	a	b	a	b	a	b	X	b	a	b	b	a	b	b	a	b	b	b	a	b	b	b	a	b	b	a	b	b	a	a	b	b	a	b	b	b
2_44236	2	25.7655	2_44236	b	a	b	b	b	b	a	b	X	b	a	b	a	b	a	b	X	b	a	b	b	a	b	b	a	b	b	b	a	b	b	b	a	b	b	a	b	b	a	a	b	b	a	b	b	b
2_01733	2	27.1365	2_01733	b	a	b	b	b	b	a	b	X	b	a	b	a	b	a	b	X	b	a	b	b	a	b	b	a	b	b	b	a	b	b	b	a	b	b	a	b	b	a	a	b	b	a	b	b	b
2_03274	2	27.1365	2_03274	B	A	B	B	B	B	A	B	X	B	A	B	A	B	A	B	X	B	A	B	B	A	B	B	A	B	B	B	A	B	B	B	A	B	B	A	B	B	A	A	B	B	A	B	B	B
2_03342	2	27.1365	2_03342	b	a	b	b	b	b	a	b	X	b	a	b	a	b	a	b	X	b	a	b	b	a	b	b	a	b	b	b	a	b	b	b	a	b	b	a	b	b	a	a	b	b	a	b	b	b
2_03343	2	27.1365	2_03343	B	A	B	B	B	B	A	B	X	B	A	B	A	B	A	B	X	B	A	B	B	A	B	B	A	B	B	B	A	B	B	B	A	B	B	A	B	B	A	A	B	B	A	B	B	B
2_06473	2	27.1365	2_06473	B	A	B	B	B	B	A	B	X	B	A	B	A	B	A	B	X	B	A	B	B	A	B	B	A	B	B	B	A	B	B	B	A	B	B	A	B	B	A	A	B	B	A	B	B	B
2_06474	2	27.1365	2_06474	B	A	B	B	B	B	A	B	X	B	A	B	A	B	A	B	X	B	A	B	B	A	B	B	A	B	B	B	A	B	B	B	A	B	B	A	B	B	A	A	B	B	A	B	B	B
2_10971	2	27.1365	2_10971	B	A	B	B	B	B	A	B	X	B	A	B	A	B	A	B	X	B	A	B	B	A	B	B	A	B	B	B	A	B	B	B	A	B	B	A	B	B	A	A	B	B	A	B	B	B
2_10972	2	27.1365	2_10972	b	a	b	b	b	b	a	b	X	b	a	b	a	b	a	b	X	b	a	b	b	a	b	b	a	b	b	b	a	b	b	b	a	b	b	a	b	b	a	a	b	b	a	b	b	b
2_11431	2	27.1365	2_11431	b	a	b	b	b	b	a	b	X	b	a	b	a	b	a	b	X	b	a	b	b	a	b	b	a	b	b	b	a	b	b	b	a	b	b	a	b	b	a	a	b	b	a	b	b	b
2_13914	2	27.1365	2_13914	b	a	b	b	b	b	a	b	X	b	a	b	a	b	a	b	X	b	a	b	b	a	b	b	a	b	b	b	a	b	b	b	a	b	b	a	b	b	a	a	b	b	a	b	b	b
2_13915	2	27.1365	2_13915	b	a	b	b	b	b	a	b	X	b	a	b	a	b	a	b	X	b	a	b	b	a	b	b	a	b	b	b	a	b	b	b	a	b	b	a	b	b	a	a	b	b	a	b	b	b
2_16499	2	27.1365	2_16499	B	A	B	B	B	B	A	B	X	B	A	B	A	B	A	B	X	B	A	B	B	A	B	B	A	B	B	B	A	B	B	B	A	B	B	A	B	B	A	A	B	B	A	B	B	B
2_16500	2	27.1365	2_16500	B	A	B	B	B	B	A	B	X	B	A	B	A	B	A	B	X	B	A	B	B	A	B	B	A	B	B	B	A	B	B	B	A	B	B	A	B	B	A	A	B	B	A	B	B	B
2_18331	2	27.1365	2_18331	B	A	B	B	B	B	A	B	X	B	A	B	A	B	A	B	X	B	A	B	B	A	B	B	A	B	B	B	A	B	B	B	A	B	B	A	B	B	A	A	B	B	A	B	B	B
2_22043	2	27.1365	2_22043	B	A	B	B	B	B	A	B	X	B	A	B	A	B	A	B	X	B	A	B	B	A	B	B	A	B	B	B	A	B	B	B	A	B	B	A	B	B	A	A	B	B	A	B	B	B
2_28684	2	27.1365	2_28684	b	a	b	b	b	b	a	b	X	b	a	b	a	b	a	b	X	b	a	b	b	a	b	b	a	b	b	b	a	b	b	b	a	b	b	a	b	b	a	a	b	b	a	b	b	b
2_40297	2	27.1365	2_40297	B	A	B	B	B	B	A	B	X	B	A	B	A	B	A	B	X	B	A	B	B	A	B	B	A	B	B	B	A	B	B	B	A	B	B	A	B	B	A	A	B	B	A	B	B	B
2_41388	2	27.1365	2_41388	b	a	b	b	b	b	a	b	X	b	a	b	a	b	a	b	X	b	a	b	b	a	b	b	a	b	b	b	a	b	b	b	a	b	b	a	b	b	a	a	b	b	a	b	b	b
2_49213	2	27.1365	2_49213	B	A	B	B	B	B	A	B	X	B	A	B	A	B	A	B	X	B	A	B	B	A	B	B	A	B	B	B	A	B	B	B	A	B	B	A	B	B	A	A	B	B	A	B	B	B
2_07556	2	27.442	2_07556	b	a	b	b	b	b	a	b	X	b	a	b	a	b	a	b	X	b	a	b	b	a	b	b	a	b	b	b	a	b	b	b	a	b	b	a	b	b	a	a	b	b	a	b	b	b
2_10717	2	27.442	2_10717	b	a	b	b	b	b	a	b	X	b	a	b	a	b	a	b	X	b	a	b	b	a	b	b	a	b	b	b	a	b	b	b	a	b	b	a	b	b	a	a	b	b	a	b	b	b
2_12074	2	27.442	2_12074	B	A	B	B	B	B	A	B	X	B	A	B	A	B	A	B	X	B	A	B	B	A	B	B	A	B	B	B	A	B	B	B	A	B	B	A	B	B	A	A	B	B	A	B	B	B
2_12075	2	27.442	2_12075	B	A	B	B	B	B	A	B	X	B	A	B	A	B	A	B	X	B	A	B	B	A	B	B	A	B	B	B	A	B	B	B	A	B	B	A	B	B	A	A	B	B	A	B	B	B
2_13779	2	27.442	2_13779	B	A	B	B	B	B	A	B	X	B	A	B	A	B	A	B	X	B	A	B	B	A	B	B	A	B	B	B	A	B	B	B	A	B	B	A	B	B	A	A	B	B	A	B	B	B
2_13780	2	27.442	2_13780	b	a	b	b	b	b	a	b	X	b	a	b	a	b	a	b	X	b	a	b	b	a	b	b	a	b	b	b	a	b	b	b	a	b	b	a	b	b	a	a	b	b	a	b	b	b
2_14648	2	27.442	2_14648	B	A	B	B	B	B	A	B	X	B	A	B	A	B	A	B	X	B	A	B	B	A	B	B	A	B	B	B	A	B	B	B	A	B	B	A	B	B	A	A	B	B	A	B	B	B
2_14649	2	27.442	2_14649	B	A	B	B	B	B	A	B	X	B	A	B	A	B	A	B	X	B	A	B	B	A	B	B	A	B	B	B	A	B	B	B	A	B	B	A	B	B	A	A	B	B	A	B	B	B
2_23319	2	27.442	2_23319	b	a	b	b	b	b	a	b	X	b	a	b	a	b	a	b	X	b	a	b	b	a	b	b	a	b	b	b	a	b	b	b	a	b	b	a	b	b	a	a	b	b	a	b	b	b
2_25308	2	27.442	2_25308	B	A	B	B	B	B	A	B	X	B	A	B	A	B	A	B	X	B	A	B	B	A	B	B	A	B	B	B	A	B	B	B	A	B	B	A	B	B	A	A	B	B	A	B	B	B
2_25309	2	27.442	2_25309	B	A	B	B	B	B	A	B	X	B	A	B	A	B	A	B	X	B	A	B	B	A	B	B	A	B	B	B	A	B	B	B	A	B	B	A	B	B	A	A	B	B	A	B	B	B
2_26610	2	27.442	2_26610	b	a	b	b	b	b	a	b	X	b	a	b	a	b	a	b	X	b	a	b	b	a	b	b	a	b	b	b	a	b	b	b	a	b	b	a	b	b	a	a	b	b	a	b	b	b
2_30229	2	27.442	2_30229	B	A	B	B	B	B	A	B	X	B	A	B	A	B	A	B	X	B	A	B	B	A	B	B	A	B	B	B	A	B	B	B	A	B	B	A	B	B	A	A	B	B	A	B	B	B
2_32111	2	27.442	2_32111	b	a	b	b	b	b	a	b	X	b	a	b	a	b	a	b	X	b	a	b	b	a	b	b	a	b	b	b	a	b	b	b	a	b	b	a	b	b	a	a	b	b	a	b	b	b
2_33741	2	27.442	2_33741	b	a	b	b	b	b	a	b	X	b	a	b	a	b	a	b	X	b	a	b	b	a	b	b	a	b	b	b	a	b	b	b	a	b	b	a	b	b	a	a	b	b	a	b	b	b
2_33742	2	27.442	2_33742	B	A	B	B	B	B	A	B	X	B	A	B	A	B	A	B	X	B	A	B	B	A	B	B	A	B	B	B	A	B	B	B	A	B	B	A	B	B	A	A	B	B	A	B	B	B
2_33896	2	27.442	2_33896	B	A	B	B	B	B	A	B	X	B	A	B	A	B	A	B	X	B	A	B	B	A	B	B	A	B	B	B	A	B	B	B	A	B	B	A	B	B	A	A	B	B	A	B	B	B
2_39686	2	27.442	2_39686	B	A	B	B	B	B	A	B	X	B	A	B	A	B	A	B	X	B	A	B	B	A	B	B	A	B	B	B	A	B	B	B	A	B	B	A	B	B	A	A	B	B	A	B	B	B
2_41599	2	27.442	2_41599	B	A	B	B	B	B	A	B	X	B	A	B	A	B	A	B	X	B	A	B	B	A	B	B	A	B	B	B	A	B	B	B	A	B	B	A	B	B	A	A	B	B	A	B	B	B
2_47650	2	27.442	2_47650	b	a	b	b	b	b	a	b	X	b	a	b	a	b	a	b	X	b	a	b	b	a	b	b	a	b	b	b	a	b	b	b	a	b	b	a	b	b	a	a	b	b	a	b	b	b
2_48141	2	27.442	2_48141	b	a	b	b	b	b	a	b	X	b	a	b	a	b	a	b	X	b	a	b	b	a	b	b	a	b	b	b	a	b	b	b	a	b	b	a	b	b	a	a	b	b	a	b	b	b
2_03030	2	27.7125	2_03030	b	a	b	b	b	b	a	b	X	b	a	b	a	b	a	b	b	b	a	b	b	a	b	b	a	b	b	b	a	b	b	b	a	b	b	a	b	b	a	a	b	b	a	b	b	b
2_09625	2	27.7125	2_09625	B	A	B	B	B	B	A	B	X	B	A	B	A	B	A	B	B	B	A	B	B	A	B	B	A	B	B	B	A	B	B	B	A	B	B	A	B	B	A	A	B	B	A	B	B	B
2_25757	2	27.7125	2_25757	B	A	B	B	B	B	A	B	X	B	A	B	A	B	A	B	B	B	A	B	B	A	B	B	A	B	B	B	A	B	B	B	A	B	B	A	B	B	A	A	B	B	A	B	B	B
2_28220	2	27.7125	2_28220	B	A	B	B	B	B	A	B	X	B	A	B	A	B	A	B	B	B	A	B	B	A	B	B	A	B	B	B	A	B	B	B	A	B	B	A	B	B	A	A	B	B	A	B	B	B
2_28221	2	27.7125	2_28221	b	a	b	b	b	b	a	b	X	b	a	b	a	b	a	b	b	b	a	b	b	a	b	b	a	b	b	b	a	b	b	b	a	b	b	a	b	b	a	a	b	b	a	b	b	b
2_41017	2	27.7125	2_41017	B	A	B	B	B	B	A	B	X	B	A	B	A	B	A	B	B	B	A	B	B	A	B	B	A	B	B	B	A	B	B	B	A	B	B	A	B	B	A	A	B	B	A	B	B	B
2_46397	2	27.7125	2_46397	B	A	B	B	B	B	A	B	X	B	A	B	A	B	A	B	B	B	A	B	B	A	B	B	A	B	B	B	A	B	B	B	A	B	B	A	B	B	A	A	B	B	A	B	B	B
2_48305	2	27.7125	2_48305	b	a	b	b	b	b	a	b	X	b	a	b	a	b	a	b	b	b	a	b	b	a	b	b	a	b	b	b	a	b	b	b	a	b	b	a	b	b	a	a	b	b	a	b	b	b
2_55278	2	27.7125	2_55278	b	a	b	b	b	b	a	b	X	b	a	b	a	b	a	b	b	b	a	b	b	a	b	b	a	b	b	b	a	b	b	b	a	b	b	a	b	b	a	a	b	b	a	b	b	b
2_43026	2	28.4535	2_43026	B	A	B	B	B	B	A	B	X	B	A	B	A	B	A	B	B	B	A	B	B	A	B	B	A	B	B	B	A	B	B	B	A	B	B	A	B	B	A	A	B	B	A	A	B	B
2_44373	2	28.4535	2_44373	b	a	b	b	b	b	a	b	X	b	a	b	a	b	a	b	b	b	a	b	b	a	b	b	a	b	b	b	a	b	b	b	a	b	b	a	b	b	a	a	b	b	a	a	b	b
2_45716	2	28.4535	2_45716	b	a	b	b	b	b	a	b	X	b	a	b	a	b	a	b	b	b	a	b	b	a	b	b	a	b	b	b	a	b	b	b	a	b	b	a	b	b	a	a	b	b	a	a	b	b
2_47352	2	28.4535	2_47352	b	a	b	b	b	b	a	b	X	b	a	b	a	b	a	b	b	b	a	b	b	a	b	b	a	b	b	b	a	b	b	b	a	b	b	a	b	b	a	a	b	b	a	a	b	b
2_20794	2	30.7055	2_20794	B	A	B	B	B	B	A	B	X	B	A	B	A	B	A	B	B	B	A	B	B	A	B	B	A	B	B	B	A	B	B	B	A	B	B	A	B	B	A	A	B	A	A	A	B	B
2_07445	2	31.455	2_07445	b	a	b	b	b	b	a	b	X	b	a	b	a	b	a	b	b	b	a	b	b	a	b	b	a	b	b	b	a	b	b	b	a	b	b	a	b	b	a	a	b	a	a	a	b	b
2_10189	2	31.455	2_10189	B	A	B	B	B	B	A	B	X	B	A	B	A	B	A	B	B	B	A	B	B	A	B	B	A	B	B	B	A	B	B	B	A	B	B	A	B	B	A	A	B	A	A	A	B	B
2_29953	2	31.455	2_29953	b	a	b	b	b	b	a	b	X	b	a	b	a	b	a	b	b	b	a	b	b	a	b	b	a	b	b	b	a	b	b	b	a	b	b	a	b	b	a	a	b	a	a	a	b	b
2_32062	2	31.455	2_32062	B	A	B	B	B	B	A	B	X	B	A	B	A	B	A	B	B	B	A	B	B	A	B	B	A	B	B	B	A	B	B	B	A	B	B	A	B	B	A	A	B	A	A	A	B	B
2_53648	2	31.455	2_53648	b	a	b	b	b	b	a	b	X	b	a	b	a	b	a	b	b	b	a	b	b	a	b	b	a	b	b	b	a	b	b	b	a	b	b	a	b	b	a	a	b	a	a	a	b	b
1_0439	2	33.2075	1_0439	b	a	a	b	b	b	a	b	X	b	a	b	a	b	a	b	b	b	a	b	b	a	b	b	a	b	b	b	a	b	b	b	a	b	b	a	b	b	a	a	b	a	a	a	b	b
2_00036	2	33.2075	2_00036	B	A	A	B	B	B	A	B	X	B	A	B	A	B	A	B	B	B	A	B	B	A	B	B	A	B	B	B	A	B	B	B	A	B	B	A	B	B	A	A	B	A	A	A	B	B
2_00037	2	33.2075	2_00037	B	A	A	B	B	B	A	B	X	B	A	B	A	B	A	B	B	B	A	B	B	A	B	B	A	B	B	B	A	B	B	B	A	B	B	A	B	B	A	A	B	A	A	A	B	B
2_03860	2	33.2075	2_03860	B	A	A	B	B	B	A	B	X	B	A	B	A	B	A	B	B	B	A	B	B	A	B	B	A	B	B	B	A	B	B	B	A	B	B	A	B	B	A	A	B	A	A	A	B	B
2_12917	2	33.2075	2_12917	b	a	a	b	b	b	a	b	X	b	a	b	a	b	a	b	b	b	a	b	b	a	b	b	a	b	b	b	a	b	b	b	a	b	b	a	b	b	a	a	b	a	a	a	b	b
2_21378	2	33.2075	2_21378	B	A	A	B	B	B	A	B	X	B	A	B	A	B	A	B	B	B	A	B	B	A	B	B	A	B	B	B	A	B	B	B	A	B	B	A	B	B	A	A	B	A	A	A	B	B
2_29263	2	33.2075	2_29263	b	a	a	b	b	b	a	b	X	b	a	b	a	b	a	b	b	b	a	b	b	a	b	b	a	b	b	b	a	b	b	b	a	b	b	a	b	b	a	a	b	a	a	a	b	b
2_31459	2	33.2075	2_31459	b	a	a	b	b	b	a	b	X	b	a	b	a	b	a	b	b	b	a	b	b	a	b	b	a	b	b	b	a	b	b	b	a	b	b	a	b	b	a	a	b	a	a	a	b	b
2_40369	2	33.2075	2_40369	B	A	A	B	B	B	A	B	X	B	A	B	A	B	A	B	B	B	A	B	B	A	B	B	A	B	B	B	A	B	B	B	A	B	B	A	B	B	A	A	B	A	A	A	B	B
2_42542	2	33.2075	2_42542	B	A	A	B	B	B	A	B	X	B	A	B	A	B	A	B	B	B	A	B	B	A	B	B	A	B	B	B	A	B	B	B	A	B	B	A	B	B	A	A	B	A	A	A	B	B
2_48183	2	33.2075	2_48183	B	A	A	B	B	B	A	B	X	B	A	B	A	B	A	B	B	B	A	B	B	A	B	B	A	B	B	B	A	B	B	B	A	B	B	A	B	B	A	A	B	A	A	A	B	B
2_02998	2	33.958	2_02998	B	A	A	B	B	B	A	B	X	B	A	B	A	B	A	B	B	B	A	B	B	A	B	B	A	B	B	B	A	B	B	B	A	B	B	A	B	A	A	A	B	A	A	A	B	B
2_05718	2	33.958	2_05718	b	a	a	b	b	b	a	b	X	b	a	b	a	b	a	b	b	b	a	b	b	a	b	b	a	b	b	b	a	b	b	b	a	b	b	a	b	a	a	a	b	a	a	a	b	b
2_05719	2	33.958	2_05719	B	A	A	B	B	B	A	B	X	B	A	B	A	B	A	B	B	B	A	B	B	A	B	B	A	B	B	B	A	B	B	B	A	B	B	A	B	A	A	A	B	A	A	A	B	B
2_06282	2	33.958	2_06282	b	a	a	b	b	b	a	b	X	b	a	b	a	b	a	b	b	b	a	b	b	a	b	b	a	b	b	b	a	b	b	b	a	b	b	a	b	a	a	a	b	a	a	a	b	b
2_10042	2	33.958	2_10042	B	A	A	B	B	B	A	B	X	B	A	B	A	B	A	B	B	B	A	B	B	A	B	B	A	B	B	B	A	B	B	B	A	B	B	A	B	A	A	A	B	A	A	A	B	B
2_10043	2	33.958	2_10043	B	A	A	B	B	B	A	B	X	B	A	B	A	B	A	B	B	B	A	B	B	A	B	B	A	B	B	B	A	B	B	B	A	B	B	A	B	A	A	A	B	A	A	A	B	B
2_12370	2	33.958	2_12370	B	A	A	B	B	B	A	B	X	B	A	B	A	B	A	B	B	B	A	B	B	A	B	B	A	B	B	B	A	B	B	B	A	B	B	A	B	A	A	A	B	A	A	A	B	B
2_12371	2	33.958	2_12371	B	A	A	B	B	B	A	B	X	B	A	B	A	B	A	B	B	B	A	B	B	A	B	B	A	B	B	B	A	B	B	B	A	B	B	A	B	A	A	A	B	A	A	A	B	B
2_12372	2	33.958	2_12372	b	a	a	b	b	b	a	b	X	b	a	b	a	b	a	b	b	b	a	b	b	a	b	b	a	b	b	b	a	b	b	b	a	b	b	a	b	a	a	a	b	a	a	a	b	b
2_18961	2	33.958	2_18961	b	a	a	b	b	b	a	b	X	b	a	b	a	b	a	b	b	b	a	b	b	a	b	b	a	b	b	b	a	b	b	b	a	b	b	a	b	a	a	a	b	a	a	a	b	b
2_22095	2	33.958	2_22095	b	a	a	b	b	b	a	b	X	b	a	b	a	b	a	b	b	b	a	b	b	a	b	b	a	b	b	b	a	b	b	b	a	b	b	a	b	a	a	a	b	a	a	a	b	b
2_22096	2	33.958	2_22096	b	a	a	b	b	b	a	b	X	b	a	b	a	b	a	b	b	b	a	b	b	a	b	b	a	b	b	b	a	b	b	b	a	b	b	a	b	a	a	a	b	a	a	a	b	b
2_25227	2	33.958	2_25227	b	a	a	b	b	b	a	b	X	b	a	b	a	b	a	b	b	b	a	b	b	a	b	b	a	b	b	b	a	b	b	b	a	b	b	a	b	a	a	a	b	a	a	a	b	b
2_25478	2	33.958	2_25478	b	a	a	b	b	b	a	b	X	b	a	b	a	b	a	b	b	b	a	b	b	a	b	b	a	b	b	b	a	b	b	b	a	b	b	a	b	a	a	a	b	a	a	a	b	b
2_25479	2	33.958	2_25479	b	a	a	b	b	b	a	b	X	b	a	b	a	b	a	b	b	b	a	b	b	a	b	b	a	b	b	b	a	b	b	b	a	b	b	a	b	a	a	a	b	a	a	a	b	b
2_25745	2	33.958	2_25745	b	a	a	b	b	b	a	b	X	b	a	b	a	b	a	b	b	b	a	b	b	a	b	b	a	b	b	b	a	b	b	b	a	b	b	a	b	a	a	a	b	a	a	a	b	b
2_41396	2	33.958	2_41396	B	A	A	B	B	B	A	B	X	B	A	B	A	B	A	B	B	B	A	B	B	A	B	B	A	B	B	B	A	B	B	B	A	B	B	A	B	A	A	A	B	A	A	A	B	B
2_42047	2	33.958	2_42047	B	A	A	B	B	B	A	B	X	B	A	B	A	B	A	B	B	B	A	B	B	A	B	B	A	B	B	B	A	B	B	B	A	B	B	A	B	A	A	A	B	A	A	A	B	B
2_50886	2	33.958	2_50886	b	a	a	b	b	b	a	b	X	b	a	b	a	b	a	b	b	b	a	b	b	a	b	b	a	b	b	b	a	b	b	b	a	b	b	a	b	a	a	a	b	a	a	a	b	b
2_55230	2	33.958	2_55230	B	A	A	B	B	B	A	B	X	B	A	B	A	B	A	B	B	B	A	B	B	A	B	B	A	B	B	B	A	B	B	B	A	B	B	A	B	A	A	A	B	A	A	A	B	B
1_1026	2	34.756	1_1026	b	a	a	b	b	b	a	b	X	b	a	b	a	b	a	b	b	b	a	b	b	a	b	b	a	b	b	b	a	b	b	b	a	b	b	a	b	a	a	a	b	a	a	a	b	b
2_13688	2	34.756	2_13688	b	a	a	b	b	b	a	b	X	b	a	b	a	b	a	b	b	b	a	b	b	a	b	b	a	b	b	b	a	b	b	b	a	b	b	a	b	a	a	a	b	a	a	a	b	b
2_13689	2	34.756	2_13689	B	A	A	B	B	B	A	B	X	B	A	B	A	B	A	B	B	B	A	B	B	A	B	B	A	B	B	B	A	B	B	B	A	B	B	A	B	A	A	A	B	A	A	A	B	B
2_46092	2	34.756	2_46092	B	A	A	B	B	B	A	B	X	B	A	B	A	B	A	B	B	B	A	B	B	A	B	B	A	B	B	B	A	B	B	B	A	B	B	A	B	A	A	A	B	A	A	A	B	B
2_02771	2	35.632	2_02771	B	A	A	B	B	B	A	B	X	B	A	B	A	B	A	B	B	B	A	B	B	A	B	B	A	B	B	B	A	B	A	B	A	B	B	A	B	A	A	A	B	A	A	A	B	B
2_05885	2	35.632	2_05885	b	a	a	b	b	b	a	b	X	b	a	b	a	b	a	b	b	b	a	b	b	a	b	b	a	b	b	b	a	b	a	b	a	b	b	a	b	a	a	a	b	a	a	a	b	b
2_06175	2	35.632	2_06175	b	a	a	b	b	b	a	b	X	b	a	b	a	b	a	b	b	b	a	b	b	a	b	b	a	b	b	b	a	b	a	b	a	b	b	a	b	a	a	a	b	a	a	a	b	b
2_06177	2	35.632	2_06177	b	a	a	b	b	b	a	b	X	b	a	b	a	b	a	b	b	b	a	b	b	a	b	b	a	b	b	b	a	b	a	b	a	b	b	a	b	a	a	a	b	a	a	a	b	b
2_20432	2	35.632	2_20432	b	a	a	b	b	b	a	b	X	b	a	b	a	b	a	b	b	b	a	b	b	a	b	b	a	b	b	b	a	b	a	b	a	b	b	a	b	a	a	a	b	a	a	a	b	b
2_28027	2	35.632	2_28027	B	A	A	B	B	B	A	B	X	B	A	B	A	B	A	B	B	B	A	B	B	A	B	B	A	B	B	B	A	B	A	B	A	B	B	A	B	A	A	A	B	A	A	A	B	B
2_32273	2	35.632	2_32273	B	A	A	B	B	B	A	B	X	B	A	B	A	B	A	B	B	B	A	B	B	A	B	B	A	B	B	B	A	B	A	B	A	B	B	A	B	A	A	A	B	A	A	A	B	B
2_40298	2	35.632	2_40298	b	a	a	b	b	b	a	b	X	b	a	b	a	b	a	b	b	b	a	b	b	a	b	b	a	b	b	b	a	b	a	b	a	b	b	a	b	a	a	a	b	a	a	a	b	b
2_51165	2	35.632	2_51165	b	a	a	b	b	b	a	b	X	b	a	b	a	b	a	b	b	b	a	b	b	a	b	b	a	b	b	b	a	b	a	b	a	b	b	a	b	a	a	a	b	a	a	a	b	b
1_0278	2	37.093	1_0278	b	a	a	b	b	b	a	b	X	b	a	b	a	b	a	b	b	b	a	b	b	a	b	b	a	b	b	b	a	b	a	b	a	b	b	a	b	a	a	a	b	a	a	a	b	b
2_02157	2	37.093	2_02157	b	a	a	b	b	b	a	b	X	b	a	b	a	b	a	b	b	b	a	b	b	a	b	b	a	b	b	b	a	b	a	b	a	b	b	a	b	a	a	a	b	a	a	a	b	b
2_04858	2	37.093	2_04858	B	A	A	B	B	B	A	B	X	B	A	B	A	B	A	B	B	B	A	B	B	A	B	B	A	B	B	B	A	B	A	B	A	B	B	A	B	A	A	A	B	A	A	A	B	B
2_07946	2	37.093	2_07946	B	A	A	B	B	B	A	B	X	B	A	B	A	B	A	B	B	B	A	B	B	A	B	B	A	B	B	B	A	B	A	B	A	B	B	A	B	A	A	A	B	A	A	A	B	B
2_07948	2	37.093	2_07948	b	a	a	b	b	b	a	b	X	b	a	b	a	b	a	b	b	b	a	b	b	a	b	b	a	b	b	b	a	b	a	b	a	b	b	a	b	a	a	a	b	a	a	a	b	b
2_07949	2	37.093	2_07949	b	a	a	b	b	b	a	b	X	b	a	b	a	b	a	b	b	b	a	b	b	a	b	b	a	b	b	b	a	b	a	b	a	b	b	a	b	a	a	a	b	a	a	a	b	b
2_09124	2	37.093	2_09124	b	a	a	b	b	b	a	b	X	b	a	b	a	b	a	b	b	b	a	b	b	a	b	b	a	b	b	b	a	b	a	b	a	b	b	a	b	a	a	a	b	a	a	a	b	b
2_09125	2	37.093	2_09125	B	A	A	B	B	B	A	B	X	B	A	B	A	B	A	B	B	B	A	B	B	A	B	B	A	B	B	B	A	B	A	B	A	B	B	A	B	A	A	A	B	A	A	A	B	B
2_12470	2	37.093	2_12470	B	A	A	B	B	B	A	B	X	B	A	B	A	B	A	B	B	B	A	B	B	A	B	B	A	B	B	B	A	B	A	B	A	B	B	A	B	A	A	A	B	A	A	A	B	B
2_12471	2	37.093	2_12471	B	A	A	B	B	B	A	B	X	B	A	B	A	B	A	B	B	B	A	B	B	A	B	B	A	B	B	B	A	B	A	B	A	B	B	A	B	A	A	A	B	A	A	A	B	B
2_14252	2	37.093	2_14252	b	a	a	b	b	b	a	b	X	b	a	b	a	b	a	b	b	b	a	b	b	a	b	b	a	b	b	b	a	b	a	b	a	b	b	a	b	a	a	a	b	a	a	a	b	b
2_27686	2	37.093	2_27686	B	A	A	B	B	B	A	B	X	B	A	B	A	B	A	B	B	B	A	B	B	A	B	B	A	B	B	B	A	B	A	B	A	B	B	A	B	A	A	A	B	A	A	A	B	B
2_43229	2	37.093	2_43229	B	A	A	B	B	B	A	B	X	B	A	B	A	B	A	B	B	B	A	B	B	A	B	B	A	B	B	B	A	B	A	B	A	B	B	A	B	A	A	A	B	A	A	A	B	B
2_45209	2	37.093	2_45209	B	A	A	B	B	B	A	B	X	B	A	B	A	B	A	B	B	B	A	B	B	A	B	B	A	B	B	B	A	B	A	B	A	B	B	A	B	A	A	A	B	A	A	A	B	B
2_45760	2	37.093	2_45760	b	a	a	b	b	b	a	b	X	b	a	b	a	b	a	b	b	b	a	b	b	a	b	b	a	b	b	b	a	b	a	b	a	b	b	a	b	a	a	a	b	a	a	a	b	b
2_49663	2	37.093	2_49663	b	a	a	b	b	b	a	b	X	b	a	b	a	b	a	b	b	b	a	b	b	a	b	b	a	b	b	b	a	b	a	b	a	b	b	a	b	a	a	a	b	a	a	a	b	b
2_49801	2	37.093	2_49801	b	a	a	b	b	b	a	b	X	b	a	b	a	b	a	b	b	b	a	b	b	a	b	b	a	b	b	b	a	b	a	b	a	b	b	a	b	a	a	a	b	a	a	a	b	b
2_51800	2	37.093	2_51800	B	A	A	B	B	B	A	B	X	B	A	B	A	B	A	B	B	B	A	B	B	A	B	B	A	B	B	B	A	B	A	B	A	B	B	A	B	A	A	A	B	A	A	A	B	B
2_55499	2	37.093	2_55499	B	A	A	B	B	B	A	B	X	B	A	B	A	B	A	B	B	B	A	B	B	A	B	B	A	B	B	B	A	B	A	B	A	B	B	A	B	A	A	A	B	A	A	A	B	B
1_0126	2	38.6	1_0126	B	A	A	B	B	B	A	B	X	B	A	B	A	B	A	B	B	B	A	B	B	A	B	B	A	B	B	B	A	B	A	B	A	B	B	A	B	A	A	A	B	A	A	A	B	B
2_05610	2	38.6	2_05610	b	a	a	b	b	b	a	b	X	b	a	b	a	b	a	b	b	b	a	b	b	a	b	b	a	b	b	b	a	b	a	b	a	b	b	a	b	a	a	a	b	a	a	a	b	b
2_05611	2	38.6	2_05611	b	a	a	b	b	b	a	b	X	b	a	b	a	b	a	b	b	b	a	b	b	a	b	b	a	b	b	b	a	b	a	b	a	b	b	a	b	a	a	a	b	a	a	a	b	b
2_47740	2	38.6	2_47740	b	a	a	b	b	b	a	b	X	b	a	b	a	b	a	b	b	b	a	b	b	a	b	b	a	b	b	b	a	b	a	b	a	b	b	a	b	a	a	a	b	a	a	a	b	b
1_1536	2	39.597	1_1536	b	a	a	b	b	b	a	b	X	b	a	b	a	b	a	b	b	b	a	b	b	a	b	b	a	b	b	b	a	b	a	b	a	b	b	a	b	a	a	a	b	a	a	a	b	b
2_01211	2	39.597	2_01211	b	a	a	b	b	b	a	b	X	b	a	b	a	b	a	b	b	b	a	b	b	a	b	b	a	b	b	b	a	b	a	b	a	b	b	a	b	a	a	a	b	a	a	a	b	b
2_03147	2	39.597	2_03147	B	A	A	B	B	B	A	B	X	B	A	B	A	B	A	B	B	B	A	B	B	A	B	B	A	B	B	B	A	B	A	B	A	B	B	A	B	A	A	A	B	A	A	A	B	B
2_04737	2	39.597	2_04737	b	a	a	b	b	b	a	b	X	b	a	b	a	b	a	b	b	b	a	b	b	a	b	b	a	b	b	b	a	b	a	b	a	b	b	a	b	a	a	a	b	a	a	a	b	b
2_04738	2	39.597	2_04738	b	a	a	b	b	b	a	b	X	b	a	b	a	b	a	b	b	b	a	b	b	a	b	b	a	b	b	b	a	b	a	b	a	b	b	a	b	a	a	a	b	a	a	a	b	b
2_05657	2	39.597	2_05657	B	A	A	B	B	B	A	B	X	B	A	B	A	B	A	B	B	B	A	B	B	A	B	B	A	B	B	B	A	B	A	B	A	B	B	A	B	A	A	A	B	A	A	A	B	B
2_08189	2	39.597	2_08189	b	a	a	b	b	b	a	b	X	b	a	b	a	b	a	b	b	b	a	b	b	a	b	b	a	b	b	b	a	b	a	b	a	b	b	a	b	a	a	a	b	a	a	a	b	b
2_08547	2	39.597	2_08547	B	A	A	B	B	B	A	B	X	B	A	B	A	B	A	B	B	B	A	B	B	A	B	B	A	B	B	B	A	B	A	B	A	B	B	A	B	A	A	A	B	A	A	A	B	B
2_08549	2	39.597	2_08549	b	a	a	b	b	b	a	b	X	b	a	b	a	b	a	b	b	b	a	b	b	a	b	b	a	b	b	b	a	b	a	b	a	b	b	a	b	a	a	a	b	a	a	a	b	b
2_13630	2	39.597	2_13630	b	a	a	b	b	b	a	b	X	b	a	b	a	b	a	b	b	b	a	b	b	a	b	b	a	b	b	b	a	b	a	b	a	b	b	a	b	a	a	a	b	a	a	a	b	b
2_13631	2	39.597	2_13631	B	A	A	B	B	B	A	B	X	B	A	B	A	B	A	B	B	B	A	B	B	A	B	B	A	B	B	B	A	B	A	B	A	B	B	A	B	A	A	A	B	A	A	A	B	B
2_15311	2	39.597	2_15311	B	A	A	B	B	B	A	B	X	B	A	B	A	B	A	B	B	B	A	B	B	A	B	B	A	B	B	B	A	B	A	B	A	B	B	A	B	A	A	A	B	A	A	A	B	B
2_15312	2	39.597	2_15312	B	A	A	B	B	B	A	B	X	B	A	B	A	B	A	B	B	B	A	B	B	A	B	B	A	B	B	B	A	B	A	B	A	B	B	A	B	A	A	A	B	A	A	A	B	B
2_17567	2	39.597	2_17567	B	A	A	B	B	B	A	B	X	B	A	B	A	B	A	B	B	B	A	B	B	A	B	B	A	B	B	B	A	B	A	B	A	B	B	A	B	A	A	A	B	A	A	A	B	B
2_17568	2	39.597	2_17568	b	a	a	b	b	b	a	b	X	b	a	b	a	b	a	b	b	b	a	b	b	a	b	b	a	b	b	b	a	b	a	b	a	b	b	a	b	a	a	a	b	a	a	a	b	b
2_17588	2	39.597	2_17588	b	a	a	b	b	b	a	b	X	b	a	b	a	b	a	b	b	b	a	b	b	a	b	b	a	b	b	b	a	b	a	b	a	b	b	a	b	a	a	a	b	a	a	a	b	b
2_17589	2	39.597	2_17589	b	a	a	b	b	b	a	b	X	b	a	b	a	b	a	b	b	b	a	b	b	a	b	b	a	b	b	b	a	b	a	b	a	b	b	a	b	a	a	a	b	a	a	a	b	b
2_17591	2	39.597	2_17591	B	A	A	B	B	B	A	B	X	B	A	B	A	B	A	B	B	B	A	B	B	A	B	B	A	B	B	B	A	B	A	B	A	B	B	A	B	A	A	A	B	A	A	A	B	B
2_19856	2	39.597	2_19856	b	a	a	b	b	b	a	b	X	b	a	b	a	b	a	b	b	b	a	b	b	a	b	b	a	b	b	b	a	b	a	b	a	b	b	a	b	a	a	a	b	a	a	a	b	b
2_19986	2	39.597	2_19986	b	a	a	b	b	b	a	b	X	b	a	b	a	b	a	b	b	b	a	b	b	a	b	b	a	b	b	b	a	b	a	b	a	b	b	a	b	a	a	a	b	a	a	a	b	b
2_20773	2	39.597	2_20773	B	A	A	B	B	B	A	B	X	B	A	B	A	B	A	B	B	B	A	B	B	A	B	B	A	B	B	B	A	B	A	B	A	B	B	A	B	A	A	A	B	A	A	A	B	B
2_20774	2	39.597	2_20774	B	A	A	B	B	B	A	B	X	B	A	B	A	B	A	B	B	B	A	B	B	A	B	B	A	B	B	B	A	B	A	B	A	B	B	A	B	A	A	A	B	A	A	A	B	B
2_21152	2	39.597	2_21152	B	A	A	B	B	B	A	B	X	B	A	B	A	B	A	B	B	B	A	B	B	A	B	B	A	B	B	B	A	B	A	B	A	B	B	A	B	A	A	A	B	A	A	A	B	B
2_49019	2	39.597	2_49019	b	a	a	b	b	b	a	b	X	b	a	b	a	b	a	b	b	b	a	b	b	a	b	b	a	b	b	b	a	b	a	b	a	b	b	a	b	a	a	a	b	a	a	a	b	b
2_50266	2	39.597	2_50266	B	A	A	B	B	B	A	B	X	B	A	B	A	B	A	B	B	B	A	B	B	A	B	B	A	B	B	B	A	B	A	B	A	B	B	A	B	A	A	A	B	A	A	A	B	B
2_55463	2	39.597	2_55463	b	a	a	b	b	b	a	b	U	b	a	b	a	b	a	b	b	b	a	b	b	a	b	b	a	b	b	b	a	b	a	b	a	b	b	a	b	a	a	a	b	a	a	a	b	b
2_06021	2	40.584	2_06021	B	A	A	B	B	B	A	B	X	B	A	B	A	B	A	B	B	B	A	B	B	A	B	B	A	B	B	B	A	B	A	B	A	B	B	A	B	A	A	A	B	A	A	A	B	B
2_24133	2	40.584	2_24133	b	a	a	b	b	b	a	b	X	b	a	b	a	b	a	b	b	b	a	b	b	a	b	b	a	b	b	b	a	b	a	b	a	b	b	a	b	a	a	a	b	a	a	a	b	b
2_38735	2	40.584	2_38735	B	A	A	B	B	B	A	B	X	B	A	B	A	B	A	B	B	B	A	B	B	A	B	B	A	B	B	B	A	B	A	B	A	B	B	A	B	A	A	A	B	A	A	A	B	B
2_54246	2	40.584	2_54246	B	A	A	B	B	B	A	B	X	B	A	B	A	B	A	B	B	B	A	B	B	A	B	B	A	B	B	B	A	B	A	B	A	B	B	A	B	A	A	A	B	A	A	A	B	B
2_54498	2	40.584	2_54498	B	A	A	B	B	B	A	B	X	B	A	B	A	B	A	B	B	B	A	B	B	A	B	B	A	B	B	B	A	B	A	B	A	B	B	A	B	A	A	A	B	A	A	A	B	B
2_00992	2	41.561	2_00992	b	a	a	b	b	b	a	b	X	b	a	b	a	b	a	b	b	b	a	b	b	a	b	b	a	b	b	b	a	b	a	b	a	b	b	a	b	a	a	a	b	a	a	a	b	b
2_00994	2	41.561	2_00994	B	A	A	B	B	B	A	B	X	B	A	B	A	B	A	B	B	B	A	B	B	A	B	B	A	B	B	B	A	B	A	B	A	B	B	A	B	A	A	A	B	A	A	A	B	B
2_01794	2	41.561	2_01794	B	A	A	B	B	B	A	B	X	B	A	B	A	B	A	B	B	B	A	B	B	A	B	B	A	B	B	B	A	B	A	B	A	B	B	A	B	A	A	A	B	A	A	A	B	B
2_02714	2	41.561	2_02714	B	A	A	B	B	B	A	B	X	B	A	B	A	B	A	B	B	B	A	B	B	A	B	B	A	B	B	B	A	B	A	B	A	B	B	A	B	A	A	A	B	A	A	A	B	B
2_03749	2	41.561	2_03749	b	a	a	b	b	b	a	b	X	b	a	b	a	b	a	b	b	b	a	b	b	a	b	b	a	b	b	b	a	b	a	b	a	b	b	a	b	a	a	a	b	a	a	a	b	b
2_03907	2	41.561	2_03907	B	A	A	B	B	B	A	B	X	B	A	B	A	B	A	B	B	B	A	B	B	A	B	B	A	B	B	B	A	B	A	B	A	B	B	A	B	A	A	A	B	A	A	A	B	B
2_03908	2	41.561	2_03908	B	A	A	B	B	B	A	B	X	B	A	B	A	B	A	B	B	B	A	B	B	A	B	B	A	B	B	B	A	B	A	B	A	B	B	A	B	A	A	A	B	A	A	A	B	B
2_10256	2	41.561	2_10256	b	a	a	b	b	b	a	b	X	b	a	b	a	b	a	b	b	b	a	b	b	a	b	b	a	b	b	b	a	b	a	b	a	b	b	a	b	a	a	a	b	a	a	a	b	b
2_10258	2	41.561	2_10258	b	a	a	b	b	b	a	b	X	b	a	b	a	b	a	b	b	b	a	b	b	a	b	b	a	b	b	b	a	b	a	b	a	b	b	a	b	a	a	a	b	a	a	a	b	b
2_10259	2	41.561	2_10259	b	a	a	b	b	b	a	b	X	b	a	b	a	b	a	b	b	b	a	b	b	a	b	b	a	b	b	b	a	b	a	b	a	b	b	a	b	a	a	a	b	a	a	a	b	b
2_14306	2	41.561	2_14306	B	A	A	B	B	B	A	B	X	B	A	B	A	B	A	B	B	B	A	B	B	A	B	B	A	B	B	B	A	B	A	B	A	B	B	A	B	A	A	A	B	A	A	A	B	B
2_14307	2	41.561	2_14307	B	A	A	B	B	B	A	B	X	B	A	B	A	B	A	B	B	B	A	B	B	A	B	B	A	B	B	B	A	B	A	B	A	B	B	A	B	A	A	A	B	A	A	A	B	B
2_15457	2	41.561	2_15457	B	A	A	B	B	B	A	B	X	B	A	B	A	B	A	B	B	B	A	B	B	A	B	B	A	B	B	B	A	B	A	B	A	B	B	A	B	A	A	A	B	A	A	A	B	B
2_16179	2	41.561	2_16179	b	a	a	b	b	b	a	b	X	b	a	b	a	b	a	b	b	b	a	b	b	a	b	b	a	b	b	b	a	b	a	b	a	b	b	a	b	a	a	a	b	a	a	a	b	b
2_18158	2	41.561	2_18158	b	a	a	b	b	b	a	b	X	b	a	b	a	b	a	b	b	b	a	b	b	a	b	b	a	b	b	b	a	b	a	b	a	b	b	a	b	a	a	a	b	a	a	a	b	b
2_18159	2	41.561	2_18159	B	A	A	B	B	B	A	B	X	B	A	B	A	B	A	B	B	B	A	B	B	A	B	B	A	B	B	B	A	B	A	B	A	B	B	A	B	A	A	A	B	A	A	A	B	B
2_19458	2	41.561	2_19458	B	A	A	B	B	B	A	B	X	B	A	B	A	B	A	B	B	B	A	B	B	A	B	B	A	B	B	B	A	B	A	B	A	B	B	A	B	A	A	A	B	A	A	A	B	B
2_19946	2	41.561	2_19946	b	a	a	b	b	b	a	b	X	b	a	b	a	b	a	b	b	b	a	b	b	a	b	b	a	b	b	b	a	b	a	b	a	b	b	a	b	a	a	a	b	a	a	a	b	b
2_21251	2	41.561	2_21251	b	a	a	b	b	b	a	b	X	b	a	b	a	b	a	b	b	b	a	b	b	a	b	b	a	b	b	b	a	b	a	b	a	b	b	a	b	a	a	a	b	a	a	a	b	b
2_21252	2	41.561	2_21252	B	A	A	B	B	B	A	B	X	B	A	B	A	B	A	B	B	B	A	B	B	A	B	B	A	B	B	B	A	B	A	B	A	B	B	A	B	A	A	A	B	A	A	A	B	B
2_27578	2	41.561	2_27578	b	a	a	b	b	b	a	b	X	b	a	b	a	b	a	b	b	b	a	b	b	a	b	b	a	b	b	b	a	b	a	b	a	b	b	a	b	a	a	a	b	a	a	a	b	b
2_27580	2	41.561	2_27580	b	a	a	b	b	b	a	b	X	b	a	b	a	b	a	b	b	b	a	b	b	a	b	b	a	b	b	b	a	b	a	b	a	b	b	a	b	a	a	a	b	a	a	a	b	b
2_27962	2	41.561	2_27962	b	a	a	b	b	b	a	b	X	b	a	b	a	b	a	b	b	b	a	b	b	a	b	b	a	b	b	b	a	b	a	b	a	b	b	a	b	a	a	a	b	a	a	a	b	b
2_31078	2	41.561	2_31078	b	a	a	b	b	b	a	b	X	b	a	b	a	b	a	b	b	b	a	b	b	a	b	b	a	b	b	b	a	b	a	b	a	b	b	a	b	a	a	a	b	a	a	a	b	b
2_34655	2	41.561	2_34655	B	A	A	B	B	B	A	B	X	B	A	B	A	B	A	B	B	B	A	B	B	A	B	B	A	B	B	B	A	B	A	B	A	B	B	A	B	A	A	A	B	A	A	A	B	B
2_49342	2	41.561	2_49342	b	a	a	b	b	b	a	b	X	b	a	b	a	b	a	b	b	b	a	b	b	a	b	b	a	b	b	b	a	b	a	b	a	b	b	a	b	a	a	a	b	a	a	a	b	b
2_49723	2	41.561	2_49723	B	A	A	B	B	B	A	B	X	B	A	B	A	B	A	B	B	B	A	B	B	A	B	B	A	B	B	B	A	B	A	B	A	B	B	A	B	A	A	A	B	A	A	A	B	B
2_55081	2	41.561	2_55081	B	A	A	B	B	B	A	B	X	B	A	B	A	B	A	B	B	B	A	B	B	A	B	B	A	B	B	B	A	B	A	B	A	B	B	A	B	A	A	A	B	A	A	A	B	B
2_08576	2	42.984	2_08576	B	A	A	B	B	B	A	B	X	B	A	B	A	B	A	B	A	B	A	B	B	A	B	B	A	B	B	B	A	B	A	B	A	B	B	A	B	B	A	A	B	A	A	A	B	B
2_12450	2	42.984	2_12450	b	a	a	b	b	b	a	b	X	b	a	b	a	b	a	b	a	b	a	b	b	a	b	b	a	b	b	b	a	b	a	b	a	b	b	a	b	b	a	a	b	a	a	a	b	b
2_19074	2	42.984	2_19074	B	A	A	B	B	B	A	B	X	B	A	B	A	B	A	B	A	B	A	B	B	A	B	B	A	B	B	B	A	B	A	B	A	B	B	A	B	B	A	A	B	A	A	A	B	B
2_41739	2	42.984	2_41739	B	A	A	B	B	B	A	B	X	B	A	B	A	B	A	B	A	B	A	B	B	A	B	B	A	B	B	B	A	B	A	B	A	B	B	A	B	B	A	A	B	A	A	A	B	B
2_04000	2	43.734	2_04000	B	A	A	B	B	B	A	B	X	B	A	B	A	B	A	B	A	B	A	B	B	A	B	B	A	B	B	B	A	B	A	B	A	B	B	A	B	B	A	A	B	A	A	A	B	B
2_05985	2	43.734	2_05985	b	a	a	b	b	b	a	b	X	b	a	b	a	b	a	b	a	b	a	b	b	a	b	b	a	b	b	b	a	b	a	b	a	b	b	a	b	b	a	a	b	a	a	a	b	b
2_06198	2	43.734	2_06198	B	A	A	B	B	B	A	B	X	B	A	B	A	B	A	B	A	B	A	B	B	A	B	B	A	B	B	B	A	B	A	B	A	B	B	A	B	B	A	A	B	A	A	A	B	B
2_10301	2	43.734	2_10301	b	a	a	b	b	b	a	b	X	b	a	b	a	b	a	b	a	b	a	b	b	a	b	b	a	b	b	b	a	b	a	b	a	b	b	a	b	b	a	a	b	a	a	a	b	b
2_11063	2	43.734	2_11063	b	a	a	b	b	b	a	b	X	b	a	b	a	b	a	b	a	b	a	b	b	a	b	b	a	b	b	b	a	b	a	b	a	b	b	a	b	b	a	a	b	a	a	a	b	b
2_11064	2	43.734	2_11064	B	A	A	B	B	B	A	B	X	B	A	B	A	B	A	B	A	B	A	B	B	A	B	B	A	B	B	B	A	B	A	B	A	B	B	A	B	B	A	A	B	A	A	A	B	B
2_15927	2	43.734	2_15927	b	a	a	b	b	b	a	b	X	b	a	b	a	b	a	b	a	b	a	b	b	a	b	b	a	b	b	b	a	b	a	b	a	b	b	a	b	b	a	a	b	a	a	a	b	b
2_15928	2	43.734	2_15928	B	A	A	B	B	B	A	B	X	B	A	B	A	B	A	B	A	B	A	B	B	A	B	B	A	B	B	B	A	B	A	B	A	B	B	A	B	B	A	A	B	A	A	A	B	B
2_29755	2	43.734	2_29755	b	a	a	b	b	b	a	b	X	b	a	b	a	b	a	b	a	b	a	b	b	a	b	b	a	b	b	b	a	b	a	b	a	b	b	a	b	b	a	a	b	a	a	a	b	b
2_29756	2	43.734	2_29756	B	A	A	B	B	B	A	B	X	B	A	B	A	B	A	B	A	B	A	B	B	A	B	B	A	B	B	B	A	B	A	B	A	B	B	A	B	B	A	A	B	A	A	A	B	B
2_50058	2	43.734	2_50058	b	a	a	b	b	b	a	b	X	b	a	b	a	b	a	b	a	b	a	b	b	a	b	b	a	b	b	b	a	b	a	b	a	b	b	a	b	b	a	a	b	a	a	a	b	b
2_54694	2	43.734	2_54694	B	A	A	B	B	B	A	B	X	B	A	B	A	B	A	B	A	B	A	B	B	A	B	B	A	B	B	B	A	B	A	B	A	B	B	A	B	B	A	A	B	A	A	A	B	B
2_55375	2	43.734	2_55375	B	A	A	B	B	B	A	B	X	B	A	B	A	B	A	B	A	B	A	B	B	A	B	B	A	B	B	B	A	B	A	B	A	B	B	A	B	B	A	A	B	A	A	A	B	B
1_1510	2	46.495	1_1510	B	A	A	B	B	B	A	A	X	B	A	B	A	B	A	B	A	B	A	B	B	A	B	B	A	B	B	B	A	B	A	B	A	B	B	A	A	B	A	A	B	A	A	A	B	A
2_09750	2	46.495	2_09750	B	A	A	B	B	B	A	A	X	B	A	B	A	B	A	B	A	B	A	B	B	A	B	B	A	B	B	B	A	B	A	B	A	B	B	A	A	B	A	A	B	A	A	A	B	A
2_10668	2	46.495	2_10668	b	a	a	b	b	b	a	a	X	b	a	b	a	b	a	b	a	b	a	b	b	a	b	b	a	b	b	b	a	b	a	b	a	b	b	a	a	b	a	a	b	a	a	a	b	a
2_10669	2	46.495	2_10669	B	A	A	B	B	B	A	A	X	B	A	B	A	B	A	B	A	B	A	B	B	A	B	B	A	B	B	B	A	B	A	B	A	B	B	A	A	B	A	A	B	A	A	A	B	A
2_15556	2	46.495	2_15556	B	A	A	B	B	B	A	A	X	B	A	B	A	B	A	B	A	B	A	B	B	A	B	B	A	B	B	B	A	B	A	B	A	B	B	A	A	B	A	A	B	A	A	A	B	A
2_20862	2	46.495	2_20862	b	a	a	b	b	b	a	a	X	b	a	b	a	b	a	b	a	b	a	b	b	a	b	b	a	b	b	b	a	b	a	b	a	b	b	a	a	b	a	a	b	a	a	a	b	a
2_21071	2	46.495	2_21071	b	a	a	b	b	b	a	a	X	b	a	b	a	b	a	b	a	b	a	b	b	a	b	b	a	b	b	b	a	b	a	b	a	b	b	a	a	b	a	a	b	a	a	a	b	a
2_21796	2	46.495	2_21796	B	A	A	B	B	B	A	A	X	B	A	B	A	B	A	B	A	B	A	B	B	A	B	B	A	B	B	B	A	B	A	B	A	B	B	A	A	B	A	A	B	A	A	A	B	A
2_22928	2	46.495	2_22928	B	A	A	B	B	B	A	A	X	B	A	B	A	B	A	B	A	B	A	B	B	A	B	B	A	B	B	B	A	B	A	B	A	B	B	A	A	B	A	A	B	A	A	A	B	A
2_28722	2	46.495	2_28722	B	A	A	B	B	B	A	A	X	B	A	B	A	B	A	B	A	B	A	B	B	A	B	B	A	B	B	B	A	B	A	B	A	B	B	A	A	B	A	A	B	A	A	A	B	A
2_30595	2	46.495	2_30595	B	A	A	B	B	B	A	A	X	B	A	B	A	B	A	B	A	B	A	B	B	A	B	B	A	B	B	B	A	B	A	B	A	B	B	A	A	B	A	A	B	A	A	A	B	A
2_40723	2	46.495	2_40723	B	A	A	B	B	B	A	A	X	B	A	B	A	B	A	B	A	B	A	B	B	A	B	B	A	B	B	B	A	B	A	B	A	B	B	A	A	B	A	A	B	A	A	A	B	A
2_48136	2	46.495	2_48136	B	A	A	B	B	B	A	A	X	B	A	B	A	B	A	B	A	B	A	B	B	A	B	B	A	B	B	B	A	B	A	B	A	B	B	A	A	B	A	A	B	A	A	A	B	A
1_1414	2	47.2445	1_1414	B	A	A	B	B	B	A	A	X	B	A	B	A	B	A	B	A	B	A	B	B	A	B	B	A	B	B	B	A	B	A	B	A	A	B	A	A	B	A	A	B	A	A	A	B	A
2_01409	2	47.2445	2_01409	b	a	a	b	b	b	a	a	X	b	a	b	a	b	a	b	a	b	a	b	b	a	b	b	a	b	b	b	a	b	a	b	a	a	b	a	a	b	a	a	b	a	a	a	b	a
2_02147	2	47.2445	2_02147	b	a	a	b	b	b	a	a	X	b	a	b	a	b	a	b	a	b	a	b	b	a	b	b	a	b	b	b	a	b	a	b	a	a	b	a	a	b	a	a	b	a	a	a	b	a
2_02148	2	47.2445	2_02148	B	A	A	B	B	B	A	A	X	B	A	B	A	B	A	B	A	B	A	B	B	A	B	B	A	B	B	B	A	B	A	B	A	A	B	A	A	B	A	A	B	A	A	A	B	A
2_04667	2	47.2445	2_04667	B	A	A	B	B	B	A	A	X	B	A	B	A	B	A	B	A	B	A	B	B	A	B	B	A	B	B	B	A	B	A	B	A	A	B	A	A	B	A	A	B	A	A	A	B	A
2_04978	2	47.2445	2_04978	b	a	a	b	b	b	a	a	X	b	a	b	a	b	a	b	a	b	a	b	b	a	b	b	a	b	b	b	a	b	a	b	a	a	b	a	a	b	a	a	b	a	a	a	b	a
2_04979	2	47.2445	2_04979	b	a	a	b	b	b	a	a	X	b	a	b	a	b	a	b	a	b	a	b	b	a	b	b	a	b	b	b	a	b	a	b	a	a	b	a	a	b	a	a	b	a	a	a	b	a
2_04980	2	47.2445	2_04980	B	A	A	B	B	B	A	A	X	B	A	B	A	B	A	B	A	B	A	B	B	A	B	B	A	B	B	B	A	B	A	B	A	A	B	A	A	B	A	A	B	A	A	A	B	A
2_04981	2	47.2445	2_04981	B	A	A	B	B	B	A	A	X	B	A	B	A	B	A	B	A	B	A	B	B	A	B	B	A	B	B	B	A	B	A	B	A	A	B	A	A	B	A	A	B	A	A	A	B	A
2_05456	2	47.2445	2_05456	b	a	a	b	b	b	a	a	X	b	a	b	a	b	a	b	a	b	a	b	b	a	b	b	a	b	b	b	a	b	a	b	a	a	b	a	a	b	a	a	b	a	a	a	b	a
2_05457	2	47.2445	2_05457	B	A	A	B	B	B	A	A	X	B	A	B	A	B	A	B	A	B	A	B	B	A	B	B	A	B	B	B	A	B	A	B	A	A	B	A	A	B	A	A	B	A	A	A	B	A
2_06800	2	47.2445	2_06800	b	a	a	b	b	b	a	a	X	b	a	b	a	b	a	b	a	b	a	b	b	a	b	b	a	b	b	b	a	b	a	b	a	a	b	a	a	b	a	a	b	a	a	a	b	a
2_06801	2	47.2445	2_06801	B	A	A	B	B	B	A	A	X	B	A	B	A	B	A	B	A	B	A	B	B	A	B	B	A	B	B	B	A	B	A	B	A	A	B	A	A	B	A	A	B	A	A	A	B	A
2_07211	2	47.2445	2_07211	B	A	A	B	B	B	A	A	X	B	A	B	A	B	A	B	A	B	A	B	B	A	B	B	A	B	B	B	A	B	A	B	A	A	B	A	A	B	A	A	B	A	A	A	B	A
2_07212	2	47.2445	2_07212	B	A	A	B	B	B	A	A	X	B	A	B	A	B	A	B	A	B	A	B	B	A	B	B	A	B	B	B	A	B	A	B	A	A	B	A	A	B	A	A	B	A	A	A	B	A
2_07213	2	47.2445	2_07213	B	A	A	B	B	B	A	A	X	B	A	B	A	B	A	B	A	B	A	B	B	A	B	B	A	B	B	B	A	B	A	B	A	A	B	A	A	B	A	A	B	A	A	A	B	A
2_08135	2	47.2445	2_08135	b	a	a	b	b	b	a	a	X	b	a	b	a	b	a	b	a	b	a	b	b	a	b	b	a	b	b	b	a	b	a	b	a	a	b	a	a	b	a	a	b	a	a	a	b	a
2_10892	2	47.2445	2_10892	b	a	a	b	b	b	a	a	X	b	a	b	a	b	a	b	a	b	a	b	b	a	b	b	a	b	b	b	a	b	a	b	a	a	b	a	a	b	a	a	b	a	a	a	b	a
2_15852	2	47.2445	2_15852	b	a	a	b	b	b	a	a	X	b	a	b	a	b	a	b	a	b	a	b	b	a	b	b	a	b	b	b	a	b	a	b	a	a	b	a	a	b	a	a	b	a	a	a	b	a
2_15853	2	47.2445	2_15853	b	a	a	b	b	b	a	a	X	b	a	b	a	b	a	b	a	b	a	b	b	a	b	b	a	b	b	b	a	b	a	b	a	a	b	a	a	b	a	a	b	a	a	a	b	a
2_16442	2	47.2445	2_16442	b	a	a	b	b	b	a	a	X	b	a	b	a	b	a	b	a	b	a	b	b	a	b	b	a	b	b	b	a	b	a	b	a	a	b	a	a	b	a	a	b	a	a	a	b	a
2_16443	2	47.2445	2_16443	b	a	a	b	b	b	a	a	X	b	a	b	a	b	a	b	a	b	a	b	b	a	b	b	a	b	b	b	a	b	a	b	a	a	b	a	a	b	a	a	b	a	a	a	b	a
2_18335	2	47.2445	2_18335	b	a	a	b	b	b	a	a	X	b	a	b	a	b	a	b	a	b	a	b	b	a	b	b	a	b	b	b	a	b	a	b	a	a	b	a	a	b	a	a	b	a	a	a	b	a
2_18420	2	47.2445	2_18420	b	a	a	b	b	b	a	a	X	b	a	b	a	b	a	b	a	b	a	b	b	a	b	b	a	b	b	b	a	b	a	b	a	a	b	a	a	b	a	a	b	a	a	a	b	a
2_18918	2	47.2445	2_18918	B	A	A	B	B	B	A	A	X	B	A	B	A	B	A	B	A	B	A	B	B	A	B	B	A	B	B	B	A	B	A	B	A	A	B	A	A	B	A	A	B	A	A	A	B	A
2_19128	2	47.2445	2_19128	B	A	A	B	B	B	A	A	X	B	A	B	A	B	A	B	A	B	A	B	B	A	B	B	A	B	B	B	A	B	A	B	A	A	B	A	A	B	A	A	B	A	A	A	B	A
2_20063	2	47.2445	2_20063	b	a	a	b	b	b	a	a	X	b	a	b	a	b	a	b	a	b	a	b	b	a	b	b	a	b	b	b	a	b	a	b	a	a	b	a	a	b	a	a	b	a	a	a	b	a
2_20064	2	47.2445	2_20064	B	A	A	B	B	B	A	A	X	B	A	B	A	B	A	B	A	B	A	B	B	A	B	B	A	B	B	B	A	B	A	B	A	A	B	A	A	B	A	A	B	A	A	A	B	A
2_20609	2	47.2445	2_20609	b	a	a	b	b	b	a	a	X	b	a	b	a	b	a	b	a	b	a	b	b	a	b	b	a	b	b	b	a	b	a	b	a	a	b	a	a	b	a	a	b	a	a	a	b	a
2_20610	2	47.2445	2_20610	B	A	A	B	B	B	A	A	X	B	A	B	A	B	A	B	A	B	A	B	B	A	B	B	A	B	B	B	A	B	A	B	A	A	B	A	A	B	A	A	B	A	A	A	B	A
2_20896	2	47.2445	2_20896	b	a	a	b	b	b	a	a	X	b	a	b	a	b	a	b	a	b	a	b	b	a	b	b	a	b	b	b	a	b	a	b	a	a	b	a	a	b	a	a	b	a	a	a	b	a
2_22926	2	47.2445	2_22926	b	a	a	b	b	b	a	a	X	b	a	b	a	b	a	b	a	b	a	b	b	a	b	b	a	b	b	b	a	b	a	b	a	a	b	a	a	b	a	a	b	a	a	a	b	a
2_22927	2	47.2445	2_22927	B	A	A	B	B	B	A	A	X	B	A	B	A	B	A	B	A	B	A	B	B	A	B	B	A	B	B	B	A	B	A	B	A	A	B	A	A	B	A	A	B	A	A	A	B	A
2_24304	2	47.2445	2_24304	B	A	A	B	B	B	A	A	X	B	A	B	A	B	A	B	A	B	A	B	B	A	B	B	A	B	B	B	A	B	A	B	A	A	B	A	A	B	A	A	B	A	A	A	B	A
2_24868	2	47.2445	2_24868	b	a	a	b	b	b	a	a	X	b	a	b	a	b	a	b	a	b	a	b	b	a	b	b	a	b	b	b	a	b	a	b	a	a	b	a	a	b	a	a	b	a	a	a	b	a
2_24869	2	47.2445	2_24869	B	A	A	B	B	B	A	A	X	B	A	B	A	B	A	B	A	B	A	B	B	A	B	B	A	B	B	B	A	B	A	B	A	A	B	A	A	B	A	A	B	A	A	A	B	A
2_25431	2	47.2445	2_25431	b	a	a	b	b	b	a	a	X	b	a	b	a	b	a	b	a	b	a	b	b	a	b	b	a	b	b	b	a	b	a	b	a	a	b	a	a	b	a	a	b	a	a	a	b	a
2_26453	2	47.2445	2_26453	B	A	A	B	B	B	A	A	X	B	A	B	A	B	A	B	A	B	A	B	B	A	B	B	A	B	B	B	A	B	A	B	A	A	B	A	A	B	A	A	B	A	A	A	B	A
2_26609	2	47.2445	2_26609	b	a	a	b	b	b	a	a	X	b	a	b	a	b	a	b	a	b	a	b	b	a	b	b	a	b	b	b	a	b	a	b	a	a	b	a	a	b	a	a	b	a	a	a	b	a
2_30285	2	47.2445	2_30285	B	A	A	B	B	B	A	A	X	B	A	B	A	B	A	B	A	B	A	B	B	A	B	B	A	B	B	B	A	B	A	B	A	A	B	A	A	B	A	A	B	A	A	A	B	A
2_30782	2	47.2445	2_30782	B	A	A	B	B	B	A	A	X	B	A	B	A	B	A	B	A	B	A	B	B	A	B	B	A	B	B	B	A	B	A	B	A	A	B	A	A	B	A	A	B	A	A	A	B	A
2_30996	2	47.2445	2_30996	B	A	A	B	B	B	A	A	X	B	A	B	A	B	A	B	A	B	A	B	B	A	B	B	A	B	B	B	A	B	A	B	A	A	B	A	A	B	A	A	B	A	A	A	B	A
2_32082	2	47.2445	2_32082	B	A	A	B	B	B	A	A	X	B	A	B	A	B	A	B	A	B	A	B	B	A	B	B	A	B	B	B	A	B	A	B	A	A	B	A	A	B	A	A	B	A	A	A	B	A
2_32164	2	47.2445	2_32164	B	A	A	B	B	B	A	A	X	B	A	B	A	B	A	B	A	B	A	B	B	A	B	B	A	B	B	B	A	B	A	B	A	A	B	A	A	B	A	A	B	A	A	A	B	A
2_32214	2	47.2445	2_32214	B	A	A	B	B	B	A	A	X	B	A	B	A	B	A	B	A	B	A	B	B	A	B	B	A	B	B	B	A	B	A	B	A	A	B	A	A	B	A	A	B	A	A	A	B	A
2_33223	2	47.2445	2_33223	b	a	a	b	b	b	a	a	X	b	a	b	a	b	a	b	a	b	a	b	b	a	b	b	a	b	b	b	a	b	a	b	a	a	b	a	a	b	a	a	b	a	a	a	b	a
2_33313	2	47.2445	2_33313	b	a	a	b	b	b	a	a	X	b	a	b	a	b	a	b	a	b	a	b	b	a	b	b	a	b	b	b	a	b	a	b	a	a	b	a	a	b	a	a	b	a	a	a	b	a
2_43098	2	47.2445	2_43098	B	A	A	B	B	B	A	A	X	B	A	B	A	B	A	B	A	B	A	B	B	A	B	B	A	B	B	B	A	B	A	B	A	A	B	A	A	B	A	A	B	A	A	A	B	A
2_44275	2	47.2445	2_44275	B	A	A	B	B	B	A	A	X	B	A	B	A	B	A	B	A	B	A	B	B	A	B	B	A	B	B	B	A	B	A	B	A	A	B	A	A	B	A	A	B	A	A	A	B	A
2_44507	2	47.2445	2_44507	B	A	A	B	B	B	A	A	X	B	A	B	A	B	A	B	A	B	A	B	B	A	B	B	A	B	B	B	A	B	A	B	A	A	B	A	A	B	A	A	B	A	A	A	B	A
2_46477	2	47.2445	2_46477	B	A	A	B	B	B	A	A	X	B	A	B	A	B	A	B	A	B	A	B	B	A	B	B	A	B	B	B	A	B	A	B	A	A	B	A	A	B	A	A	B	A	A	A	B	A
2_46633	2	47.2445	2_46633	B	A	A	B	B	B	A	A	X	B	A	B	A	B	A	B	A	B	A	B	B	A	B	B	A	B	B	B	A	B	A	B	A	A	B	A	A	B	A	A	B	A	A	A	B	A
2_47978	2	47.2445	2_47978	b	a	a	b	b	b	a	a	X	b	a	b	a	b	a	b	a	b	a	b	b	a	b	b	a	b	b	b	a	b	a	b	a	a	b	a	a	b	a	a	b	a	a	a	b	a
2_49367	2	47.2445	2_49367	b	a	a	b	b	b	a	a	X	b	a	b	a	b	a	b	a	b	a	b	b	a	b	b	a	b	b	b	a	b	a	b	a	a	b	a	a	b	a	a	b	a	a	a	b	a
2_54647	2	47.2445	2_54647	B	A	A	B	B	B	A	A	X	B	A	B	A	B	A	B	A	B	A	B	B	A	B	B	A	B	B	B	A	B	A	B	A	A	B	A	A	B	A	A	B	A	A	A	B	A
2_55567	2	47.2445	2_55567	b	a	a	b	b	b	a	a	X	b	a	b	a	b	a	b	a	b	a	b	b	a	b	b	a	b	b	b	a	b	a	b	a	a	b	a	a	b	a	a	b	a	a	a	b	a
2_01802	2	48.495	2_01802	B	A	A	B	B	A	A	A	X	B	A	B	A	B	A	B	A	B	A	B	B	A	B	B	A	B	B	B	A	B	A	B	A	A	B	A	A	B	A	A	B	A	A	A	B	A
2_01803	2	48.495	2_01803	b	a	a	b	b	a	a	a	X	b	a	b	a	b	a	b	a	b	a	b	b	a	b	b	a	b	b	b	a	b	a	b	a	a	b	a	a	b	a	a	b	a	a	a	b	a
2_03613	2	48.495	2_03613	b	a	a	b	b	a	a	a	X	b	a	b	a	b	a	b	a	b	a	b	b	a	b	b	a	b	b	b	a	b	a	b	a	a	b	a	a	b	a	a	b	a	a	a	b	a
2_04877	2	48.495	2_04877	b	a	a	b	b	a	a	a	X	b	a	b	a	b	a	b	a	b	a	b	b	a	b	b	a	b	b	b	a	b	a	b	a	a	b	a	a	b	a	a	b	a	a	a	b	a
2_08450	2	48.495	2_08450	B	A	A	B	B	A	A	A	X	B	A	B	A	B	A	B	A	B	A	B	B	A	B	B	A	B	B	B	A	B	A	B	A	A	B	A	A	B	A	A	B	A	A	A	B	A
2_12096	2	48.495	2_12096	B	A	A	B	B	A	A	A	X	B	A	B	A	B	A	B	A	B	A	B	B	A	B	B	A	B	B	B	A	B	A	B	A	A	B	A	A	B	A	A	B	A	A	A	B	A
2_12900	2	48.495	2_12900	b	a	a	b	b	a	a	a	X	b	a	b	a	b	a	b	a	b	a	b	b	a	b	b	a	b	b	b	a	b	a	b	a	a	b	a	a	b	a	a	b	a	a	a	b	a
2_15904	2	48.495	2_15904	b	a	a	b	b	a	a	a	X	b	a	b	a	b	a	b	a	b	a	b	b	a	b	b	a	b	b	b	a	b	a	b	a	a	b	a	a	b	a	a	b	a	a	a	b	a
2_15905	2	48.495	2_15905	B	A	A	B	B	A	A	A	X	B	A	B	A	B	A	B	A	B	A	B	B	A	B	B	A	B	B	B	A	B	A	B	A	A	B	A	A	B	A	A	B	A	A	A	B	A
2_16552	2	48.495	2_16552	b	a	a	b	b	a	a	a	X	b	a	b	a	b	a	b	a	b	a	b	b	a	b	b	a	b	b	b	a	b	a	b	a	a	b	a	a	b	a	a	b	a	a	a	b	a
2_17205	2	48.495	2_17205	B	A	A	B	B	A	A	A	X	B	A	B	A	B	A	B	A	B	A	B	B	A	B	B	A	B	B	B	A	B	A	B	A	A	B	A	A	B	A	A	B	A	A	A	B	A
2_18870	2	48.495	2_18870	b	a	a	b	b	a	a	a	X	b	a	b	a	b	a	b	a	b	a	b	b	a	b	b	a	b	b	b	a	b	a	b	a	a	b	a	a	b	a	a	b	a	a	a	b	a
2_22932	2	48.495	2_22932	b	a	a	b	b	a	a	a	X	b	a	b	a	b	a	b	a	b	a	b	b	a	b	b	a	b	b	b	a	b	a	b	a	a	b	a	a	b	a	a	b	a	a	a	b	a
2_26010	2	48.495	2_26010	B	A	A	B	B	A	A	A	X	B	A	B	A	B	A	B	A	B	A	B	B	A	B	B	A	B	B	B	A	B	A	B	A	A	B	A	A	B	A	A	B	A	A	A	B	A
2_26011	2	48.495	2_26011	B	A	A	B	B	A	A	A	X	B	A	B	A	B	A	B	A	B	A	B	B	A	B	B	A	B	B	B	A	B	A	B	A	A	B	A	A	B	A	A	B	A	A	A	B	A
2_29954	2	48.495	2_29954	b	a	a	b	b	a	a	a	X	b	a	b	a	b	a	b	a	b	a	b	b	a	b	b	a	b	b	b	a	b	a	b	a	a	b	a	a	b	a	a	b	a	a	a	b	a
2_30332	2	48.495	2_30332	B	A	A	B	B	A	A	A	X	B	A	B	A	B	A	B	A	B	A	B	B	A	B	B	A	B	B	B	A	B	A	B	A	A	B	A	A	B	A	A	B	A	A	A	B	A
2_31779	2	48.495	2_31779	B	A	A	B	B	A	A	A	X	B	A	B	A	B	A	B	A	B	A	B	B	A	B	B	A	B	B	B	A	B	A	B	A	A	B	A	A	B	A	A	B	A	A	A	B	A
2_49568	2	48.495	2_49568	b	a	a	b	b	a	a	a	X	b	a	b	a	b	a	b	a	b	a	b	b	a	b	b	a	b	b	b	a	b	a	b	a	a	b	a	a	b	a	a	b	a	a	a	b	a
2_55255	2	48.495	2_55255	b	a	a	b	b	a	a	a	X	b	a	b	a	b	a	b	a	b	a	b	b	a	b	b	a	b	b	b	a	b	a	b	a	a	b	a	a	b	a	a	b	a	a	a	b	a
2_01886	2	49.2445	2_01886	b	a	a	b	b	a	a	a	X	b	a	b	a	b	a	b	a	b	a	b	b	a	b	b	a	b	b	b	a	b	a	b	a	a	b	a	a	b	a	a	b	a	a	a	b	a
2_01887	2	49.2445	2_01887	b	a	a	b	b	a	a	a	X	b	a	b	a	b	a	b	a	b	a	b	b	a	b	b	a	b	b	b	a	b	a	b	a	a	b	a	a	b	a	a	b	a	a	a	b	a
2_02011	2	49.2445	2_02011	b	a	a	b	b	a	a	a	X	b	a	b	a	b	a	b	a	b	a	b	b	a	b	b	a	b	b	b	a	b	a	b	a	a	b	a	a	b	a	a	b	a	a	a	b	a
2_02013	2	49.2445	2_02013	B	A	A	B	B	A	A	A	X	B	A	B	A	B	A	B	A	B	A	B	B	A	B	B	A	B	B	B	A	B	A	B	A	A	B	A	A	B	A	A	B	A	A	A	B	A
2_02015	2	49.2445	2_02015	B	A	A	B	B	A	A	A	X	B	A	B	A	B	A	B	A	B	A	B	B	A	B	B	A	B	B	B	A	B	A	B	A	A	B	A	A	B	A	A	B	A	A	A	B	A
2_02017	2	49.2445	2_02017	B	A	A	B	B	A	A	A	X	B	A	B	A	B	A	B	A	B	A	B	B	A	B	B	A	B	B	B	A	B	A	B	A	A	B	A	A	B	A	A	B	A	A	A	B	A
2_04632	2	49.2445	2_04632	B	A	A	B	B	A	A	A	X	B	A	B	A	B	A	B	A	B	A	B	B	A	B	B	A	B	B	B	A	B	A	B	A	A	B	A	A	B	A	A	B	A	A	A	B	A
2_07912	2	49.2445	2_07912	B	A	A	B	B	A	A	A	X	B	A	B	A	B	A	B	A	B	A	B	B	A	B	B	A	B	B	B	A	B	A	B	A	A	B	A	A	B	A	A	B	A	A	A	B	A
2_08562	2	49.2445	2_08562	B	A	A	B	B	A	A	A	X	B	A	B	A	B	A	B	A	B	A	B	B	A	B	B	A	B	B	B	A	B	A	B	A	A	B	A	A	B	A	A	B	A	A	A	B	A
2_11401	2	49.2445	2_11401	B	A	A	B	B	A	A	A	X	B	A	B	A	B	A	B	A	B	A	B	B	A	B	B	A	B	B	B	A	B	A	B	A	A	B	A	A	B	A	A	B	A	A	A	B	A
2_11402	2	49.2445	2_11402	b	a	a	b	b	a	a	a	X	b	a	b	a	b	a	b	a	b	a	b	b	a	b	b	a	b	b	b	a	b	a	b	a	a	b	a	a	b	a	a	b	a	a	a	b	a
2_15268	2	49.2445	2_15268	b	a	a	b	b	a	a	a	X	b	a	b	a	b	a	b	a	b	a	b	b	a	b	b	a	b	b	b	a	b	a	b	a	a	b	a	a	b	a	a	b	a	a	a	b	a
2_17555	2	49.2445	2_17555	b	a	a	b	b	a	a	a	X	b	a	b	a	b	a	b	a	b	a	b	b	a	b	b	a	b	b	b	a	b	a	b	a	a	b	a	a	b	a	a	b	a	a	a	b	a
2_17556	2	49.2445	2_17556	b	a	a	b	b	a	a	a	X	b	a	b	a	b	a	b	a	b	a	b	b	a	b	b	a	b	b	b	a	b	a	b	a	a	b	a	a	b	a	a	b	a	a	a	b	a
2_48925	2	49.2445	2_48925	b	a	a	b	b	a	a	a	X	b	a	b	a	b	a	b	a	b	a	U	U	a	b	b	a	b	b	b	a	b	a	b	a	a	b	a	a	b	a	a	b	a	a	a	b	a
2_21556	2	49.993	2_21556	b	a	a	b	b	a	a	a	X	b	a	b	a	b	a	b	a	b	a	b	b	a	b	b	a	b	b	b	a	b	a	b	a	a	b	a	a	b	a	a	b	a	a	a	b	a
2_21557	2	49.993	2_21557	B	A	A	B	B	A	A	A	X	B	A	B	A	B	A	B	A	B	A	B	B	A	B	B	A	B	B	B	A	B	A	B	A	A	B	A	A	B	A	A	B	A	A	A	B	A
1_1472	2	51.219	1_1472	B	U	U	B	B	A	U	A	B	B	A	B	A	B	A	B	A	B	A	B	B	U	B	B	A	B	B	B	A	B	A	B	A	A	B	A	A	B	A	A	B	U	A	A	B	A
2_02487	2	51.219	2_02487	B	A	A	B	B	A	A	A	B	B	A	B	A	B	A	B	A	B	A	B	B	A	B	B	A	B	B	B	A	B	A	B	A	A	B	A	A	B	A	A	B	A	A	A	B	A
1_0755	2	51.3915	1_0755	b	a	a	b	b	a	a	a	X	b	a	b	a	b	a	b	a	b	a	b	b	a	b	b	a	b	b	b	a	b	a	b	a	a	b	a	a	b	a	a	b	a	a	a	b	a
1_0912	2	51.3915	1_0912	b	a	a	b	b	a	a	a	X	b	a	b	a	b	a	b	a	b	a	b	b	a	b	b	a	b	b	b	a	b	a	b	a	a	b	a	a	b	a	a	b	a	a	a	b	a
2_00063	2	51.3915	2_00063	b	a	a	b	b	a	a	a	X	b	a	b	a	b	a	b	a	b	a	b	b	a	b	b	a	b	b	b	a	b	a	b	a	a	b	a	a	b	a	a	b	a	a	a	b	a
2_00591	2	51.3915	2_00591	B	A	A	B	B	A	A	A	X	B	A	B	A	B	A	B	A	B	A	B	B	A	B	B	A	B	B	B	A	B	A	B	A	A	B	A	A	B	A	A	B	A	A	A	B	A
2_02486	2	51.3915	2_02486	b	a	a	b	b	a	a	a	X	b	a	b	a	b	a	b	a	b	a	b	b	a	b	b	a	b	b	b	a	b	a	b	a	a	b	a	a	b	a	a	b	a	a	a	b	a
2_03205	2	51.3915	2_03205	b	a	a	b	b	a	a	a	X	b	a	b	a	b	a	b	a	b	a	b	b	a	b	b	a	b	b	b	a	b	a	b	a	a	b	a	a	b	a	a	b	a	a	a	b	a
2_05404	2	51.3915	2_05404	B	A	A	B	B	A	A	A	X	B	A	B	A	B	A	B	A	B	A	B	B	A	B	B	A	B	B	B	A	B	A	B	A	A	B	A	A	B	A	A	B	A	A	A	B	A
2_06220	2	51.3915	2_06220	b	a	a	b	b	a	a	a	X	b	a	b	a	b	a	b	a	b	a	b	b	a	b	b	a	b	b	b	a	b	a	b	a	a	b	a	a	b	a	a	b	a	a	a	b	a
2_06221	2	51.3915	2_06221	b	a	a	b	b	a	a	a	X	b	a	b	a	b	a	b	a	b	a	b	b	a	b	b	a	b	b	b	a	b	a	b	a	a	b	a	a	b	a	a	b	a	a	a	b	a
2_07494	2	51.3915	2_07494	b	a	a	b	b	a	a	a	X	b	a	b	a	b	a	b	a	b	a	b	b	a	b	b	a	b	b	b	a	b	a	b	a	a	b	a	a	b	a	a	b	a	a	a	b	a
2_08764	2	51.3915	2_08764	b	a	a	b	b	a	a	a	X	b	a	b	a	b	a	b	a	b	a	b	b	a	b	b	a	b	b	b	a	b	a	b	a	a	b	a	a	b	a	a	b	a	a	a	b	a
2_08765	2	51.3915	2_08765	B	A	A	B	B	A	A	A	X	B	A	B	A	B	A	B	A	B	A	B	B	A	B	B	A	B	B	B	A	B	A	B	A	A	B	A	A	B	A	A	B	A	A	A	B	A
2_08982	2	51.3915	2_08982	B	A	A	B	B	A	A	A	X	B	A	B	A	B	A	B	A	B	A	B	B	A	B	B	A	B	B	B	A	B	A	B	A	A	B	A	A	B	A	A	B	A	A	A	B	A
2_18004	2	51.3915	2_18004	b	a	a	b	b	a	a	a	X	b	a	b	a	b	a	b	a	b	a	b	b	a	b	b	a	b	b	b	a	b	a	b	a	a	b	a	a	b	a	a	b	a	a	a	b	a
2_18005	2	51.3915	2_18005	b	a	a	b	b	a	a	a	X	b	a	b	a	b	a	b	a	b	a	b	b	a	b	b	a	b	b	b	a	b	a	b	a	a	b	a	a	b	a	a	b	a	a	a	b	a
2_18105	2	51.3915	2_18105	B	A	A	B	B	A	A	A	X	B	A	B	A	B	A	B	A	B	A	B	B	A	B	B	A	B	B	B	A	B	A	B	A	A	B	A	A	B	A	A	B	A	A	A	B	A
2_18681	2	51.3915	2_18681	b	a	a	b	b	a	a	a	X	b	a	b	a	b	a	b	a	b	a	b	b	a	b	b	a	b	b	b	a	b	a	b	a	a	b	a	a	b	a	a	b	a	a	a	b	a
2_19342	2	51.3915	2_19342	B	A	A	B	B	A	A	A	X	B	A	B	A	B	A	B	A	B	A	B	B	A	B	B	A	B	B	B	A	B	A	B	A	A	B	A	A	B	A	A	B	A	A	A	B	A
2_21094	2	51.3915	2_21094	b	a	a	b	b	a	a	a	X	b	a	b	a	b	a	b	a	b	a	b	b	a	b	b	a	b	b	b	a	b	a	b	a	a	b	a	a	b	a	a	b	a	a	a	b	a
2_21095	2	51.3915	2_21095	B	A	A	B	B	A	A	A	X	B	A	B	A	B	A	B	A	B	A	B	B	A	B	B	A	B	B	B	A	B	A	B	A	A	B	A	A	B	A	A	B	A	A	A	B	A
2_22208	2	51.3915	2_22208	B	A	A	B	B	A	A	A	X	B	A	B	A	B	A	B	A	B	A	B	B	A	B	B	A	B	B	B	A	B	A	B	A	A	B	A	A	B	A	A	B	A	A	A	B	A
2_22209	2	51.3915	2_22209	B	A	A	B	B	A	A	A	X	B	A	B	A	B	A	B	A	B	A	B	B	A	B	B	A	B	B	B	A	B	A	B	A	A	B	A	A	B	A	A	B	A	A	A	B	A
2_22939	2	51.3915	2_22939	B	A	A	B	B	A	A	A	X	B	A	B	A	B	A	B	A	B	A	B	B	A	B	B	A	B	B	B	A	B	A	B	A	A	B	A	A	B	A	A	B	A	A	A	B	A
2_24004	2	51.3915	2_24004	B	A	A	B	B	A	A	A	X	B	A	B	A	B	A	B	A	B	A	B	B	A	B	B	A	B	B	B	A	B	A	B	A	A	B	A	A	B	A	A	B	A	A	A	B	A
2_24170	2	51.3915	2_24170	b	a	a	b	b	a	a	a	X	b	a	b	a	b	a	b	a	b	a	b	b	a	b	b	a	b	b	b	a	b	a	b	a	a	b	a	a	b	a	a	b	a	a	a	b	a
2_24171	2	51.3915	2_24171	B	A	A	B	B	A	A	A	X	B	A	B	A	B	A	B	A	B	A	B	B	A	B	B	A	B	B	B	A	B	A	B	A	A	B	A	A	B	A	A	B	A	A	A	B	A
2_24548	2	51.3915	2_24548	b	a	a	b	b	a	a	a	X	b	a	b	a	b	a	b	a	b	a	b	b	a	b	b	a	b	b	b	a	b	a	b	a	a	b	a	a	b	a	a	b	a	a	a	b	a
2_25812	2	51.3915	2_25812	B	A	A	B	B	A	A	A	X	B	A	B	A	B	A	B	A	B	A	B	B	A	B	B	A	B	B	B	A	B	A	B	A	A	B	A	A	B	A	A	B	A	A	A	B	A
2_25813	2	51.3915	2_25813	B	A	A	B	B	A	A	A	X	B	A	B	A	B	A	B	A	B	A	B	B	A	B	B	A	B	B	B	A	B	A	B	A	A	B	A	A	B	A	A	B	A	A	A	B	A
2_29469	2	51.3915	2_29469	b	a	a	b	b	a	a	a	X	b	a	b	a	b	a	b	a	b	a	b	b	a	b	b	a	b	b	b	a	b	a	b	a	a	b	a	a	b	a	a	b	a	a	a	b	a
2_29470	2	51.3915	2_29470	b	a	a	b	b	a	a	a	X	b	a	b	a	b	a	b	a	b	a	b	b	a	b	b	a	b	b	b	a	b	a	b	a	a	b	a	a	b	a	a	b	a	a	a	b	a
2_33656	2	51.3915	2_33656	b	a	a	b	b	a	a	a	X	b	a	b	a	b	a	b	a	b	a	b	b	a	b	b	a	b	b	b	a	b	a	b	a	a	b	a	a	b	a	a	b	a	a	a	b	a
2_51762	2	51.3915	2_51762	b	a	a	b	b	a	a	a	X	b	a	b	a	b	a	b	a	b	a	b	b	a	b	b	a	b	b	b	a	b	a	b	a	a	b	a	a	b	a	a	b	a	a	a	b	a
1_0023	2	52.138	1_0023	b	a	a	b	b	a	a	a	X	b	a	b	a	b	a	b	a	b	a	b	b	a	b	b	a	b	b	b	a	b	a	b	a	a	b	a	a	b	a	a	b	a	a	a	b	a
2_01251	2	52.138	2_01251	B	A	A	B	B	A	A	A	X	B	A	B	A	B	A	B	A	B	A	B	B	A	B	B	A	B	B	B	A	B	A	B	A	A	B	A	A	B	A	A	B	A	A	A	B	A
2_01252	2	52.138	2_01252	b	a	a	b	b	a	a	a	X	b	a	b	a	b	a	b	a	b	a	b	b	a	b	b	a	b	b	b	a	b	a	b	a	a	b	a	a	b	a	a	b	a	a	a	b	a
2_01253	2	52.138	2_01253	b	a	a	b	b	a	a	a	X	b	a	b	a	b	a	b	a	b	a	b	b	a	b	b	a	b	b	b	a	b	a	b	a	a	b	a	a	b	a	a	b	a	a	a	b	a
2_01254	2	52.138	2_01254	B	A	A	B	B	A	A	A	X	B	A	B	A	B	A	B	A	B	A	B	B	A	B	B	A	B	B	B	A	B	A	B	A	A	B	A	A	B	A	A	B	A	A	A	B	A
2_03402	2	52.138	2_03402	B	A	A	B	B	A	A	A	X	B	A	B	A	B	A	B	A	B	A	B	B	A	B	B	A	B	B	B	A	B	A	B	A	A	B	A	A	B	A	A	B	A	A	A	B	A
2_05407	2	52.138	2_05407	B	A	A	B	B	A	A	A	X	B	A	B	A	B	A	B	A	B	A	B	B	A	B	B	A	B	B	B	A	B	A	B	A	A	B	A	A	B	A	A	B	A	A	A	B	A
2_07640	2	52.138	2_07640	b	a	a	b	b	a	a	a	X	b	a	b	a	b	a	b	a	b	a	b	b	a	b	b	a	b	b	b	a	b	a	b	a	a	b	a	a	b	a	a	b	a	a	a	b	a
2_10151	2	52.138	2_10151	B	A	A	B	B	A	A	A	X	B	A	B	A	B	A	B	A	B	A	B	B	A	B	B	A	B	B	B	A	B	A	B	A	A	B	A	A	B	A	A	B	A	A	A	B	A
2_12295	2	52.138	2_12295	b	a	a	b	b	a	a	a	X	b	a	b	a	b	a	b	a	b	a	b	b	a	b	b	a	b	b	b	a	b	a	b	a	a	b	a	a	b	a	a	b	a	a	a	b	a
2_12386	2	52.138	2_12386	B	A	A	B	B	A	A	A	X	B	A	B	A	B	A	B	A	B	A	B	B	A	B	B	A	B	B	B	A	B	A	B	A	A	B	A	A	B	A	A	B	A	A	A	B	A
2_12387	2	52.138	2_12387	b	a	a	b	b	a	a	a	X	b	a	b	a	b	a	b	a	b	a	b	b	a	b	b	a	b	b	b	a	b	a	b	a	a	b	a	a	b	a	a	b	a	a	a	b	a
2_15799	2	52.138	2_15799	b	a	a	b	b	a	a	a	X	b	a	b	a	b	a	b	a	b	a	b	b	a	b	b	a	b	b	b	a	b	a	b	a	a	b	a	a	b	a	a	b	a	a	a	b	a
2_15800	2	52.138	2_15800	b	a	a	b	b	a	a	a	X	b	a	b	a	b	a	b	a	b	a	b	b	a	b	b	a	b	b	b	a	b	a	b	a	a	b	a	a	b	a	a	b	a	a	a	b	a
2_17075	2	52.138	2_17075	b	a	a	b	b	a	a	a	X	b	a	b	a	b	a	b	a	b	a	b	b	a	b	b	a	b	b	b	a	b	a	b	a	a	b	a	a	b	a	a	b	a	a	a	b	a
2_17076	2	52.138	2_17076	B	A	A	B	B	A	A	A	X	B	A	B	A	B	A	B	A	B	A	B	B	A	B	B	A	B	B	B	A	B	A	B	A	A	B	A	A	B	A	A	B	A	A	A	B	A
2_18685	2	52.138	2_18685	B	A	A	B	B	A	A	A	X	B	A	B	A	B	A	B	A	B	A	B	B	A	B	B	A	B	B	B	A	B	A	B	A	A	B	A	A	B	A	A	B	A	A	A	B	A
2_20772	2	52.138	2_20772	b	a	a	b	b	a	a	a	X	b	a	b	a	b	a	b	a	b	a	b	b	a	b	b	a	b	b	b	a	b	a	b	a	a	b	a	a	b	a	a	b	a	a	a	b	a
2_21912	2	52.138	2_21912	B	A	A	B	B	A	A	A	X	B	A	B	A	B	A	B	A	B	A	B	B	A	B	B	A	B	B	B	A	B	A	B	A	A	B	A	A	B	A	A	B	A	A	A	B	A
2_21967	2	52.138	2_21967	B	A	A	B	B	A	A	A	X	B	A	B	A	B	A	B	A	B	A	B	B	A	B	B	A	B	B	B	A	B	A	B	A	A	B	A	A	B	A	A	B	A	A	A	B	A
2_21968	2	52.138	2_21968	b	a	a	b	b	a	a	a	X	b	a	b	a	b	a	b	a	b	a	b	b	a	b	b	a	b	b	b	a	b	a	b	a	a	b	a	a	b	a	a	b	a	a	a	b	a
2_23395	2	52.138	2_23395	B	A	A	B	B	A	A	A	X	B	A	B	A	B	A	B	A	B	A	B	B	A	B	B	A	B	B	B	A	B	A	B	A	A	B	A	A	B	A	A	B	A	A	A	B	A
2_23396	2	52.138	2_23396	B	A	A	B	B	A	A	A	X	B	A	B	A	B	A	B	A	B	A	B	B	A	B	B	A	B	B	B	A	B	A	B	A	A	B	A	A	B	A	A	B	A	A	A	B	A
2_30924	2	52.138	2_30924	B	A	A	B	B	A	A	A	X	B	A	B	A	B	A	B	A	B	A	B	B	A	B	B	A	B	B	B	A	B	A	B	A	A	B	A	A	B	A	A	B	A	A	A	B	A
2_34147	2	52.138	2_34147	B	A	A	B	B	A	A	A	X	B	A	B	A	B	A	B	A	B	A	U	U	A	B	B	A	B	B	B	A	B	A	B	A	A	B	A	A	B	A	A	B	A	A	A	B	A
2_34246	2	52.138	2_34246	b	a	a	b	b	a	a	a	X	b	a	b	a	b	a	b	a	b	a	b	b	a	b	b	a	b	b	b	a	b	a	b	a	a	b	a	a	b	a	a	b	a	a	a	b	a
2_38402	2	52.138	2_38402	b	a	a	b	b	a	a	a	X	b	a	b	a	b	a	b	a	b	a	b	b	a	b	b	a	b	b	b	a	b	a	b	a	a	b	a	a	b	a	a	b	a	a	a	b	a
2_47270	2	52.138	2_47270	b	a	a	b	b	a	a	a	X	b	a	b	a	b	a	b	a	b	a	b	b	a	b	b	a	b	b	b	a	b	a	b	a	a	b	a	a	b	a	a	b	a	a	a	b	a
2_49629	2	52.138	2_49629	b	a	a	b	b	a	a	a	X	b	a	b	a	b	a	b	a	b	a	b	b	a	b	b	a	b	b	b	a	b	a	b	a	a	b	a	a	b	a	a	b	a	a	a	b	a
2_54165	2	52.138	2_54165	B	A	A	B	B	A	A	A	X	B	A	B	A	B	A	B	A	B	A	B	B	A	B	B	A	B	B	B	A	B	A	B	A	A	B	A	A	B	A	A	B	A	A	A	B	A
2_55479	2	52.138	2_55479	b	a	a	b	b	a	a	a	X	b	a	b	a	b	a	b	a	b	a	b	b	a	b	b	a	b	b	b	a	b	a	b	a	a	b	a	a	b	a	a	b	a	a	a	b	a
2_05432	2	53.106	2_05432	b	a	a	b	b	a	a	a	X	b	a	X	a	b	a	b	a	b	a	b	b	a	b	b	a	b	b	b	a	b	a	b	a	a	b	a	a	b	a	a	b	a	a	a	b	a
2_05433	2	53.106	2_05433	b	a	a	b	b	a	a	a	X	b	a	X	a	b	a	b	a	b	a	b	b	a	b	b	a	b	b	b	a	b	a	b	a	a	b	a	a	b	a	a	b	a	a	a	b	a
2_05434	2	53.106	2_05434	b	a	a	b	b	a	a	a	X	b	a	X	a	b	a	b	a	b	a	b	b	a	b	b	a	b	b	b	a	b	a	b	a	a	b	a	a	b	a	a	b	a	a	a	b	a
2_05435	2	53.106	2_05435	B	A	A	B	B	A	A	A	X	B	A	X	A	B	A	B	A	B	A	B	B	A	B	B	A	B	B	B	A	B	A	B	A	A	B	A	A	B	A	A	B	A	A	A	B	A
2_08003	2	53.106	2_08003	b	a	a	b	b	a	a	a	X	b	a	X	a	b	a	b	a	b	a	b	b	a	b	b	a	b	b	b	a	b	a	b	a	a	b	a	a	b	a	a	b	a	a	a	b	a
2_09905	2	53.106	2_09905	B	A	A	B	B	A	A	A	X	B	A	X	A	B	A	B	A	B	A	B	B	A	B	B	A	B	B	B	A	B	A	B	A	A	B	A	A	B	A	A	B	A	A	A	B	A
2_11389	2	53.106	2_11389	b	a	a	b	b	a	a	a	X	b	a	X	a	b	a	b	a	b	a	b	b	a	b	b	a	b	b	b	a	b	a	b	a	a	b	a	a	b	a	a	b	a	a	a	b	a
2_13502	2	53.106	2_13502	B	A	A	B	B	A	A	A	X	B	A	X	A	B	A	B	A	B	A	B	B	A	B	B	A	B	B	B	A	B	A	B	A	A	B	A	A	B	A	A	B	A	A	A	B	A
2_13503	2	53.106	2_13503	b	a	a	b	b	a	a	a	X	b	a	X	a	b	a	b	a	b	a	b	b	a	b	b	a	b	b	b	a	b	a	b	a	a	b	a	a	b	a	a	b	a	a	a	b	a
2_19248	2	53.106	2_19248	B	A	A	B	B	A	A	A	X	B	A	X	A	B	A	B	A	B	A	B	B	A	B	B	A	B	B	B	A	B	A	B	A	A	B	A	A	B	A	A	B	A	A	A	B	A
2_21820	2	53.106	2_21820	B	A	A	B	B	A	A	A	X	B	A	X	A	B	A	B	A	B	A	B	B	A	B	B	A	B	B	B	A	B	A	B	A	A	B	A	A	B	A	A	B	A	A	A	B	A
2_21821	2	53.106	2_21821	b	a	a	b	b	a	a	a	X	b	a	X	a	b	a	b	a	b	a	b	b	a	b	b	a	b	b	b	a	b	a	b	a	a	b	a	a	b	a	a	b	a	a	a	b	a
2_23550	2	53.106	2_23550	B	A	A	B	B	A	A	A	X	B	A	X	A	B	A	B	A	B	A	B	B	A	B	B	A	B	B	B	A	B	A	B	A	A	B	A	A	B	A	A	B	A	A	A	B	A
2_44072	2	53.106	2_44072	b	a	a	b	b	a	a	a	X	b	a	X	a	b	a	b	a	b	a	b	b	a	b	b	a	b	b	b	a	b	a	b	a	a	b	a	a	b	a	a	b	a	a	a	b	a
2_54052	2	53.106	2_54052	b	a	a	b	b	a	a	a	X	b	a	X	a	b	a	b	a	b	a	b	b	a	b	b	a	b	b	b	a	b	a	b	a	a	b	a	a	b	a	a	b	a	a	a	b	a
2_06090	2	53.638	2_06090	b	a	a	b	b	a	a	a	X	b	a	a	a	b	a	b	a	b	a	b	b	a	b	b	a	b	b	b	a	b	a	b	a	a	b	a	a	b	a	a	b	a	a	a	b	a
2_06092	2	53.638	2_06092	b	a	a	b	b	a	a	a	X	b	a	a	a	b	a	b	a	b	a	b	b	a	b	b	a	b	b	b	a	b	a	b	a	a	b	a	a	b	a	a	b	a	a	a	b	a
2_06093	2	53.638	2_06093	B	A	A	B	B	A	A	A	X	B	A	A	A	B	A	B	A	B	A	B	B	A	B	B	A	B	B	B	A	B	A	B	A	A	B	A	A	B	A	A	B	A	A	A	B	A
2_07621	2	53.638	2_07621	B	A	A	B	B	A	A	A	X	B	A	A	A	B	A	B	A	B	A	B	B	A	B	B	A	B	B	B	A	B	A	B	A	A	B	A	A	B	A	A	B	A	A	A	B	A
2_07685	2	53.638	2_07685	b	a	a	b	b	a	a	a	X	b	a	a	a	b	a	b	a	b	a	b	b	a	b	b	a	b	b	b	a	b	a	b	a	a	b	a	a	b	a	a	b	a	a	a	b	a
2_07686	2	53.638	2_07686	b	a	a	b	b	a	a	a	X	b	a	a	a	b	a	b	a	b	a	b	b	a	b	b	a	b	b	b	a	b	a	b	a	a	b	a	a	b	a	a	b	a	a	a	b	a
2_07852	2	53.638	2_07852	b	a	a	b	b	a	a	a	X	b	a	a	a	b	a	b	a	b	a	b	b	a	b	b	a	b	b	b	a	b	a	b	a	a	b	a	a	b	a	a	b	a	a	a	b	a
2_07853	2	53.638	2_07853	b	a	a	b	b	a	a	a	X	b	a	a	a	b	a	b	a	b	a	b	b	a	b	b	a	b	b	b	a	b	a	b	a	a	b	a	a	b	a	a	b	a	a	a	b	a
2_11631	2	53.638	2_11631	B	A	A	B	B	A	A	A	X	B	A	A	A	B	A	B	A	B	A	B	B	A	B	B	A	B	B	B	A	B	A	B	A	A	B	A	A	B	A	A	B	A	A	A	B	A
2_11805	2	53.638	2_11805	B	A	A	B	B	A	A	A	X	B	A	A	A	B	A	B	A	B	A	B	B	A	B	B	A	B	B	B	A	B	A	B	A	A	B	A	A	B	A	A	B	A	A	A	B	A
2_11998	2	53.638	2_11998	b	a	a	b	b	a	a	a	X	b	a	a	a	b	a	b	a	b	a	b	b	a	b	b	a	b	b	b	a	b	a	b	a	a	b	a	a	b	a	a	b	a	a	a	b	a
2_14427	2	53.638	2_14427	B	A	A	B	B	A	A	A	X	B	A	A	A	B	A	B	A	B	A	B	B	A	B	B	A	B	B	B	A	B	A	B	A	A	B	A	A	B	A	A	B	A	A	A	B	A
2_14428	2	53.638	2_14428	b	a	a	b	b	a	a	a	X	b	a	a	a	b	a	b	a	b	a	b	b	a	b	b	a	b	b	b	a	b	a	b	a	a	b	a	a	b	a	a	b	a	a	a	b	a
2_14702	2	53.638	2_14702	b	a	a	b	b	a	a	a	X	b	a	a	a	b	a	b	a	b	a	b	b	a	b	b	a	b	b	b	a	b	a	b	a	a	b	a	a	b	a	a	b	a	a	a	b	a
2_16142	2	53.638	2_16142	B	A	A	B	B	A	A	A	X	B	A	A	A	B	A	B	A	B	U	B	B	A	B	B	A	B	B	B	A	B	A	B	A	A	B	A	A	B	A	A	B	A	A	A	B	A
2_16143	2	53.638	2_16143	B	A	A	B	B	A	A	A	X	B	A	A	A	B	A	B	A	B	A	B	B	A	B	B	A	B	B	B	A	B	A	B	A	A	B	A	A	B	A	A	B	A	A	A	B	A
2_27558	2	53.638	2_27558	b	a	a	b	b	a	a	a	X	b	a	a	a	b	a	b	a	b	a	b	b	a	b	b	a	b	b	b	a	b	a	b	a	a	b	a	a	b	a	a	b	a	a	a	b	a
2_27930	2	53.638	2_27930	b	a	a	b	b	a	a	a	X	b	a	a	a	b	a	b	a	b	a	b	b	a	b	b	a	b	b	b	a	b	a	b	a	a	b	a	a	b	a	a	b	a	a	a	b	a
2_28646	2	53.638	2_28646	b	a	a	b	b	a	a	a	X	b	a	a	a	b	a	b	a	b	a	b	b	a	b	b	a	b	b	b	a	b	a	b	a	a	b	a	a	b	a	a	b	a	a	a	b	a
2_28958	2	53.638	2_28958	b	a	a	b	b	a	a	a	X	b	a	a	a	b	a	b	a	b	a	b	b	a	b	b	a	b	b	b	a	b	a	b	a	a	b	a	a	b	a	a	b	a	a	a	b	a
2_38866	2	53.638	2_38866	B	A	A	B	B	A	A	A	X	B	A	A	A	B	A	B	A	B	A	B	B	A	B	B	A	B	B	B	A	B	A	B	A	A	B	A	A	B	A	A	B	A	A	A	B	A
2_40072	2	53.638	2_40072	B	A	A	B	B	A	A	A	X	B	A	A	A	B	A	B	A	B	A	B	B	A	B	B	A	B	B	B	A	B	A	B	A	A	B	A	A	B	A	A	B	A	A	A	B	A
2_40198	2	53.638	2_40198	B	A	A	B	B	A	A	A	X	B	A	A	A	B	A	B	A	B	A	B	B	A	B	B	A	B	B	B	A	B	A	B	A	A	B	A	A	B	A	A	B	A	A	A	B	A
2_40941	2	53.638	2_40941	B	A	A	B	B	A	A	A	X	B	A	A	A	B	A	B	A	B	A	B	B	A	B	B	A	B	B	B	A	B	A	B	A	A	B	A	A	B	A	A	B	A	A	A	B	A
2_41632	2	53.638	2_41632	B	A	A	B	B	A	A	A	X	B	A	A	A	B	A	B	A	B	A	B	B	A	B	B	A	B	B	B	A	B	A	B	A	A	B	A	A	B	A	A	B	A	A	A	B	A
2_44754	2	53.638	2_44754	b	a	a	b	b	a	U	a	U	b	a	a	a	b	a	b	a	b	a	b	b	a	b	b	a	b	b	b	a	b	a	b	a	a	b	a	a	b	a	a	b	a	a	a	b	a
2_50123	2	53.638	2_50123	B	A	A	B	B	A	A	A	X	B	A	A	A	B	A	B	A	B	A	B	B	A	B	B	A	B	B	B	A	B	A	B	A	A	B	A	A	B	A	A	B	A	A	A	B	A
2_53298	2	53.638	2_53298	B	A	A	B	B	A	A	A	X	B	A	A	A	B	A	B	A	B	A	B	B	A	B	B	A	B	B	B	A	B	A	B	A	A	B	A	A	B	A	A	B	A	A	A	B	A
2_53524	2	53.638	2_53524	b	a	a	b	b	a	a	a	X	b	a	a	a	b	a	b	a	b	a	b	b	a	b	b	a	b	b	b	a	b	a	b	a	a	b	a	a	b	a	a	b	a	a	a	b	a
2_54093	2	53.638	2_54093	b	a	a	b	b	a	a	a	X	b	a	a	a	b	a	b	a	b	a	b	b	a	b	b	a	b	b	b	a	b	a	b	a	a	b	a	a	b	a	a	b	a	a	a	b	a
2_06249	2	54.631	2_06249	B	A	A	B	B	A	A	A	X	B	A	X	A	B	A	B	A	B	A	B	B	A	B	B	A	B	B	B	A	B	A	B	A	A	B	A	A	B	A	A	B	A	A	A	B	A
2_07470	2	54.631	2_07470	B	A	A	B	B	A	A	A	X	B	A	X	A	B	A	B	A	B	A	B	B	A	B	B	A	B	B	B	A	B	A	B	A	A	B	A	A	B	A	A	B	A	A	A	B	A
2_08131	2	54.631	2_08131	B	A	A	B	B	A	A	A	X	B	A	X	A	B	A	B	A	B	A	B	B	A	B	B	A	B	B	B	A	B	A	B	A	A	B	A	A	B	A	A	B	A	A	A	B	A
2_08132	2	54.631	2_08132	b	a	a	b	b	a	a	a	X	b	a	X	a	b	a	b	a	b	a	b	b	a	b	b	a	b	b	b	a	b	a	b	a	a	b	a	a	b	a	a	b	a	a	a	b	a
2_09177	2	54.631	2_09177	b	a	a	b	b	a	a	a	X	b	a	X	a	b	a	b	a	b	a	b	b	a	b	b	a	b	b	b	a	b	a	b	a	a	b	a	a	b	a	a	b	a	a	a	b	a
2_12500	2	54.631	2_12500	B	A	A	B	B	A	A	A	X	B	A	X	A	B	A	B	A	B	A	B	B	A	B	B	A	B	B	B	A	B	A	B	A	A	B	A	A	B	A	A	B	A	A	A	B	A
2_12501	2	54.631	2_12501	b	a	a	b	b	a	a	a	X	b	a	X	a	b	a	b	a	b	a	b	b	a	b	b	a	b	b	b	a	b	a	b	a	a	b	a	a	b	a	a	b	a	a	a	b	a
2_20983	2	54.631	2_20983	b	a	a	b	b	a	a	a	X	b	a	X	a	b	a	b	a	b	a	b	b	a	b	b	a	b	b	b	a	b	a	b	a	a	b	a	a	b	a	a	b	a	a	a	b	a
2_33276	2	54.631	2_33276	B	A	A	B	B	A	A	A	X	B	A	X	A	B	A	B	A	B	A	B	B	A	B	B	A	B	B	B	A	B	A	B	A	A	B	A	A	B	A	A	B	A	A	A	B	A
2_02471	2	60.7695	2_02471	b	a	a	b	b	a	a	a	a	b	a	b	a	b	a	b	a	b	a	b	b	a	b	b	a	b	b	a	b	b	a	b	a	a	a	b	a	b	a	a	b	a	a	a	b	a
2_02472	2	60.7695	2_02472	b	a	a	b	b	a	a	a	a	b	a	b	a	b	a	b	a	b	a	b	b	a	b	b	a	b	b	a	b	b	a	b	a	a	a	b	a	b	a	a	b	a	a	a	b	a
2_03046	2	60.7695	2_03046	B	A	A	B	B	A	A	A	A	B	A	B	A	B	A	B	A	B	A	B	B	A	B	B	A	B	B	A	B	B	A	B	A	A	A	B	A	B	A	A	B	A	A	A	B	A
2_03047	2	60.7695	2_03047	B	A	A	B	B	A	A	A	A	B	A	B	A	B	A	B	A	B	A	B	B	A	B	B	A	B	B	A	B	B	A	B	A	A	A	B	A	B	A	A	B	A	A	A	B	A
2_03309	2	60.7695	2_03309	B	A	A	B	B	A	A	A	A	B	A	B	A	B	A	B	A	B	A	B	B	A	B	B	A	B	B	A	B	B	A	B	A	A	A	B	A	B	A	A	B	A	A	A	B	A
2_03310	2	60.7695	2_03310	b	a	a	b	b	a	a	a	a	b	a	b	a	b	a	b	a	b	a	b	b	a	b	b	a	b	b	a	b	b	a	b	a	a	a	b	a	b	a	a	b	a	a	a	b	a
2_05796	2	60.7695	2_05796	B	A	A	B	B	A	A	A	A	B	A	B	A	B	A	B	A	B	A	B	B	A	B	B	A	B	B	A	B	B	A	B	A	A	A	B	A	B	A	A	B	A	A	A	B	A
2_05838	2	60.7695	2_05838	B	A	A	B	B	A	A	A	A	B	A	B	A	B	A	B	A	B	A	B	B	A	B	B	A	B	B	A	B	B	A	B	A	A	A	B	A	B	A	A	B	A	A	A	B	A
2_06593	2	60.7695	2_06593	b	a	a	b	b	a	a	a	a	b	a	b	a	b	a	b	a	b	a	b	b	a	b	b	a	b	b	a	b	b	a	b	a	a	a	b	a	b	a	a	b	a	a	a	b	a
2_06594	2	60.7695	2_06594	B	A	A	B	B	A	A	A	A	B	A	B	A	B	A	B	A	B	A	B	B	A	B	B	A	B	B	A	B	B	A	B	A	A	A	B	A	B	A	A	B	A	A	A	B	A
2_16905	2	60.7695	2_16905	b	a	a	b	b	a	a	a	a	b	a	b	a	b	a	b	a	b	a	b	b	a	b	b	a	b	b	a	b	b	a	b	a	a	a	b	a	b	a	a	b	a	a	a	b	a
2_16906	2	60.7695	2_16906	b	a	a	b	b	a	a	a	a	b	a	b	a	b	a	b	a	b	a	b	b	a	b	b	a	b	b	a	b	b	a	b	a	a	a	b	a	b	a	a	b	a	a	a	b	a
2_17172	2	60.7695	2_17172	b	a	a	b	b	a	a	a	a	b	a	b	a	b	a	b	a	b	a	b	b	a	b	b	a	b	b	a	b	b	a	b	a	a	a	b	a	b	a	a	b	a	a	a	b	a
2_17173	2	60.7695	2_17173	b	a	a	b	b	a	a	a	a	b	a	b	a	b	a	b	a	b	a	b	b	a	b	b	a	b	b	a	b	b	a	b	a	a	a	b	a	b	a	a	b	a	a	a	b	a
2_20161	2	60.7695	2_20161	b	a	a	b	b	a	a	a	a	b	a	b	a	b	a	b	a	b	a	b	b	a	b	b	a	b	b	a	b	b	a	b	a	a	a	b	a	b	a	a	b	a	a	a	b	a
2_20162	2	60.7695	2_20162	b	a	a	b	b	a	a	a	a	b	a	b	a	b	a	b	a	b	a	b	b	a	b	b	a	b	b	a	b	b	a	b	a	a	a	b	a	b	a	a	b	a	a	a	b	a
2_21312	2	60.7695	2_21312	b	a	a	b	b	a	a	a	a	b	a	b	a	b	a	b	a	b	a	U	b	a	b	b	a	b	b	a	b	b	a	b	a	a	a	b	a	b	a	a	b	a	a	a	b	a
2_24301	2	60.7695	2_24301	B	A	A	B	B	A	A	A	A	B	A	B	A	B	A	B	A	B	A	B	B	A	B	B	A	B	B	A	B	B	A	B	A	A	A	B	A	B	A	A	B	A	A	A	B	A
2_24302	2	60.7695	2_24302	b	a	a	b	b	a	a	a	a	b	a	b	a	b	a	b	a	b	a	b	b	a	b	b	a	b	b	a	b	b	a	b	a	a	a	b	a	b	a	a	b	a	a	a	b	a
2_24400	2	60.7695	2_24400	B	A	A	B	B	A	A	A	A	B	A	B	A	B	A	B	A	B	A	B	B	A	B	B	A	B	B	A	B	B	A	B	A	A	A	B	A	B	A	A	B	A	A	A	B	A
2_25857	2	60.7695	2_25857	b	a	a	b	b	a	a	a	a	b	a	b	a	b	a	b	a	b	a	b	b	a	b	b	a	b	b	a	b	b	a	b	a	a	a	b	a	b	a	a	b	a	a	a	b	a
2_25858	2	60.7695	2_25858	B	A	A	B	B	A	A	A	A	B	A	B	A	B	A	B	A	B	A	B	B	A	B	B	A	B	B	A	B	B	A	B	A	A	A	B	A	B	A	A	B	A	A	A	B	A
2_26876	2	60.7695	2_26876	b	a	a	b	b	a	a	a	a	b	a	b	a	b	a	b	a	b	a	b	b	a	b	b	a	b	b	a	b	b	a	b	a	a	a	b	a	b	a	a	b	a	a	a	b	a
2_29539	2	60.7695	2_29539	b	a	a	b	b	a	a	a	a	b	a	b	a	b	a	b	a	b	a	b	b	a	b	b	a	b	b	a	b	b	a	b	a	a	a	b	a	b	a	a	b	a	a	a	b	a
2_29689	2	60.7695	2_29689	b	a	a	b	b	a	a	a	a	b	a	b	a	b	a	b	a	b	a	b	b	a	b	b	a	b	b	a	b	b	a	b	a	a	a	b	a	b	a	a	b	a	a	a	b	a
2_33509	2	60.7695	2_33509	b	a	a	b	b	a	a	a	a	b	a	b	a	b	a	b	a	b	a	b	b	a	b	b	a	b	b	a	b	b	a	b	a	a	a	b	a	b	a	a	b	a	a	a	b	a
2_33627	2	60.7695	2_33627	B	A	A	B	B	A	A	A	A	B	A	B	A	B	A	B	A	B	A	B	B	A	B	B	A	B	B	A	B	B	A	B	A	A	A	B	A	B	A	A	B	A	A	A	B	A
2_50440	2	60.7695	2_50440	b	a	a	b	b	a	a	a	a	b	a	b	a	b	a	b	a	b	a	b	b	a	b	b	a	b	b	a	b	b	a	b	a	a	a	b	a	b	a	a	b	a	a	a	b	a
1_0663	2	61.2695	1_0663	b	a	a	b	b	a	a	a	a	b	a	b	a	b	a	b	a	b	a	b	b	a	b	b	a	b	b	a	b	b	a	b	a	a	a	b	a	b	a	a	b	a	a	a	b	a
2_02053	2	61.2695	2_02053	B	A	A	B	B	A	A	A	A	B	A	B	A	B	A	B	A	B	A	B	B	A	B	B	A	B	B	A	B	B	A	B	A	A	A	B	A	B	A	A	B	A	A	A	B	A
2_03179	2	61.2695	2_03179	B	A	A	B	B	A	A	A	A	B	A	B	A	B	A	B	A	B	A	B	B	A	B	B	A	B	B	A	B	B	A	B	A	A	A	B	A	B	A	A	B	A	A	A	B	A
2_08612	2	61.2695	2_08612	b	a	a	b	b	a	a	a	a	b	a	b	a	b	a	b	a	b	a	b	b	a	b	b	a	b	b	a	b	b	a	b	a	a	a	b	a	b	a	a	b	a	a	a	b	a
2_08613	2	61.2695	2_08613	b	a	a	b	b	a	a	a	a	b	a	b	a	b	a	b	a	b	a	b	b	a	b	b	a	b	b	a	b	b	a	b	a	a	a	b	a	b	a	a	b	a	a	a	b	a
2_13948	2	61.2695	2_13948	B	A	A	B	B	A	A	A	A	B	A	B	A	B	A	B	A	B	A	B	B	A	B	B	A	B	B	A	B	B	A	B	A	A	A	B	A	B	A	A	B	A	A	A	B	A
2_24139	2	61.2695	2_24139	B	A	A	B	B	A	A	A	A	B	A	B	A	B	A	B	A	B	A	B	B	A	B	B	A	B	B	A	B	B	A	B	A	A	A	B	A	B	A	A	B	A	A	A	B	A
2_24140	2	61.2695	2_24140	b	a	a	b	b	a	a	a	a	b	a	b	a	b	a	b	a	b	a	b	b	a	b	b	a	b	b	a	b	b	a	b	a	a	a	b	a	b	a	a	b	a	a	a	b	a
2_25362	2	61.2695	2_25362	B	A	A	B	B	A	A	A	A	B	A	B	A	B	A	B	A	B	A	B	B	A	B	B	A	B	B	A	B	B	A	B	A	A	A	B	A	B	A	A	B	A	A	A	B	A
2_29071	2	61.2695	2_29071	B	A	A	B	B	A	A	A	A	B	A	B	A	B	A	B	A	B	A	B	B	A	B	B	A	B	B	A	B	B	A	B	A	A	A	B	A	B	A	A	B	A	A	A	B	A
2_29072	2	61.2695	2_29072	b	a	a	b	b	a	a	a	a	b	a	b	a	b	a	b	a	b	a	b	b	a	b	b	a	b	b	a	b	b	a	b	a	a	a	b	a	b	a	a	b	a	a	a	b	a
2_29591	2	61.2695	2_29591	B	A	A	B	B	A	A	A	A	B	A	B	A	B	A	B	A	B	A	B	B	A	B	B	A	B	B	A	B	B	A	B	A	A	A	B	A	B	A	A	B	A	A	A	B	A
2_02850	2	61.7695	2_02850	b	a	a	b	b	a	a	a	a	b	a	b	a	b	a	b	a	b	a	b	b	a	b	b	a	b	b	b	b	b	a	b	a	a	a	b	a	b	a	a	b	a	a	a	b	a
2_10091	2	61.7695	2_10091	B	A	A	B	B	A	A	A	A	B	A	B	A	B	A	B	A	B	A	B	B	A	B	B	A	B	B	B	B	B	A	B	A	A	A	B	A	B	A	A	B	A	A	A	B	A
2_10092	2	61.7695	2_10092	B	A	A	B	B	A	A	A	A	B	A	B	A	B	A	B	A	B	A	B	B	A	B	B	A	B	B	B	B	B	A	B	A	A	A	B	A	B	A	A	B	A	A	A	B	A
2_10729	2	61.7695	2_10729	B	A	A	B	B	A	A	A	A	B	A	B	A	B	A	B	A	B	A	B	B	A	B	B	A	B	B	B	B	B	A	B	A	A	A	B	A	B	A	A	B	A	A	A	B	A
2_13136	2	61.7695	2_13136	b	a	a	b	b	a	a	a	a	b	a	b	a	b	a	b	a	b	a	b	b	a	b	b	a	b	b	b	b	b	a	b	a	a	a	b	a	b	a	a	b	a	a	a	b	a
2_13137	2	61.7695	2_13137	b	a	a	b	b	a	a	a	a	b	a	b	a	b	a	b	a	b	a	b	b	a	b	b	a	b	b	b	b	b	a	b	a	a	a	b	a	b	a	a	b	a	a	a	b	a
2_25083	2	61.7695	2_25083	b	a	a	b	b	a	a	a	a	b	a	b	a	b	a	b	a	b	a	b	b	a	b	b	a	b	b	b	b	b	a	b	a	a	a	b	a	b	a	a	b	a	a	a	b	a
2_26930	2	61.7695	2_26930	B	A	A	B	B	A	A	A	A	B	A	B	A	B	A	B	A	B	A	B	B	A	B	B	A	B	B	B	B	B	A	B	A	A	A	B	A	B	A	A	B	A	A	A	B	A
1_0270	2	62.77	1_0270	B	A	A	B	A	A	A	A	A	B	A	B	A	B	A	A	A	B	A	B	B	A	B	B	A	B	B	B	B	B	A	B	A	A	A	B	A	B	A	A	B	A	A	A	B	A
1_0641	2	62.77	1_0641	B	A	A	B	A	A	A	A	A	B	A	B	A	B	A	A	A	B	A	B	B	A	B	B	A	B	B	B	B	B	A	B	A	A	A	B	A	B	A	A	B	A	A	A	B	A
2_00377	2	62.77	2_00377	B	A	A	B	A	A	A	A	A	B	A	B	A	B	A	A	A	B	A	B	B	A	B	B	A	B	B	B	B	B	A	B	A	A	A	B	A	B	A	A	B	A	A	A	B	A
2_00380	2	62.77	2_00380	B	A	A	B	A	A	A	A	A	B	A	B	A	B	A	A	A	B	A	B	B	A	B	B	A	B	B	B	B	B	A	B	A	A	A	B	A	B	A	A	B	A	A	A	B	A
2_03325	2	62.77	2_03325	b	a	a	b	a	a	a	a	a	b	a	b	a	b	a	a	a	b	a	b	b	a	b	b	a	b	b	b	b	b	a	b	a	a	a	b	a	b	a	a	b	a	a	a	b	a
2_03326	2	62.77	2_03326	B	A	A	B	A	A	A	A	A	B	A	B	A	B	A	A	A	B	A	B	B	A	B	B	A	B	B	B	B	B	A	B	A	A	A	B	A	B	A	A	B	A	A	A	B	A
2_04457	2	62.77	2_04457	b	a	a	b	a	a	a	a	a	b	a	b	a	b	a	a	a	b	a	b	b	a	b	b	a	b	b	b	b	b	a	b	a	a	a	b	a	b	a	a	b	a	a	a	b	a
2_04458	2	62.77	2_04458	B	A	A	B	A	A	A	A	A	B	A	B	A	B	A	A	A	B	A	B	B	A	B	B	A	B	B	B	B	B	A	B	A	A	A	B	A	B	A	A	B	A	A	A	B	A
2_04460	2	62.77	2_04460	B	A	A	B	A	A	A	A	A	B	A	B	A	B	A	A	A	B	A	B	B	A	B	B	A	B	B	B	B	B	A	B	A	A	A	B	A	B	A	A	B	A	A	A	B	A
2_05556	2	62.77	2_05556	B	A	A	B	A	A	A	A	A	B	A	B	A	B	A	A	A	B	A	B	B	A	B	B	A	B	B	B	B	B	A	B	A	A	A	B	A	B	A	A	B	A	A	A	B	A
2_08674	2	62.77	2_08674	b	a	a	b	a	a	a	a	a	b	a	b	a	b	a	a	a	b	a	b	b	a	b	b	a	b	b	b	b	b	a	b	a	a	a	b	a	b	a	a	b	a	a	a	b	a
2_08675	2	62.77	2_08675	b	a	a	b	a	a	a	a	a	b	a	b	a	b	a	a	a	b	a	b	b	a	b	b	a	b	b	b	b	b	a	b	a	a	a	b	a	b	a	a	b	a	a	a	b	a
2_10827	2	62.77	2_10827	B	A	A	B	A	A	A	A	A	B	A	B	A	B	A	A	A	B	A	B	B	A	B	B	A	B	B	B	B	B	A	B	A	A	A	B	A	B	A	A	B	A	A	A	B	A
2_14226	2	62.77	2_14226	B	A	A	B	A	A	A	A	A	B	A	B	A	B	A	A	A	B	A	B	B	A	B	B	A	B	B	B	B	B	A	B	A	A	A	B	A	B	A	A	B	A	A	A	B	A
2_16056	2	62.77	2_16056	B	A	A	B	A	A	A	A	A	B	A	B	A	B	A	A	A	B	A	B	B	A	B	B	A	B	B	B	B	B	A	B	A	A	A	B	A	B	A	A	B	A	A	A	B	A
2_16057	2	62.77	2_16057	B	A	A	B	A	A	A	A	A	B	A	B	A	B	A	A	A	B	A	B	B	A	B	B	A	B	B	B	B	B	A	B	A	A	A	B	A	B	A	A	B	A	A	A	B	A
2_19855	2	62.77	2_19855	B	A	A	B	A	A	A	A	A	B	A	B	A	B	A	A	A	B	A	B	B	A	B	B	A	B	B	B	B	B	A	B	A	A	A	B	A	B	A	A	B	A	A	A	B	A
2_21513	2	62.77	2_21513	b	a	a	b	a	a	a	a	a	b	a	b	a	b	a	a	a	b	a	b	b	a	b	b	a	b	b	b	b	b	a	b	a	a	a	b	a	b	a	a	b	a	a	a	b	a
2_21569	2	62.77	2_21569	b	a	a	b	a	a	a	a	a	b	a	b	a	b	a	a	a	b	a	b	b	a	b	b	a	b	b	b	b	b	a	b	a	a	a	b	a	b	a	a	b	a	a	a	b	a
2_21570	2	62.77	2_21570	b	a	a	b	a	a	a	a	a	b	a	b	a	b	a	a	a	b	a	b	b	a	b	b	a	b	b	b	b	b	a	b	a	a	a	b	a	b	a	a	b	a	a	a	b	a
2_28500	2	62.77	2_28500	U	a	a	U	U	a	a	a	a	b	a	b	a	b	a	a	a	U	a	b	b	a	U	U	a	b	b	b	b	U	a	b	a	a	a	U	a	b	a	a	U	a	a	a	b	a
2_30964	2	62.77	2_30964	b	a	a	b	a	a	a	a	a	b	a	b	a	b	a	a	a	b	a	b	b	a	b	b	a	b	b	b	b	b	a	b	a	a	a	b	a	b	a	a	b	a	a	a	b	a
2_39448	2	62.77	2_39448	B	A	A	B	A	A	A	A	A	B	A	B	A	B	A	A	A	B	A	B	B	A	B	B	A	B	B	B	B	B	A	B	A	A	A	B	A	B	A	A	B	A	A	A	B	A
2_45310	2	62.77	2_45310	b	a	a	b	a	a	a	a	a	b	a	b	a	b	a	a	a	b	a	b	b	a	b	b	a	b	b	b	b	b	a	b	a	a	a	b	a	b	a	a	b	a	a	a	b	a
2_45669	2	62.77	2_45669	b	a	a	b	a	a	a	a	a	b	a	b	a	b	a	a	a	b	a	b	b	a	b	b	a	b	b	b	b	b	a	b	a	a	a	b	a	b	a	a	b	a	a	a	b	a
2_54989	2	62.77	2_54989	b	a	a	b	a	a	a	a	a	b	a	b	a	b	a	a	a	b	a	b	b	a	b	b	a	b	b	b	b	b	a	b	a	a	a	b	a	b	a	a	b	a	a	a	b	a
1_0477	2	63.27	1_0477	B	A	A	B	B	A	A	A	A	B	A	B	A	B	A	A	A	B	A	B	B	A	B	B	A	B	B	B	B	B	A	B	A	A	A	B	A	B	A	A	B	A	A	A	B	A
1_0648	2	63.27	1_0648	b	a	a	b	b	a	a	a	a	b	a	b	a	b	a	a	a	b	a	b	b	a	b	b	a	b	b	b	b	b	a	b	a	a	a	b	a	b	a	a	b	a	a	a	b	a
1_0884	2	63.27	1_0884	B	A	A	B	B	A	A	A	A	B	A	B	A	B	A	A	A	B	A	B	B	A	B	B	A	B	B	B	B	B	A	B	A	A	A	B	A	B	A	A	B	A	A	A	B	A
1_1035	2	63.27	1_1035	b	a	a	b	b	a	a	a	a	b	a	b	a	b	a	a	a	b	a	b	b	a	b	b	a	b	b	b	b	b	a	b	a	a	a	b	a	b	a	a	b	a	a	a	b	a
1_1057	2	63.27	1_1057	b	a	a	b	b	a	a	a	a	b	a	b	a	b	a	a	a	b	a	b	b	a	b	b	a	b	b	b	b	b	a	b	a	a	a	b	a	b	a	a	b	a	a	a	b	a
1_1186	2	63.27	1_1186	B	A	A	B	B	A	A	A	A	B	A	B	A	B	A	A	A	B	A	B	B	A	B	B	A	B	B	B	B	B	A	B	A	A	A	B	A	B	A	A	B	A	A	A	B	A
2_03869	2	63.27	2_03869	B	A	A	B	B	A	A	A	A	B	A	B	A	B	A	A	A	B	A	B	B	A	B	B	A	B	B	B	B	B	A	B	A	A	A	B	A	B	A	A	B	A	A	A	B	A
2_04163	2	63.27	2_04163	b	a	a	b	b	a	a	a	a	b	a	b	a	b	a	a	a	b	a	b	b	a	b	b	a	b	b	b	b	b	a	b	a	a	a	b	a	b	a	a	b	a	a	a	b	a
2_04198	2	63.27	2_04198	B	A	A	B	B	A	A	A	A	B	A	B	A	B	A	A	A	B	A	B	B	A	B	B	A	B	B	B	B	B	A	B	A	A	A	B	A	B	A	A	B	A	A	A	B	A
2_04228	2	63.27	2_04228	b	a	a	b	b	a	a	a	a	b	a	b	a	b	a	a	a	b	a	b	b	a	b	b	a	b	b	b	b	b	a	b	a	a	a	b	a	b	a	a	b	a	a	a	b	a
2_07315	2	63.27	2_07315	b	a	a	b	b	a	a	a	a	b	a	b	a	b	a	a	a	b	a	b	b	a	b	b	a	b	b	b	b	b	a	b	a	a	a	b	a	b	a	a	b	a	a	a	b	a
2_07316	2	63.27	2_07316	b	a	a	b	b	a	a	a	a	b	a	b	a	b	a	a	a	b	a	b	b	a	b	b	a	b	b	b	b	b	a	b	a	a	a	b	a	b	a	a	b	a	a	a	b	a
2_07361	2	63.27	2_07361	b	a	a	b	b	a	a	a	a	b	a	b	a	b	a	a	a	b	a	b	b	a	b	b	a	b	b	b	b	b	a	b	a	a	a	b	a	b	a	a	b	a	a	a	b	a
2_08347	2	63.27	2_08347	b	a	a	b	b	a	a	a	a	b	a	b	a	b	a	a	a	b	a	b	b	a	b	b	a	b	b	b	b	b	a	b	a	a	a	b	a	b	a	a	b	a	a	a	b	a
2_08348	2	63.27	2_08348	b	a	a	b	b	a	a	a	a	b	a	b	a	b	a	a	a	b	a	b	b	a	b	b	a	b	b	b	b	b	a	b	a	a	a	b	a	b	a	a	b	a	a	a	b	a
2_10450	2	63.27	2_10450	B	A	A	B	B	A	A	A	A	B	A	B	A	B	A	A	A	B	A	B	B	A	B	B	A	B	B	B	B	B	A	B	A	A	A	B	A	B	A	A	B	A	A	A	B	A
2_10451	2	63.27	2_10451	b	a	a	b	b	a	a	a	a	b	a	b	a	b	a	a	a	b	a	b	b	a	b	b	a	b	b	b	b	b	a	b	a	a	a	b	a	b	a	a	b	a	a	a	b	a
2_10884	2	63.27	2_10884	B	A	A	B	B	A	A	A	A	B	A	B	A	B	A	A	A	B	A	B	B	A	B	B	A	B	B	B	B	B	A	B	A	A	A	B	A	B	A	A	B	A	A	A	B	A
2_10885	2	63.27	2_10885	b	a	a	b	b	a	a	a	a	b	a	b	a	b	a	a	a	b	a	b	b	a	b	b	a	b	b	b	b	b	a	b	a	a	a	b	a	b	a	a	b	a	a	a	b	a
2_12138	2	63.27	2_12138	b	a	a	b	b	a	a	a	a	b	a	b	a	b	a	a	a	b	a	b	b	a	b	b	a	b	b	b	b	b	a	b	a	a	a	b	a	b	a	a	b	a	a	a	b	a
2_12139	2	63.27	2_12139	b	a	a	b	b	a	a	a	a	b	a	b	a	b	a	a	a	b	a	b	b	a	b	b	a	b	b	b	b	b	a	b	a	a	a	b	a	b	a	a	b	a	a	a	b	a
2_12140	2	63.27	2_12140	b	a	a	b	b	a	a	a	a	b	a	b	a	b	a	a	a	b	a	b	b	a	b	b	a	b	b	b	b	b	a	b	a	a	a	b	a	b	a	a	b	a	a	a	b	a
2_15079	2	63.27	2_15079	b	a	a	b	b	a	a	a	a	b	a	b	a	b	a	a	a	b	a	b	b	a	b	b	a	b	b	b	b	b	a	b	a	a	a	b	a	b	a	a	b	a	a	a	b	a
2_16132	2	63.27	2_16132	B	A	A	B	B	A	A	A	A	B	A	B	A	B	A	A	A	B	A	B	B	A	B	B	A	B	B	B	B	B	A	B	A	A	A	B	A	B	A	A	B	A	A	A	B	A
2_16133	2	63.27	2_16133	B	A	A	B	B	A	A	A	A	B	A	B	A	B	A	A	A	B	A	B	B	A	B	B	A	B	B	B	B	B	A	B	A	A	A	B	A	B	A	A	B	A	A	A	B	A
2_17295	2	63.27	2_17295	b	a	a	b	b	a	a	a	a	b	a	b	a	b	a	a	a	b	a	b	b	a	b	b	a	b	b	b	b	b	a	b	a	a	a	b	a	b	a	a	b	a	a	a	b	a
2_17296	2	63.27	2_17296	B	A	A	B	B	A	A	A	A	B	A	B	A	B	A	A	A	B	A	B	B	A	B	B	A	B	B	B	B	B	A	B	A	A	A	B	A	B	A	A	B	A	A	A	B	A
2_18151	2	63.27	2_18151	b	a	a	b	b	a	a	a	a	b	a	b	a	b	a	a	a	b	a	b	b	a	b	b	a	b	b	b	b	b	a	b	a	a	a	b	a	b	a	a	b	a	a	a	b	a
2_19581	2	63.27	2_19581	b	a	a	b	b	a	a	a	a	b	a	b	a	b	a	a	a	b	a	b	b	a	b	b	a	b	b	b	b	b	a	b	a	a	a	b	a	b	a	a	b	a	a	a	b	a
2_19951	2	63.27	2_19951	b	a	a	b	b	a	a	a	a	b	a	b	a	b	a	a	a	b	a	b	b	a	b	b	a	b	b	b	b	b	a	b	a	a	a	b	a	b	a	a	b	a	a	a	b	a
2_19952	2	63.27	2_19952	b	a	a	b	b	a	a	a	a	b	a	b	a	b	a	a	a	b	a	b	b	a	b	b	a	b	b	b	b	b	a	b	a	a	a	b	a	b	a	a	b	a	a	a	b	a
2_26222	2	63.27	2_26222	b	a	a	b	b	a	a	a	a	b	a	b	a	b	a	a	a	b	a	b	b	a	b	b	a	b	b	b	b	b	a	b	a	a	a	b	a	b	a	a	b	a	a	a	b	a
2_26252	2	63.27	2_26252	B	A	A	B	B	A	A	A	A	B	A	B	A	B	A	A	A	B	A	B	B	A	B	B	A	B	B	B	B	B	A	B	A	A	A	B	A	B	A	A	B	A	A	A	B	A
2_28464	2	63.27	2_28464	b	a	a	b	b	a	a	a	a	b	a	b	a	b	a	a	a	b	a	b	b	a	b	b	a	b	b	b	b	b	a	b	a	a	a	b	a	b	a	a	b	a	a	a	b	a
2_28703	2	63.27	2_28703	B	A	A	B	B	A	A	A	A	B	A	B	A	B	A	A	A	B	A	B	B	A	B	B	A	B	B	B	B	B	A	B	A	A	A	B	A	B	A	A	B	A	A	A	B	A
2_30973	2	63.27	2_30973	B	A	A	B	B	A	A	A	A	B	A	B	A	B	A	A	A	B	A	B	B	A	B	B	A	B	B	B	B	B	A	B	A	A	A	B	A	B	A	A	B	A	A	A	B	A
2_32068	2	63.27	2_32068	B	A	A	B	B	A	A	A	A	B	A	B	A	B	A	A	A	B	A	B	B	A	B	B	A	B	B	B	B	B	A	B	A	A	A	B	A	B	A	A	B	A	A	A	B	A
2_55127	2	63.27	2_55127	B	A	A	B	B	A	A	A	A	B	A	B	A	B	A	A	A	B	A	B	B	A	B	B	A	B	B	B	B	B	A	B	A	A	A	B	A	B	A	A	B	A	A	A	B	A
2_13594	2	63.7705	2_13594	B	A	A	B	B	A	B	A	A	B	A	B	A	B	A	A	A	B	A	B	B	A	B	B	A	B	B	B	B	B	A	B	A	A	A	B	A	B	A	A	B	A	A	A	B	A
2_13595	2	63.7705	2_13595	B	A	A	B	B	A	B	A	A	B	A	B	A	B	A	A	A	B	A	B	B	A	B	B	A	B	B	B	B	B	A	B	A	A	A	B	A	B	A	A	B	A	A	A	B	A
2_21930	2	63.7705	2_21930	B	A	A	B	B	A	B	A	A	B	A	B	A	B	A	A	A	B	A	B	B	A	B	B	A	B	B	B	B	B	A	B	A	A	A	B	A	B	A	A	B	A	A	A	B	A
2_21931	2	63.7705	2_21931	B	A	A	B	B	A	B	A	A	B	A	B	A	B	A	A	A	B	A	B	B	A	B	B	A	B	B	B	B	B	A	B	A	A	A	B	A	B	A	A	B	A	A	A	B	A
1_0392	2	64.2705	1_0392	B	A	A	B	B	A	B	A	A	B	A	B	A	B	A	A	A	B	A	B	B	A	B	B	A	B	B	A	B	B	A	B	A	A	A	B	A	B	A	A	B	A	A	A	B	A
2_02369	2	64.2705	2_02369	B	A	A	B	B	A	B	A	A	B	A	B	A	B	A	A	A	B	A	B	B	A	B	B	A	B	B	A	B	B	A	B	A	A	A	B	A	B	A	A	B	A	A	A	B	A
2_07801	2	64.2705	2_07801	b	a	a	b	b	a	b	a	a	b	a	b	a	b	a	a	a	b	a	b	b	a	b	b	a	b	b	a	b	b	a	b	a	a	a	b	a	b	a	a	b	a	a	a	b	a
2_07802	2	64.2705	2_07802	B	A	A	B	B	A	B	A	A	B	A	B	A	B	A	A	A	B	A	B	B	A	B	B	A	B	B	A	B	B	A	B	A	A	A	B	A	B	A	A	B	A	A	A	B	A
2_07982	2	64.2705	2_07982	B	A	A	B	B	A	B	A	A	B	A	B	A	B	A	A	A	B	A	B	B	A	B	B	A	B	B	A	B	B	A	B	A	A	A	B	A	B	A	A	B	A	A	A	B	A
2_07984	2	64.2705	2_07984	B	A	A	B	B	A	B	A	A	B	A	B	A	B	A	A	A	B	A	B	B	A	B	B	A	B	B	A	B	B	A	B	A	A	A	B	A	B	A	A	B	A	A	A	B	A
2_08690	2	64.2705	2_08690	b	a	a	b	b	a	b	a	a	b	a	b	a	b	a	a	a	b	a	b	b	a	b	b	a	b	b	a	b	b	a	b	a	a	a	b	a	b	a	a	b	a	a	a	b	a
2_11704	2	64.2705	2_11704	B	A	A	B	B	A	B	A	A	B	A	B	A	B	A	A	A	B	A	B	B	A	B	B	A	B	B	A	B	B	A	B	A	A	A	B	A	B	A	A	B	A	A	A	B	A
2_11946	2	64.2705	2_11946	b	a	a	b	b	a	b	a	a	b	a	b	a	b	a	a	a	b	a	b	b	a	b	b	a	b	b	a	b	b	a	b	a	a	a	b	a	b	a	a	b	a	a	a	b	a
2_11947	2	64.2705	2_11947	b	a	a	b	b	a	b	a	a	b	a	b	a	b	a	a	a	b	a	U	U	a	b	b	a	b	b	a	b	b	a	b	a	a	a	b	a	b	a	a	b	a	a	a	b	a
2_12526	2	64.2705	2_12526	B	A	A	B	B	A	B	A	A	B	A	B	A	B	A	A	A	B	A	B	B	A	B	B	A	B	B	A	B	B	A	B	A	A	A	B	A	B	A	A	B	A	A	A	B	A
2_12721	2	64.2705	2_12721	B	A	A	B	B	A	B	A	A	B	A	B	A	B	A	A	A	B	A	B	B	A	B	B	A	B	B	A	B	B	A	B	A	A	A	B	A	B	A	A	B	A	A	A	B	A
2_12722	2	64.2705	2_12722	b	a	a	b	b	a	b	a	a	b	a	b	a	b	a	a	a	b	a	b	b	a	b	b	a	b	b	a	b	b	a	b	a	a	a	b	a	b	a	a	b	a	a	a	b	a
2_14587	2	64.2705	2_14587	b	a	a	b	b	a	b	a	a	b	a	b	a	b	a	a	a	b	a	b	b	a	b	b	a	b	b	a	b	b	a	b	a	a	a	b	a	b	a	a	b	a	a	a	b	a
2_17980	2	64.2705	2_17980	b	a	a	b	b	a	b	a	a	b	a	b	a	b	a	a	a	b	a	b	b	a	b	b	a	b	b	a	b	b	a	b	a	a	a	b	a	b	a	a	b	a	a	a	b	a
2_17981	2	64.2705	2_17981	b	a	a	b	b	a	b	a	a	b	a	b	a	b	a	a	a	b	a	b	b	a	b	b	a	b	b	a	b	b	a	b	a	a	a	b	a	b	a	a	b	a	a	a	b	a
2_19280	2	64.2705	2_19280	b	a	a	b	b	a	b	a	a	b	a	b	a	b	a	a	a	b	a	b	b	a	b	b	a	b	b	a	b	b	a	b	a	a	a	b	a	b	a	a	b	a	a	a	b	a
2_20786	2	64.2705	2_20786	B	A	A	B	B	A	B	A	A	B	A	B	A	B	A	A	A	B	A	B	B	A	B	B	A	B	B	A	B	B	A	B	A	A	A	B	A	B	A	A	B	A	A	A	B	A
2_20996	2	64.2705	2_20996	b	a	a	b	b	a	b	a	a	b	a	b	a	b	a	a	a	b	a	b	b	a	b	b	a	b	b	a	b	b	a	b	a	a	a	b	a	b	a	a	b	a	a	a	b	a
2_21385	2	64.2705	2_21385	b	a	a	b	b	a	b	a	a	b	a	b	a	b	a	a	a	b	a	b	b	a	b	b	a	b	b	a	b	b	a	b	a	a	a	b	a	b	a	a	b	a	a	a	b	a
2_26061	2	64.2705	2_26061	B	A	A	B	B	A	B	A	A	B	A	B	A	B	A	A	A	B	A	B	B	A	B	B	A	B	B	A	B	B	A	B	A	A	A	B	A	B	A	A	B	A	A	A	B	A
2_26814	2	64.2705	2_26814	B	A	A	B	B	A	B	A	A	B	A	B	A	B	A	A	A	B	A	B	B	A	B	B	A	B	B	A	B	B	A	B	A	A	A	B	A	B	A	A	B	A	A	A	B	A
2_27234	2	64.2705	2_27234	B	A	A	B	B	A	B	A	A	B	A	B	A	B	A	A	A	B	A	B	B	A	B	B	A	B	B	A	B	B	A	B	A	A	A	B	A	B	A	A	B	A	A	A	B	A
2_29637	2	64.2705	2_29637	B	A	A	B	B	A	B	A	A	B	A	B	A	B	A	A	A	B	A	B	B	A	B	B	A	B	B	A	B	B	A	B	A	A	A	B	A	B	A	A	B	A	A	A	B	A
2_31309	2	64.2705	2_31309	B	A	A	B	B	A	B	A	A	B	A	B	A	B	A	A	A	B	A	B	B	A	B	B	A	B	B	A	B	B	A	B	A	A	A	B	A	B	A	A	B	A	A	A	B	A
2_32609	2	64.2705	2_32609	b	a	a	b	b	a	b	a	a	b	a	b	a	b	a	a	a	b	a	b	b	a	b	b	a	b	b	a	b	b	a	b	a	a	a	b	a	b	a	a	b	a	a	a	b	a
2_34322	2	64.2705	2_34322	b	a	a	b	b	a	b	a	a	b	a	b	a	b	a	a	a	b	a	b	b	a	b	b	a	b	b	a	b	b	a	b	a	a	a	b	a	b	a	a	b	a	a	a	b	a
2_44528	2	64.2705	2_44528	b	a	a	b	b	a	b	a	a	b	a	b	a	b	a	a	a	b	a	b	b	a	b	b	a	b	b	a	b	b	a	b	a	a	a	b	a	b	a	a	b	a	a	a	b	a
2_51709	2	64.2705	2_51709	B	A	A	B	B	A	B	A	A	B	A	B	A	B	A	A	A	B	A	B	B	A	B	B	A	B	B	A	B	B	A	B	A	A	A	B	A	B	A	A	B	A	A	A	B	A
2_53336	2	64.2705	2_53336	b	a	a	b	b	a	b	a	a	b	a	b	a	b	a	a	a	b	a	b	b	a	b	b	a	b	b	a	b	b	a	b	a	a	a	b	a	b	a	a	b	a	a	a	b	a
1_0469	2	65.271	1_0469	b	a	a	a	b	a	b	a	a	b	a	b	a	b	a	a	a	b	a	b	b	a	b	b	a	b	b	a	b	a	a	b	a	a	a	b	a	b	a	a	b	a	a	a	b	a
1_1060	2	65.271	1_1060	B	A	A	A	B	A	B	A	A	B	A	B	A	B	A	A	A	B	A	B	B	A	B	B	A	B	B	A	B	A	A	B	A	A	A	B	A	B	A	A	B	A	A	A	B	A
2_00167	2	65.271	2_00167	b	a	a	a	b	a	b	a	a	b	a	b	a	b	a	a	a	b	a	b	b	a	b	b	a	b	b	a	b	a	a	b	a	a	a	b	a	b	a	a	b	a	a	a	b	a
2_03685	2	65.271	2_03685	B	A	A	A	B	A	B	A	A	B	A	B	A	B	A	A	A	B	A	B	B	A	B	B	A	B	B	A	B	A	A	B	A	A	A	B	A	B	A	A	B	A	A	A	B	A
2_03686	2	65.271	2_03686	b	a	a	a	b	a	b	a	a	b	a	b	a	b	a	a	a	b	a	b	b	a	b	b	a	b	b	a	b	a	a	b	a	a	a	b	a	b	a	a	b	a	a	a	b	a
2_04610	2	65.271	2_04610	B	A	A	A	B	A	B	A	A	B	A	B	A	B	A	A	A	B	A	B	B	A	B	B	A	B	B	A	B	A	A	B	A	A	A	B	A	B	A	A	B	A	A	A	B	A
[truncated: 15,640 more rows]
[truncated: 54 more columns]

## Sheet: TS3
Table S3: iSelect SNP consensus genetic map new numbering for cowpea
SNP	LG	cM
2_19235	1	0
2_28392	1	0
2_28393	1	0
2_29021	1	0
2_34231	1	0
1_0052	1	0.190909
2_06814	1	0.190909
2_07404	1	0.190909
2_10341	1	0.190909
2_10342	1	0.190909
2_12557	1	0.190909
2_15686	1	0.190909
2_15687	1	0.190909
2_16623	1	0.190909
2_16624	1	0.190909
2_18842	1	0.190909
2_19545	1	0.190909
2_23877	1	0.190909
2_26938	1	0.190909
2_26939	1	0.190909
2_27247	1	0.190909
2_29788	1	0.190909
2_29974	1	0.190909
2_31763	1	0.190909
2_33997	1	0.190909
2_34703	1	0.190909
2_46478	1	0.190909
2_47829	1	0.190909
2_52089	1	0.190909
2_53971	1	0.190909
2_55126	1	0.190909
2_00307	1	0.190909
2_01874	1	0.190909
2_01875	1	0.190909
2_02230	1	0.190909
2_02231	1	0.190909
2_02232	1	0.190909
2_10499	1	0.190909
2_12556	1	0.190909
2_15095	1	0.190909
2_15788	1	0.190909
2_15789	1	0.190909
2_16692	1	0.190909
2_19305	1	0.190909
2_19306	1	0.190909
2_19327	1	0.190909
2_19413	1	0.190909
2_20999	1	0.190909
2_21766	1	0.190909
2_21767	1	0.190909
2_24160	1	0.190909
2_24563	1	0.190909
2_24641	1	0.190909
2_26334	1	0.190909
2_27260	1	0.190909
2_27984	1	0.190909
2_28006	1	0.190909
2_28063	1	0.190909
2_29815	1	0.190909
2_30156	1	0.190909
2_30157	1	0.190909
2_30917	1	0.190909
2_34352	1	0.190909
2_37830	1	0.190909
2_38890	1	0.190909
2_38891	1	0.190909
2_39475	1	0.190909
2_44196	1	0.190909
2_44927	1	0.190909
2_45815	1	0.190909
2_50674	1	0.190909
2_50940	1	0.190909
2_51227	1	0.190909
2_54157	1	0.190909
2_55536	1	0.190909
2_25695	1	0.190909
2_28734	1	0.190909
2_32941	1	0.190909
2_45250	1	0.190909
2_34702	1	0.190909
2_37430	1	0.190909
1_0054	1	0.359091
2_03903	1	0.359091
2_03904	1	0.359091
2_05939	1	0.359091
2_10941	1	0.359091
2_19281	1	0.359091
2_28672	1	0.359091
2_53453	1	0.359091
2_49887	1	0.527273
1_0364	1	0.695455
2_11058	1	0.695455
2_18717	1	0.695455
2_20998	1	0.695455
2_23726	1	0.695455
2_23727	1	0.695455
2_30746	1	0.695455
2_55330	1	0.695455
2_11059	1	0.695455
2_15094	1	0.695455
2_15984	1	0.695455
2_15985	1	0.695455
2_19475	1	0.695455
2_30940	1	0.695455
2_51363	1	0.695455
1_0888	1	1.19545
2_00605	1	1.19545
2_00606	1	1.19545
2_00679	1	1.19545
2_05338	1	1.19545
2_06455	1	1.19545
2_06456	1	1.19545
2_06457	1	1.19545
2_06685	1	1.19545
2_06691	1	1.19545
2_06692	1	1.19545
2_07062	1	1.19545
2_07063	1	1.19545
2_07450	1	1.19545
2_09371	1	1.19545
2_12947	1	1.19545
2_13839	1	1.19545
2_13840	1	1.19545
2_14990	1	1.19545
2_14992	1	1.19545
2_18267	1	1.19545
2_18268	1	1.19545
2_19485	1	1.19545
2_19493	1	1.19545
2_19511	1	1.19545
2_20605	1	1.19545
2_22160	1	1.19545
2_22161	1	1.19545
2_22980	1	1.19545
2_24571	1	1.19545
2_24572	1	1.19545
2_24732	1	1.19545
2_24774	1	1.19545
2_24930	1	1.19545
2_28825	1	1.19545
2_29277	1	1.19545
2_29498	1	1.19545
2_29792	1	1.19545
2_29893	1	1.19545
2_30310	1	1.19545
2_32689	1	1.19545
2_33658	1	1.19545
2_33662	1	1.19545
2_34271	1	1.19545
2_42760	1	1.19545
2_45907	1	1.19545
2_46818	1	1.19545
2_49836	1	1.19545
2_50309	1	1.19545
2_11400	1	1.19545
2_13585	1	1.19545
2_36141	1	1.19545
2_44582	1	1.19545
2_22800	1	1.57727
2_28136	1	1.57727
2_25769	1	1.57727
2_34924	1	1.57727
2_34929	1	1.57727
2_35674	1	1.57727
2_35675	1	1.57727
2_36435	1	1.57727
2_36502	1	1.57727
1_0456	1	2.55909
2_08212	1	3.13636
2_09059	1	3.13636
2_13005	1	3.13636
2_13006	1	3.13636
2_38500	1	3.13636
2_38501	1	3.13636
2_49840	1	3.13636
2_52827	1	3.13636
1_0973	1	3.31364
2_03494	1	3.31364
2_22852	1	3.31364
1_1034	1	3.31364
2_07793	1	3.31364
2_07794	1	3.31364
2_21242	1	3.31364
2_21243	1	3.31364
2_54024	1	3.31364
2_14662	1	3.31364
2_14663	1	3.31364
2_25685	1	3.31364
2_40451	1	3.31364
2_44567	1	3.31364
2_32083	1	3.50455
2_37796	1	3.50455
2_01275	1	3.7
2_01276	1	3.7
2_04232	1	3.7
2_04233	1	3.7
2_13991	1	3.7
2_14636	1	3.7
2_14637	1	3.7
2_19683	1	3.7
2_23211	1	3.7
2_28811	1	3.7
2_28812	1	3.7
2_29605	1	3.7
2_29606	1	3.7
2_23210	1	3.7
2_53093	1	3.7
2_01724	1	3.89091
2_01725	1	3.89091
2_25201	1	4.05909
2_01723	1	4.25
2_10725	1	4.25
2_17017	1	4.25
2_21656	1	4.25
2_21657	1	4.25
2_23269	1	4.25
2_23270	1	4.25
2_25199	1	4.25
2_38919	1	4.25
2_41598	1	4.25
2_42833	1	4.25
2_43947	1	4.25
2_14067	1	4.25
2_19299	1	4.25
2_19300	1	4.25
2_22371	1	4.25
2_22372	1	4.25
2_25200	1	4.25
2_28605	1	4.25
2_29770	1	4.25
2_29771	1	4.25
2_30402	1	4.25
2_38594	1	4.25
2_38595	1	4.25
2_50535	1	4.25
1_0397	1	4.42273
2_00853	1	4.42273
2_00854	1	4.42273
2_09654	1	4.42273
2_10195	1	4.42273
2_10738	1	4.42273
2_10739	1	4.42273
2_14259	1	4.42273
2_14260	1	4.42273
2_15024	1	4.42273
2_20801	1	4.42273
2_20802	1	4.42273
2_25175	1	4.42273
2_29712	1	4.42273
2_29713	1	4.42273
2_33373	1	4.42273
2_40856	1	4.42273
2_45668	1	4.42273
2_46207	1	4.42273
2_47368	1	4.42273
2_48294	1	4.42273
2_48769	1	4.42273
2_53014	1	4.42273
2_09060	1	4.42273
2_14632	1	4.42273
2_25960	1	4.42273
2_28208	1	4.42273
2_40758	1	4.42273
2_51841	1	4.42273
2_14633	1	4.42273
2_54619	1	4.42273
2_23850	1	4.42273
2_23851	1	4.42273
2_39450	1	4.42273
2_38920	1	4.42273
2_01267	1	4.60909
2_11202	1	4.60909
2_11203	1	4.60909
2_11204	1	4.60909
2_11205	1	4.60909
2_23706	1	4.60909
2_23707	1	4.60909
2_27189	1	4.60909
2_44347	1	4.60909
2_50498	1	4.60909
2_52976	1	4.60909
2_53295	1	4.60909
2_03799	1	4.60909
2_06640	1	4.60909
2_16818	1	4.60909
2_16819	1	4.60909
2_39527	1	4.60909
2_51110	1	4.60909
2_54271	1	4.60909
1_0321	1	4.85455
2_00218	1	4.85455
2_05278	1	4.85455
2_07252	1	4.85455
2_07253	1	4.85455
2_09081	1	4.85455
2_10365	1	4.85455
2_10366	1	4.85455
2_10395	1	4.85455
2_10396	1	4.85455
2_10970	1	4.85455
2_12302	1	4.85455
2_12303	1	4.85455
2_18767	1	4.85455
2_21016	1	4.85455
2_21017	1	4.85455
2_24533	1	4.85455
2_30985	1	4.85455
2_30986	1	4.85455
2_32211	1	4.85455
2_32648	1	4.85455
2_38420	1	4.85455
2_38585	1	4.85455
2_38586	1	4.85455
2_40201	1	4.85455
2_41024	1	4.85455
2_50341	1	4.85455
2_53074	1	4.85455
2_53647	1	4.85455
2_18875	1	4.85455
1_0314	1	5.04545
1_0969	1	5.04545
2_02576	1	5.04545
2_02577	1	5.04545
2_02578	1	5.04545
2_05550	1	5.04545
2_05551	1	5.04545
2_07796	1	5.04545
2_14328	1	5.04545
2_14329	1	5.04545
2_27626	1	5.04545
2_30699	1	5.04545
2_33374	1	5.04545
2_46701	1	5.04545
2_49211	1	5.04545
2_55488	1	5.04545
2_10969	1	5.04545
2_49074	1	5.04545
2_29638	1	5.04545
2_51192	1	5.04545
2_19569	1	5.04545
2_49167	1	5.04545
2_08036	1	5.42727
2_09080	1	5.42727
2_11378	1	5.42727
2_11379	1	5.42727
2_14286	1	5.42727
2_14287	1	5.42727
2_19287	1	5.42727
2_19288	1	5.42727
2_25938	1	5.42727
2_25939	1	5.42727
2_46469	1	5.42727
2_48513	1	5.42727
2_50771	1	5.42727
2_53545	1	5.42727
1_0976	1	5.66818
2_03167	1	5.66818
2_03583	1	5.66818
2_04259	1	5.66818
2_09277	1	5.66818
2_09278	1	5.66818
2_12168	1	5.66818
2_25594	1	5.66818
2_45726	1	5.66818
2_45826	1	5.66818
2_48591	1	5.66818
2_49267	1	5.66818
2_00103	1	5.66818
2_00104	1	5.66818
2_03168	1	5.66818
2_16948	1	5.66818
2_18817	1	5.66818
2_23742	1	5.66818
2_44219	1	5.66818
2_20957	1	5.66818
2_29314	1	5.66818
2_25593	1	5.66818
2_39085	1	5.66818
1_0311	1	5.85909
2_00713	1	5.85909
2_00797	1	5.85909
2_00798	1	5.85909
2_01260	1	5.85909
2_01261	1	5.85909
2_02239	1	5.85909
2_02240	1	5.85909
2_04528	1	5.85909
2_04559	1	5.85909
2_04560	1	5.85909
2_05267	1	5.85909
2_06644	1	5.85909
2_07128	1	5.85909
2_07129	1	5.85909
2_09463	1	5.85909
2_09464	1	5.85909
2_10316	1	5.85909
2_10769	1	5.85909
2_11053	1	5.85909
2_11834	1	5.85909
2_16743	1	5.85909
2_16744	1	5.85909
2_18399	1	5.85909
2_21553	1	5.85909
2_21554	1	5.85909
2_21565	1	5.85909
2_21566	1	5.85909
2_21794	1	5.85909
2_23423	1	5.85909
2_23424	1	5.85909
2_23672	1	5.85909
2_23673	1	5.85909
2_24737	1	5.85909
2_26693	1	5.85909
2_27242	1	5.85909
2_27243	1	5.85909
2_28620	1	5.85909
2_28962	1	5.85909
2_34658	1	5.85909
2_38362	1	5.85909
2_38363	1	5.85909
2_40491	1	5.85909
2_40513	1	5.85909
2_44751	1	5.85909
2_45656	1	5.85909
2_48225	1	5.85909
2_48570	1	5.85909
2_49907	1	5.85909
2_51226	1	5.85909
2_51336	1	5.85909
2_51823	1	5.85909
2_55582	1	5.85909
1_0672	1	5.85909
2_07630	1	5.85909
2_07631	1	5.85909
1_0673	1	5.85909
2_07632	1	5.85909
2_07633	1	5.85909
2_00904	1	5.85909
2_04267	1	5.85909
2_30760	1	5.85909
2_49943	1	5.85909
2_55030	1	5.85909
2_09615	1	5.85909
2_41274	1	5.85909
2_48350	1	5.85909
2_40422	1	6.43636
2_13884	1	6.62727
2_28652	1	6.62727
2_38892	1	6.62727
2_38893	1	6.62727
2_44933	1	6.62727
2_55203	1	6.62727
2_34154	1	6.62727
2_35860	1	6.62727
2_48303	1	6.96818
2_37084	1	7.30909
2_33103	1	7.4
2_15976	1	7.64545
2_17813	1	7.64545
2_30075	1	7.64545
2_32891	1	7.85909
2_38376	1	7.85909
2_00894	1	8.07727
2_03520	1	8.07727
2_03341	1	8.07727
2_25970	1	8.07727
2_43100	1	8.07727
2_44199	1	8.07727
2_05850	1	8.07727
2_07745	1	8.07727
2_07746	1	8.07727
2_08584	1	8.07727
2_08882	1	8.07727
2_13021	1	8.07727
2_17664	1	8.07727
2_18115	1	8.07727
2_19105	1	8.07727
2_19605	1	8.07727
2_19706	1	8.07727
2_20855	1	8.07727
2_21367	1	8.07727
2_23135	1	8.07727
2_23255	1	8.07727
2_23256	1	8.07727
2_24875	1	8.07727
2_30976	1	8.07727
2_31335	1	8.07727
2_31356	1	8.07727
2_31357	1	8.07727
2_32979	1	8.07727
2_33580	1	8.07727
2_33679	1	8.07727
2_34714	1	8.07727
2_37297	1	8.07727
2_39650	1	8.07727
2_40174	1	8.07727
2_43136	1	8.07727
2_43999	1	8.07727
2_44470	1	8.07727
2_44596	1	8.07727
2_44813	1	8.07727
2_46743	1	8.07727
2_49442	1	8.07727
2_51198	1	8.07727
2_51732	1	8.07727
2_53714	1	8.07727
2_54057	1	8.07727
2_54515	1	8.07727
2_23136	1	8.07727
2_35269	1	8.07727
2_33689	1	8.07727
2_34360	1	8.07727
2_38632	1	8.07727
2_47472	1	8.07727
2_40227	1	8.07727
2_40354	1	8.07727
2_41803	1	8.07727
2_43011	1	8.07727
2_53351	1	8.07727
2_35815	1	8.26818
2_04628	1	8.35
2_05843	1	8.35
2_06643	1	8.35
2_13984	1	8.35
2_13985	1	8.35
2_17992	1	8.35
2_27935	1	8.35
2_27936	1	8.35
2_29331	1	8.35
2_29332	1	8.35
2_32067	1	8.35
2_37936	1	8.35
2_37937	1	8.35
2_39645	1	8.35
2_39896	1	8.35
2_40251	1	8.35
2_40745	1	8.35
2_41714	1	8.35
2_42731	1	8.35
2_44243	1	8.35
2_44379	1	8.35
2_46242	1	8.35
2_46299	1	8.35
2_47439	1	8.35
2_50075	1	8.35
2_50338	1	8.35
2_50593	1	8.35
2_52037	1	8.35
2_52115	1	8.35
2_54805	1	8.35
2_55506	1	8.35
2_55559	1	8.35
2_44400	1	8.36818
2_45818	1	8.36818
2_50508	1	8.36818
2_54974	1	8.36818
2_35938	1	8.64545
1_0572	1	8.83182
2_00841	1	8.83182
2_02365	1	8.83182
2_02759	1	8.83182
2_02994	1	8.83182
2_02995	1	8.83182
2_03438	1	8.83182
2_04855	1	8.83182
2_09597	1	8.83182
2_09598	1	8.83182
2_10013	1	8.83182
2_14120	1	8.83182
2_14121	1	8.83182
2_14267	1	8.83182
2_14268	1	8.83182
2_17283	1	8.83182
2_17396	1	8.83182
2_17557	1	8.83182
2_17558	1	8.83182
2_21288	1	8.83182
2_23231	1	8.83182
2_23232	1	8.83182
2_23449	1	8.83182
2_24407	1	8.83182
2_26088	1	8.83182
2_26089	1	8.83182
2_26424	1	8.83182
2_26901	1	8.83182
2_28339	1	8.83182
2_28600	1	8.83182
2_30471	1	8.83182
2_31764	1	8.83182
2_31765	1	8.83182
2_32631	1	8.83182
2_32823	1	8.83182
2_33933	1	8.83182
2_37777	1	8.83182
2_37939	1	8.83182
2_38260	1	8.83182
2_38415	1	8.83182
2_38769	1	8.83182
2_38797	1	8.83182
2_38957	1	8.83182
2_38978	1	8.83182
2_39384	1	8.83182
2_39666	1	8.83182
2_39728	1	8.83182
2_39768	1	8.83182
2_40380	1	8.83182
2_40459	1	8.83182
2_40552	1	8.83182
2_40949	1	8.83182
2_41168	1	8.83182
2_41616	1	8.83182
2_41701	1	8.83182
2_42696	1	8.83182
2_42998	1	8.83182
2_43059	1	8.83182
2_43107	1	8.83182
2_43145	1	8.83182
2_43454	1	8.83182
2_43469	1	8.83182
2_43826	1	8.83182
2_44378	1	8.83182
2_44454	1	8.83182
2_44817	1	8.83182
2_44856	1	8.83182
2_44920	1	8.83182
2_44952	1	8.83182
2_45001	1	8.83182
2_45297	1	8.83182
2_45594	1	8.83182
2_45605	1	8.83182
2_47016	1	8.83182
2_47400	1	8.83182
2_47433	1	8.83182
2_47460	1	8.83182
2_48423	1	8.83182
2_48815	1	8.83182
2_48979	1	8.83182
2_49221	1	8.83182
2_49456	1	8.83182
2_49634	1	8.83182
2_49662	1	8.83182
2_51536	1	8.83182
2_51595	1	8.83182
2_52555	1	8.83182
2_52698	1	8.83182
2_52840	1	8.83182
2_53043	1	8.83182
2_53163	1	8.83182
2_53263	1	8.83182
2_53491	1	8.83182
2_53723	1	8.83182
2_54573	1	8.83182
2_54593	1	8.83182
2_54738	1	8.83182
2_54879	1	8.83182
2_54987	1	8.83182
2_55184	1	8.83182
2_01096	1	8.83182
2_02049	1	8.83182
2_02657	1	8.83182
2_02985	1	8.83182
2_03180	1	8.83182
2_03344	1	8.83182
2_03706	1	8.83182
2_04748	1	8.83182
2_04750	1	8.83182
2_09206	1	8.83182
2_09549	1	8.83182
2_13947	1	8.83182
2_19124	1	8.83182
2_19125	1	8.83182
2_19374	1	8.83182
2_20701	1	8.83182
2_23374	1	8.83182
2_23375	1	8.83182
2_24789	1	8.83182
2_25617	1	8.83182
2_28069	1	8.83182
2_31608	1	8.83182
2_31609	1	8.83182
2_33395	1	8.83182
2_33847	1	8.83182
2_33875	1	8.83182
2_34318	1	8.83182
2_36286	1	8.83182
2_36432	1	8.83182
2_36703	1	8.83182
2_37189	1	8.83182
2_37938	1	8.83182
2_38325	1	8.83182
2_39338	1	8.83182
2_39906	1	8.83182
2_40430	1	8.83182
2_40604	1	8.83182
2_41429	1	8.83182
2_42192	1	8.83182
2_42472	1	8.83182
2_44783	1	8.83182
2_46725	1	8.83182
2_46878	1	8.83182
2_47155	1	8.83182
2_47337	1	8.83182
2_47537	1	8.83182
2_48414	1	8.83182
2_52133	1	8.83182
2_53075	1	8.83182
2_53177	1	8.83182
2_53278	1	8.83182
2_55145	1	8.83182
2_01466	1	8.83182
2_01467	1	8.83182
2_02364	1	8.83182
2_03439	1	8.83182
2_03787	1	8.83182
2_04160	1	8.83182
2_05208	1	8.83182
2_05209	1	8.83182
2_05521	1	8.83182
2_05522	1	8.83182
2_05659	1	8.83182
2_05660	1	8.83182
2_06726	1	8.83182
2_07398	1	8.83182
2_07399	1	8.83182
2_07463	1	8.83182
2_07468	1	8.83182
2_07469	1	8.83182
2_08501	1	8.83182
2_08502	1	8.83182
2_09276	1	8.83182
2_09557	1	8.83182
2_09558	1	8.83182
2_10373	1	8.83182
2_10374	1	8.83182
2_10692	1	8.83182
2_11206	1	8.83182
2_11239	1	8.83182
2_11240	1	8.83182
2_11573	1	8.83182
2_11670	1	8.83182
2_13902	1	8.83182
2_13937	1	8.83182
2_16393	1	8.83182
2_16394	1	8.83182
2_17843	1	8.83182
2_17844	1	8.83182
2_21097	1	8.83182
2_22698	1	8.83182
2_24016	1	8.83182
2_24471	1	8.83182
2_24820	1	8.83182
2_25108	1	8.83182
2_25882	1	8.83182
2_26415	1	8.83182
2_27101	1	8.83182
2_27475	1	8.83182
2_28076	1	8.83182
2_28197	1	8.83182
2_28588	1	8.83182
2_28778	1	8.83182
2_29571	1	8.83182
2_29619	1	8.83182
2_29641	1	8.83182
2_29642	1	8.83182
2_30054	1	8.83182
2_30200	1	8.83182
2_30396	1	8.83182
2_30714	1	8.83182
2_31154	1	8.83182
2_31644	1	8.83182
2_31943	1	8.83182
2_32460	1	8.83182
2_32807	1	8.83182
2_33566	1	8.83182
2_33846	1	8.83182
2_37548	1	8.83182
2_37549	1	8.83182
2_37655	1	8.83182
2_37656	1	8.83182
2_37993	1	8.83182
2_37994	1	8.83182
2_38165	1	8.83182
2_38414	1	8.83182
2_38798	1	8.83182
2_38813	1	8.83182
2_38834	1	8.83182
2_38979	1	8.83182
2_39091	1	8.83182
2_39120	1	8.83182
2_39139	1	8.83182
2_39149	1	8.83182
2_39232	1	8.83182
2_39298	1	8.83182
2_39430	1	8.83182
2_39507	1	8.83182
2_39524	1	8.83182
2_39584	1	8.83182
2_39818	1	8.83182
2_39922	1	8.83182
2_40025	1	8.83182
2_40138	1	8.83182
2_40364	1	8.83182
2_40383	1	8.83182
2_40426	1	8.83182
2_40907	1	8.83182
2_41008	1	8.83182
2_41036	1	8.83182
2_41075	1	8.83182
2_41327	1	8.83182
2_41428	1	8.83182
2_41629	1	8.83182
2_41644	1	8.83182
2_41709	1	8.83182
2_41744	1	8.83182
2_41788	1	8.83182
2_41966	1	8.83182
2_42013	1	8.83182
2_42093	1	8.83182
2_42098	1	8.83182
2_42157	1	8.83182
2_42392	1	8.83182
2_42446	1	8.83182
2_42561	1	8.83182
2_42677	1	8.83182
2_42773	1	8.83182
2_42857	1	8.83182
2_42921	1	8.83182
2_42939	1	8.83182
2_43086	1	8.83182
2_43101	1	8.83182
2_43220	1	8.83182
2_43230	1	8.83182
2_43298	1	8.83182
2_43299	1	8.83182
2_43341	1	8.83182
2_43383	1	8.83182
2_43414	1	8.83182
2_43460	1	8.83182
2_43500	1	8.83182
2_43803	1	8.83182
2_43874	1	8.83182
2_43900	1	8.83182
2_43989	1	8.83182
2_44059	1	8.83182
2_44137	1	8.83182
2_44183	1	8.83182
2_44303	1	8.83182
2_44455	1	8.83182
2_44777	1	8.83182
2_44818	1	8.83182
2_44820	1	8.83182
2_44823	1	8.83182
2_44848	1	8.83182
2_44895	1	8.83182
2_44912	1	8.83182
2_44989	1	8.83182
2_44999	1	8.83182
2_45091	1	8.83182
2_45165	1	8.83182
2_45177	1	8.83182
2_45185	1	8.83182
2_45256	1	8.83182
2_45293	1	8.83182
2_45404	1	8.83182
2_45650	1	8.83182
2_45865	1	8.83182
2_46042	1	8.83182
2_46048	1	8.83182
2_46117	1	8.83182
2_46263	1	8.83182
2_46367	1	8.83182
2_46444	1	8.83182
2_46454	1	8.83182
2_46533	1	8.83182
2_47060	1	8.83182
2_47119	1	8.83182
2_47277	1	8.83182
2_47292	1	8.83182
2_47301	1	8.83182
2_47308	1	8.83182
2_47516	1	8.83182
2_47545	1	8.83182
2_47582	1	8.83182
2_47608	1	8.83182
2_47855	1	8.83182
2_48030	1	8.83182
2_48165	1	8.83182
2_48168	1	8.83182
2_48342	1	8.83182
2_48355	1	8.83182
2_48361	1	8.83182
2_48397	1	8.83182
2_48478	1	8.83182
2_48526	1	8.83182
2_48576	1	8.83182
2_48642	1	8.83182
2_48645	1	8.83182
2_48672	1	8.83182
2_48841	1	8.83182
2_48996	1	8.83182
2_49463	1	8.83182
2_49471	1	8.83182
2_49503	1	8.83182
2_49626	1	8.83182
2_49753	1	8.83182
2_50501	1	8.83182
2_50591	1	8.83182
2_50637	1	8.83182
2_50669	1	8.83182
2_50676	1	8.83182
2_50869	1	8.83182
2_50908	1	8.83182
2_50951	1	8.83182
2_51097	1	8.83182
2_51189	1	8.83182
2_51217	1	8.83182
2_51280	1	8.83182
2_51286	1	8.83182
2_51355	1	8.83182
2_51555	1	8.83182
2_51845	1	8.83182
2_52075	1	8.83182
2_52178	1	8.83182
2_52317	1	8.83182
2_52364	1	8.83182
2_52380	1	8.83182
2_52451	1	8.83182
2_52539	1	8.83182
2_52656	1	8.83182
2_52765	1	8.83182
2_52889	1	8.83182
2_52932	1	8.83182
2_53174	1	8.83182
2_53256	1	8.83182
2_53287	1	8.83182
2_53521	1	8.83182
2_53542	1	8.83182
2_53567	1	8.83182
2_53584	1	8.83182
2_53589	1	8.83182
2_53674	1	8.83182
2_53953	1	8.83182
2_54300	1	8.83182
2_54471	1	8.83182
2_54546	1	8.83182
2_54978	1	8.83182
2_54984	1	8.83182
2_55180	1	8.83182
2_55332	1	8.83182
2_55341	1	8.83182
2_55483	1	8.83182
2_03707	1	8.83182
2_10012	1	8.83182
2_39077	1	8.83182
2_51977	1	8.83182
2_37167	1	8.83182
2_43539	1	8.83182
2_45042	1	8.83182
2_45385	1	8.83182
2_52504	1	8.83182
2_39998	1	9.02273
2_42456	1	9.02273
2_45131	1	9.8
2_43074	1	9.99091
2_46027	1	10.2318
2_47092	1	10.2318
2_52871	1	10.2318
2_46137	1	10.4773
2_00170	1	10.6682
2_00597	1	10.6682
2_00829	1	10.6682
2_00830	1	10.6682
2_01856	1	10.6682
2_05079	1	10.6682
2_05601	1	10.6682
2_12205	1	10.6682
2_14672	1	10.6682
2_24055	1	10.6682
2_24511	1	10.6682
2_25265	1	10.6682
2_25266	1	10.6682
2_26633	1	10.6682
2_27024	1	10.6682
2_28050	1	10.6682
2_29818	1	10.6682
2_29819	1	10.6682
2_29987	1	10.6682
2_31574	1	10.6682
2_31787	1	10.6682
2_31951	1	10.6682
2_32932	1	10.6682
2_33465	1	10.6682
2_33737	1	10.6682
2_34353	1	10.6682
2_34408	1	10.6682
2_34709	1	10.6682
2_38383	1	10.6682
2_38384	1	10.6682
2_38560	1	10.6682
2_38561	1	10.6682
2_39177	1	10.6682
2_39201	1	10.6682
2_39225	1	10.6682
2_39314	1	10.6682
2_39588	1	10.6682
2_39609	1	10.6682
2_39710	1	10.6682
2_39864	1	10.6682
2_39919	1	10.6682
2_39925	1	10.6682
2_40046	1	10.6682
2_40108	1	10.6682
2_40148	1	10.6682
2_40500	1	10.6682
2_40528	1	10.6682
2_40682	1	10.6682
2_40866	1	10.6682
2_40895	1	10.6682
2_41542	1	10.6682
2_41654	1	10.6682
2_41679	1	10.6682
2_41719	1	10.6682
2_41729	1	10.6682
2_41935	1	10.6682
2_42616	1	10.6682
2_42804	1	10.6682
2_42943	1	10.6682
2_43045	1	10.6682
2_43370	1	10.6682
2_43430	1	10.6682
2_43482	1	10.6682
2_43492	1	10.6682
2_43576	1	10.6682
2_44096	1	10.6682
2_44197	1	10.6682
2_44241	1	10.6682
2_44242	1	10.6682
2_44271	1	10.6682
2_44501	1	10.6682
2_45708	1	10.6682
2_45802	1	10.6682
2_46109	1	10.6682
2_46660	1	10.6682
2_46699	1	10.6682
2_46920	1	10.6682
2_47137	1	10.6682
2_48500	1	10.6682
2_48693	1	10.6682
2_49092	1	10.6682
2_49118	1	10.6682
2_49416	1	10.6682
2_50138	1	10.6682
2_50384	1	10.6682
2_51263	1	10.6682
2_51271	1	10.6682
2_51300	1	10.6682
2_52112	1	10.6682
2_52231	1	10.6682
2_52736	1	10.6682
2_53005	1	10.6682
2_53190	1	10.6682
2_53766	1	10.6682
2_54229	1	10.6682
2_54937	1	10.6682
2_55052	1	10.6682
2_55287	1	10.6682
2_00300	1	10.6682
2_32454	1	10.6682
2_41996	1	10.6682
2_38320	1	10.6682
2_50774	1	10.6682
2_42993	1	10.6682
2_43013	1	10.6682
2_53680	1	10.6682
2_43675	1	10.8591
2_04564	1	11.0455
2_06418	1	11.0455
2_06419	1	11.0455
2_16820	1	11.0455
2_22097	1	11.0455
2_22098	1	11.0455
2_26417	1	11.0455
2_30627	1	11.0455
2_30628	1	11.0455
2_32487	1	11.0455
2_33690	1	11.0455
2_37496	1	11.0455
2_38056	1	11.0455
2_38057	1	11.0455
2_38135	1	11.0455
2_39316	1	11.0455
2_39586	1	11.0455
2_43422	1	11.0455
2_51527	1	11.0455
2_52342	1	11.0455
2_53444	1	11.0455
2_55051	1	11.0455
2_55074	1	11.0455
2_55333	1	11.0455
2_55516	1	11.0455
2_18543	1	11.0455
2_26137	1	11.0455
2_43223	1	11.0455
2_47635	1	11.0455
2_50558	1	11.0455
2_37941	1	11.2545
2_43251	1	11.2545
2_45058	1	11.2545
2_38610	1	11.2545
2_45430	1	11.2545
2_46580	1	11.2545
2_51955	1	11.2545
2_55482	1	11.2545
2_43790	1	11.2545
2_45461	1	11.2545
2_49794	1	11.2545
2_49906	1	11.2545
2_47518	1	11.4227
2_51979	1	11.4227
2_53036	1	11.7818
1_0382	1	11.9773
2_02517	1	11.9773
2_02518	1	11.9773
2_12434	1	11.9773
2_17099	1	11.9773
2_17100	1	11.9773
2_22179	1	11.9773
2_22180	1	11.9773
2_27037	1	11.9773
2_30524	1	11.9773
2_30525	1	11.9773
2_30916	1	11.9773
2_32965	1	11.9773
2_33952	1	11.9773
2_33982	1	11.9773
2_34338	1	11.9773
2_38573	1	11.9773
2_39150	1	11.9773
2_39344	1	11.9773
2_40331	1	11.9773
2_43329	1	11.9773
2_43659	1	11.9773
2_43994	1	11.9773
2_44010	1	11.9773
2_44058	1	11.9773
2_44967	1	11.9773
2_45354	1	11.9773
2_46535	1	11.9773
2_46599	1	11.9773
2_49850	1	11.9773
2_50575	1	11.9773
2_51284	1	11.9773
2_51691	1	11.9773
2_52410	1	11.9773
2_54411	1	11.9773
2_54487	1	11.9773
2_54666	1	11.9773
2_55362	1	11.9773
1_0502	1	11.9773
2_16821	1	11.9773
2_50512	1	11.9773
2_53764	1	11.9773
2_36936	1	11.9773
2_38609	1	11.9773
2_39628	1	11.9773
2_44130	1	11.9773
2_47064	1	11.9773
2_47294	1	11.9773
2_52488	1	11.9773
2_42244	1	11.9773
2_51662	1	11.9773
2_48564	1	11.9773
2_53675	1	11.9773
2_01062	1	12.2909
2_15809	1	12.2909
2_21452	1	12.2909
2_21453	1	12.2909
2_24884	1	12.2909
2_24885	1	12.2909
2_24886	1	12.2909
2_32042	1	12.2909
2_33087	1	12.2909
2_39920	1	12.2909
2_40142	1	12.2909
2_42455	1	12.2909
2_43231	1	12.2909
2_44354	1	12.2909
2_46148	1	12.2909
2_46525	1	12.2909
2_48679	1	12.2909
2_49075	1	12.2909
2_49496	1	12.2909
2_53391	1	12.2909
2_54258	1	12.2909
2_54283	1	12.2909
2_02603	1	12.2909
2_11076	1	12.2909
2_11497	1	12.2909
2_15810	1	12.2909
2_34654	1	12.2909
2_42303	1	12.2909
2_43888	1	12.2909
2_50634	1	12.2909
2_51025	1	12.2909
2_52398	1	12.2909
2_52953	1	12.2909
2_54338	1	12.2909
2_07207	1	12.2909
2_08621	1	12.2909
2_08622	1	12.2909
2_11496	1	12.2909
2_18321	1	12.2909
2_27379	1	12.2909
2_31464	1	12.2909
2_31751	1	12.2909
2_39779	1	12.2909
2_40175	1	12.2909
2_40448	1	12.2909
2_41311	1	12.2909
2_44681	1	12.2909
2_49534	1	12.2909
2_50400	1	12.2909
2_50678	1	12.2909
2_52484	1	12.2909
2_53486	1	12.2909
2_41389	1	12.2909
2_43506	1	12.2909
2_49458	1	12.2909
2_52719	1	12.2909
2_45053	1	12.2909
2_50092	1	12.2909
2_15510	1	12.5818
2_43347	1	12.5818
2_43857	1	12.5818
2_54754	1	12.5818
2_15511	1	12.5818
2_44536	1	12.5818
2_49393	1	12.5818
2_17043	1	12.8273
2_41323	1	12.8273
2_01449	1	13.2682
2_01450	1	13.2682
2_01659	1	13.2682
2_01660	1	13.2682
2_10679	1	13.2682
2_23490	1	13.2682
2_23491	1	13.2682
2_23492	1	13.2682
2_23493	1	13.2682
2_39869	1	13.2682
2_45451	1	13.2682
2_46498	1	13.2682
2_46683	1	13.2682
2_48975	1	13.2682
2_49254	1	13.2682
2_50176	1	13.2682
2_53178	1	13.2682
2_53914	1	13.2682
2_54036	1	13.2682
2_54519	1	13.2682
2_07050	1	13.2682
2_38567	1	13.2682
2_07064	1	13.2682
2_07065	1	13.2682
2_13374	1	13.2682
2_29404	1	13.2682
2_37514	1	13.2682
2_42557	1	13.2682
2_14748	1	13.2682
2_14749	1	13.2682
2_38566	1	13.2682
2_54840	1	13.2682
2_21157	1	13.2682
2_43260	1	13.4591
2_43701	1	13.4591
2_44988	1	13.4591
2_25419	1	13.7
2_38399	1	13.7
2_38758	1	13.7
2_41877	1	13.7
2_51577	1	13.7
2_53406	1	13.7
2_55046	1	13.7
2_40195	1	13.7
2_51172	1	13.7
2_02751	1	13.9455
2_04238	1	13.9455
2_10413	1	13.9455
2_15299	1	13.9455
2_15301	1	13.9455
2_21158	1	13.9455
2_26262	1	13.9455
2_40146	1	13.9455
2_45630	1	13.9455
2_02752	1	13.9455
2_15300	1	13.9455
2_15302	1	13.9455
2_19924	1	13.9455
2_22812	1	13.9455
2_22813	1	13.9455
2_24014	1	13.9455
2_24015	1	13.9455
2_31072	1	13.9455
2_07049	1	13.9455
2_25420	1	13.9455
2_45787	1	13.9455
2_49295	1	13.9455
2_49432	1	13.9455
2_43788	1	13.9455
2_46097	1	13.9455
2_27296	1	14.1364
2_39725	1	14.3273
2_45418	1	14.3273
2_46461	1	14.3273
2_04243	1	14.4955
2_38933	1	14.4955
2_53762	1	14.4955
2_47161	1	14.4955
1_0504	1	14.8818
2_00019	1	14.8818
1_1360	1	14.8818
2_04244	1	14.8818
2_05477	1	14.8818
2_05478	1	14.8818
2_06780	1	14.8818
2_06781	1	14.8818
2_07805	1	14.8818
2_13395	1	14.8818
2_13396	1	14.8818
2_14628	1	14.8818
2_14629	1	14.8818
2_17665	1	14.8818
2_17666	1	14.8818
2_18418	1	14.8818
2_19263	1	14.8818
2_20336	1	14.8818
2_20479	1	14.8818
2_21632	1	14.8818
2_21633	1	14.8818
2_23564	1	14.8818
2_25743	1	14.8818
2_26975	1	14.8818
2_26976	1	14.8818
2_27631	1	14.8818
2_31220	1	14.8818
2_31876	1	14.8818
2_37680	1	14.8818
2_37681	1	14.8818
2_39167	1	14.8818
2_39202	1	14.8818
2_39937	1	14.8818
2_40157	1	14.8818
2_40177	1	14.8818
2_40210	1	14.8818
2_41868	1	14.8818
2_42595	1	14.8818
2_43327	1	14.8818
2_43640	1	14.8818
2_44394	1	14.8818
2_45890	1	14.8818
2_46011	1	14.8818
2_46328	1	14.8818
2_46491	1	14.8818
2_46693	1	14.8818
2_47388	1	14.8818
2_47763	1	14.8818
2_48354	1	14.8818
2_50246	1	14.8818
2_50630	1	14.8818
2_51986	1	14.8818
2_52384	1	14.8818
2_53890	1	14.8818
2_00018	1	14.8818
2_26513	1	14.8818
2_40877	1	14.8818
2_46320	1	14.8818
2_52203	1	14.8818
2_52776	1	14.8818
2_19264	1	14.8818
2_25744	1	14.8818
2_30484	1	14.8818
2_30485	1	14.8818
2_52255	1	14.8818
2_53042	1	14.8818
2_53564	1	14.8818
2_54398	1	14.8818
2_54942	1	14.8818
2_21194	1	14.8818
2_31190	1	14.8818
2_42488	1	14.8818
2_44608	1	14.8818
2_49579	1	14.8818
2_55166	1	14.8818
2_00449	1	15.1636
2_00450	1	15.1636
2_17889	1	15.1636
2_41167	1	15.1636
2_45536	1	15.1636
2_47436	1	15.1636
2_48574	1	15.1636
2_53507	1	15.1636
2_03996	1	15.1636
2_09925	1	15.1636
2_09926	1	15.1636
2_17888	1	15.1636
2_39407	1	15.1636
2_45284	1	15.1636
2_52916	1	15.1636
2_07650	1	15.1636
2_11857	1	15.1636
2_27562	1	15.1636
2_13432	1	15.1636
2_15966	1	15.1636
2_15965	1	15.1636
2_49665	1	15.1636
2_28968	1	15.1636
2_51629	1	15.3955
2_06677	1	15.6136
2_13430	1	15.6136
2_13431	1	15.6136
2_23525	1	15.6136
2_26155	1	15.6136
2_26156	1	15.6136
2_46847	1	15.6136
2_11962	1	15.6136
2_23102	1	15.8045
2_23944	1	15.8045
2_27493	1	15.8045
1_1499	1	15.9773
2_01569	1	15.9773
2_05159	1	15.9773
2_09442	1	15.9773
2_34114	1	15.9773
2_40211	1	15.9773
2_45027	1	15.9773
2_48739	1	15.9773
2_07344	1	15.9773
2_07499	1	15.9773
2_07500	1	15.9773
2_19366	1	15.9773
2_17307	1	15.9773
2_37643	1	15.9773
2_39826	1	15.9773
2_41628	1	15.9773
2_48401	1	15.9773
2_22638	1	15.9773
2_22639	1	15.9773
2_23946	1	15.9773
2_27494	1	15.9773
2_07343	1	16.1636
2_09140	1	16.1636
2_12262	1	16.1636
2_17306	1	16.1636
2_40579	1	16.1636
2_40647	1	16.1636
2_43180	1	16.1636
2_48587	1	16.1636
2_52911	1	16.1636
2_54641	1	16.1636
2_12261	1	16.1636
2_29079	1	16.1636
2_29080	1	16.1636
2_46985	1	16.1636
2_18396	1	16.1636
2_22731	1	16.3318
2_30751	1	16.3318
2_53574	1	16.3318
2_31257	1	16.5045
2_53737	1	16.5045
2_02193	1	16.7091
2_05348	1	16.7091
2_05349	1	16.7091
2_02194	1	16.7091
2_31754	1	16.7091
2_47351	1	16.7091
2_49339	1	16.7091
2_52606	1	16.7091
2_53194	1	16.7091
2_08468	1	16.9
2_13576	1	16.9
2_26433	1	16.9
2_29475	1	16.9
2_32153	1	16.9
2_37002	1	16.9
2_00353	1	17.2909
2_00354	1	17.2909
2_02095	1	17.2909
2_02096	1	17.2909
2_04971	1	17.2909
2_07451	1	17.2909
2_12043	1	17.2909
2_14132	1	17.2909
2_16182	1	17.2909
2_19020	1	17.2909
2_22008	1	17.2909
2_30517	1	17.2909
2_32967	1	17.2909
2_39935	1	17.2909
2_42661	1	17.2909
2_51258	1	17.2909
2_04623	1	17.2909
2_08469	1	17.2909
2_08551	1	17.2909
2_15291	1	17.2909
2_15490	1	17.2909
2_53230	1	17.2909
2_54061	1	17.2909
2_06713	1	17.2909
2_07980	1	17.2909
2_07981	1	17.2909
2_08552	1	17.2909
2_48246	1	17.2909
2_07452	1	17.4591
2_29660	1	17.4591
2_34531	1	17.4591
2_51863	1	17.4591
2_22530	1	17.4591
2_31698	1	17.4591
2_05366	1	17.6273
2_07979	1	17.6273
2_12570	1	17.6273
2_12811	1	17.6273
2_12812	1	17.6273
2_13484	1	17.6273
2_17332	1	17.6273
2_20389	1	17.6273
2_20390	1	17.6273
2_20911	1	17.6273
2_27695	1	17.6273
2_31348	1	17.6273
2_44985	1	17.6273
2_47290	1	17.6273
2_17122	1	17.6273
2_51849	1	17.6273
1_1138	1	17.8227
2_05365	1	17.8227
2_13485	1	17.8227
2_17331	1	17.8227
2_40974	1	17.8227
2_01240	1	17.8227
2_01900	1	17.8227
2_04023	1	17.8227
2_04024	1	17.8227
2_09445	1	17.8227
2_09446	1	17.8227
2_12189	1	17.8227
2_12190	1	17.8227
2_12428	1	17.8227
2_12429	1	17.8227
2_13057	1	17.8227
2_13433	1	17.8227
2_14906	1	17.8227
2_14907	1	17.8227
2_14908	1	17.8227
2_14909	1	17.8227
2_18414	1	17.8227
2_19365	1	17.8227
2_19576	1	17.8227
2_21193	1	17.8227
2_23524	1	17.8227
2_44220	1	17.8227
2_44619	1	17.8227
2_47842	1	17.8227
2_48621	1	17.8227
2_49338	1	17.8227
2_52898	1	17.8227
2_55340	1	17.8227
2_14010	1	17.8227
2_14665	1	17.8227
2_17121	1	17.8227
2_03541	1	18.3273
2_07755	1	18.3273
2_24484	1	18.3273
2_25990	1	18.3273
2_27613	1	18.3273
2_34764	1	18.3273
2_35215	1	18.3273
2_35216	1	18.3273
2_36226	1	18.3273
2_39942	1	18.3273
2_41984	1	18.3273
2_49327	1	18.3273
2_51542	1	18.3273
2_05811	1	18.3273
2_47796	1	18.3273
2_01755	1	18.9045
2_02441	1	18.9045
2_02442	1	18.9045
2_02815	1	18.9045
2_04006	1	18.9045
2_04007	1	18.9045
2_04008	1	18.9045
2_05459	1	18.9045
2_05460	1	18.9045
2_11380	1	18.9045
2_11381	1	18.9045
2_19841	1	18.9045
2_20218	1	18.9045
2_20951	1	18.9045
2_20952	1	18.9045
2_21985	1	18.9045
2_21986	1	18.9045
2_25210	1	18.9045
2_26164	1	18.9045
2_26165	1	18.9045
2_26166	1	18.9045
2_31047	1	18.9045
2_31219	1	18.9045
2_31645	1	18.9045
2_32264	1	18.9045
2_40135	1	18.9045
2_40441	1	18.9045
2_44175	1	18.9045
2_44686	1	18.9045
2_47490	1	18.9045
2_50182	1	18.9045
2_51737	1	18.9045
2_51814	1	18.9045
2_52678	1	18.9045
2_52877	1	18.9045
2_54184	1	18.9045
2_54598	1	18.9045
2_55509	1	18.9045
2_26171	1	19.0955
2_32677	1	19.0955
2_34723	1	19.0955
1_0155	1	19.3
2_26487	1	19.3
2_27649	1	19.3
2_32793	1	19.3
2_46664	1	19.3
2_51024	1	19.3
2_53515	1	19.3
2_26145	1	19.3
2_29983	1	19.3
2_36829	1	19.3
2_55598	1	19.3
2_32569	1	19.6864
2_47861	1	19.9045
2_28284	1	20.3409
2_51494	1	20.3409
2_38828	1	20.5227
2_16903	1	20.9
2_16904	1	20.9
2_30804	1	20.9
2_35357	1	20.9
2_35587	1	20.9
2_35588	1	20.9
2_35598	1	20.9
2_35786	1	20.9
2_35787	1	20.9
2_44956	1	20.9
2_50751	1	20.9
2_51231	1	20.9
2_13410	1	21.0909
2_31807	1	21.0909
2_31808	1	21.0909
2_34327	1	21.0909
2_50078	1	21.2182
2_01340	1	22.5864
2_01384	1	22.5864
2_01385	1	22.5864
2_07656	1	22.5864
2_13881	1	22.5864
2_15287	1	22.5864
2_21271	1	22.5864
2_21272	1	22.5864
2_21699	1	22.5864
2_24096	1	22.5864
2_37500	1	22.5864
2_39577	1	22.5864
2_43868	1	22.5864
2_50128	1	22.5864
2_50456	1	22.5864
2_51019	1	22.5864
2_01341	1	22.5864
2_12118	1	22.5864
2_12119	1	22.5864
2_24095	1	22.5864
2_42089	1	22.5864
2_54853	1	22.5864
2_04038	1	22.5864
2_06167	1	22.5864
2_06423	1	22.5864
2_06425	1	22.5864
2_15288	1	22.5864
2_26079	1	22.5864
2_26991	1	22.5864
2_34635	1	22.5864
2_42428	1	22.5864
2_43647	1	22.5864
2_20959	1	22.5864
2_20960	1	22.5864
2_21700	1	22.5864
2_48181	1	22.5864
2_03641	1	22.7545
2_03642	1	22.7545
2_06066	1	22.7545
2_06067	1	22.7545
2_08897	1	22.7545
2_08898	1	22.7545
2_16082	1	22.7545
2_17039	1	22.7545
2_20534	1	22.7545
2_20535	1	22.7545
2_23259	1	22.7545
2_23260	1	22.7545
2_26027	1	22.7545
2_26990	1	22.7545
2_30044	1	22.7545
2_30713	1	22.7545
2_40385	1	22.7545
2_45889	1	22.7545
2_51529	1	22.7545
2_04039	1	22.7545
2_17040	1	22.7545
2_46696	1	22.7545
2_06426	1	22.9227
2_06428	1	22.9227
2_10348	1	22.9227
2_10347	1	22.9227
2_02072	1	23.0955
2_24242	1	23.0955
2_38373	1	23.0955
2_44682	1	23.0955
2_38943	1	23.0955
2_38944	1	23.0955
2_06823	1	23.3091
2_46071	1	23.3091
2_51726	1	23.3091
2_28549	1	23.7455
2_03564	1	23.7955
2_03565	1	23.7955
2_06824	1	23.7955
2_20175	1	23.7955
2_20176	1	23.7955
2_09007	1	23.7955
2_49686	1	23.7955
1_0082	1	23.9682
2_00266	1	23.9682
2_00271	1	23.9682
2_00905	1	23.9682
2_01924	1	23.9682
2_04141	1	23.9682
2_04295	1	23.9682
2_04296	1	23.9682
2_07777	1	23.9682
2_14189	1	23.9682
2_14190	1	23.9682
2_14263	1	23.9682
2_15806	1	23.9682
2_17674	1	23.9682
2_21880	1	23.9682
2_23316	1	23.9682
2_23317	1	23.9682
2_23729	1	23.9682
2_25285	1	23.9682
2_25287	1	23.9682
2_26263	1	23.9682
2_29714	1	23.9682
2_50564	1	23.9682
2_53112	1	23.9682
2_00267	1	23.9682
2_17788	1	23.9682
2_30944	1	23.9682
2_30945	1	23.9682
2_00269	1	23.9682
2_00270	1	23.9682
2_00272	1	23.9682
2_02118	1	23.9682
2_02119	1	23.9682
2_05674	1	23.9682
2_07778	1	23.9682
2_10840	1	23.9682
2_15807	1	23.9682
2_19859	1	23.9682
2_25286	1	23.9682
2_26264	1	23.9682
2_40246	1	23.9682
2_46636	1	23.9682
2_05673	1	23.9682
2_23728	1	23.9682
2_28068	1	24.1455
2_55091	1	24.1455
1_0756	1	24.5364
2_09064	1	24.5364
2_09065	1	24.5364
2_10578	1	24.5364
2_01411	1	24.5364
2_01412	1	24.5364
2_04072	1	24.5364
2_08216	1	24.5364
2_08217	1	24.5364
2_08554	1	24.5364
2_08555	1	24.5364
2_08977	1	24.5364
2_10114	1	24.5364
2_21544	1	24.5364
2_32292	1	24.5364
2_32770	1	24.5364
2_47717	1	24.5364
2_06450	1	24.5364
2_13901	1	24.5364
2_03231	1	24.7273
2_03232	1	24.7273
2_04071	1	24.7273
2_07587	1	24.7273
2_08976	1	24.7273
2_10113	1	24.7273
2_16404	1	24.7273
2_16405	1	24.7273
2_29421	1	24.7273
2_29422	1	24.7273
2_46248	1	24.7273
2_13900	1	24.7273
2_27544	1	24.7273
2_06449	1	24.9136
2_08553	1	24.9136
2_17654	1	24.9136
2_17655	1	24.9136
2_50687	1	24.9136
2_05372	1	25.0818
2_05373	1	25.0818
2_17325	1	25.0818
2_08406	1	25.0818
2_10506	1	25.0818
2_20795	1	25.0818
2_20796	1	25.0818
2_45956	1	25.0818
2_54623	1	25.0818
2_55339	1	25.0818
2_10507	1	25.0818
2_11467	1	25.0818
2_18140	1	25.0818
2_20342	1	25.0818
2_31192	1	25.0818
2_50139	1	25.0818
2_17326	1	25.0818
2_17744	1	25.0818
2_30077	1	25.0818
2_32122	1	25.0818
2_14289	1	25.2773
2_19154	1	25.2773
1_1445	1	25.4545
2_00219	1	25.4545
2_02050	1	25.4545
2_11653	1	25.4545
2_19155	1	25.4545
2_24534	1	25.4545
2_27799	1	25.4545
2_29661	1	25.4545
2_30814	1	25.4545
2_33346	1	25.4545
2_39955	1	25.4545
2_00220	1	25.4545
2_08326	1	25.4545
2_04035	1	25.4545
2_04084	1	25.4545
2_06519	1	25.4545
2_12092	1	25.4545
2_12093	1	25.4545
2_12546	1	25.4545
2_18904	1	25.4545
2_35155	1	25.4545
2_36782	1	25.4545
2_38654	1	25.4545
2_12547	1	25.4545
2_14137	1	25.4545
2_14138	1	25.4545
2_19075	1	25.4545
2_51288	1	25.6273
2_04876	1	25.6955
2_07876	1	25.8909
2_07877	1	25.8909
2_16798	1	25.8909
2_28099	1	25.8909
2_28100	1	25.8909
2_31349	1	25.8909
2_42621	1	25.8909
2_51614	1	25.8909
2_51900	1	25.8909
2_27709	1	26.0045
2_12208	1	26.4636
2_27849	1	26.4636
2_24758	1	26.4636
2_19840	1	26.6455
2_22781	1	26.6455
2_24100	1	26.6455
2_07436	1	27.1636
2_54268	1	27.1636
2_11963	1	27.1636
2_48497	1	27.1636
2_11964	1	27.1636
2_12363	1	27.1636
2_24018	1	27.1636
2_31630	1	27.1636
2_40121	1	27.1636
2_46987	1	27.1636
2_24017	1	27.1636
2_27027	1	27.1636
2_34346	1	27.1636
2_11641	1	27.3636
2_44763	1	27.3636
2_52156	1	27.3636
2_48801	1	27.3636
2_00415	1	27.7455
2_00416	1	27.7455
2_05934	1	27.7455
2_12931	1	27.7455
2_14774	1	27.7455
2_14775	1	27.7455
2_22207	1	27.7455
2_24007	1	27.7455
2_24008	1	27.7455
2_27058	1	27.7455
2_31435	1	27.7455
2_31436	1	27.7455
2_43235	1	27.7455
2_52401	1	27.7455
2_05933	1	27.7455
2_17832	1	27.7455
2_26118	1	27.7455
2_26119	1	27.7455
2_28072	1	27.7455
2_29942	1	27.7455
2_30586	1	27.7455
2_12731	1	27.9364
2_12732	1	27.9364
2_13808	1	27.9364
2_13809	1	27.9364
2_15313	1	27.9364
2_15314	1	27.9364
2_34582	1	27.9364
2_23001	1	28.1545
2_18402	1	28.6682
2_28643	1	28.6682
2_32877	1	28.6682
2_44700	1	28.6682
2_48947	1	28.6682
2_16066	1	29.0591
2_16067	1	29.0591
2_21186	1	29.0591
2_21605	1	29.0591
2_21606	1	29.0591
2_29298	1	29.0591
2_30213	1	29.0591
2_42871	1	29.0591
2_05716	1	29.2273
2_05717	1	29.2273
1_0027	1	29.4
1_0153	1	29.4
2_00098	1	29.4
2_11172	1	29.4
2_17641	1	29.4
2_22887	1	29.4
2_22888	1	29.4
2_23120	1	29.4
2_28760	1	29.4
2_28761	1	29.4
2_30544	1	29.4
2_39160	1	29.4
2_35070	1	29.4
2_16073	1	29.5682
2_16074	1	29.5682
2_31845	1	29.5682
2_34721	1	29.5682
2_04402	1	29.7364
2_08178	1	29.7364
2_11735	1	29.7364
2_22874	1	29.7364
2_26341	1	29.7364
2_27758	1	29.7364
2_28916	1	29.7364
2_28976	1	29.7364
2_43015	1	29.7364
2_46519	1	29.7364
2_49892	1	29.7364
2_26340	1	29.7364
2_33854	1	29.7364
2_41763	1	29.7364
2_36548	1	29.9455
2_03825	1	30.5091
2_26831	1	30.5091
2_07819	1	31.0227
2_15659	1	31.0227
2_16440	1	31.0227
2_16441	1	31.0227
2_20413	1	31.0227
2_30284	1	31.0227
2_42648	1	31.0227
2_43257	1	31.0227
2_03922	1	31.2364
2_33835	1	31.2364
2_13788	1	31.4273
2_20296	1	31.4273
2_20297	1	31.4273
2_29544	1	31.4273
2_32406	1	31.4273
[truncated: 35,374 more rows]

## Sheet: TS4
Table S4. Descriptive statistics, and broad-sense heritability (H2) for phenology, yield and grain P efficiency traits evaluated in two RILs under high and low soil P environments. The RILs and the parent were grown in different environments of years and locations. * &** represent significance at 5% and 1%, respectively.
				Parents		RIL population
RIL	Trait	Env.	Soil P	TVu-14676	IT84S-2246	Min	Max	Mean	SD	Skew.	Kurt.	H2
TV x IT	DTF	2017.Zaria	HP	48	46	40	57	48	3.31	0.27	-0.14	0.57
			LP	48	48	42	58	50	4	0.07	-0.55	0.78
	DTM		HP	66	65	58	68	65	1.93	-1.54	3.06	0.31
			LP	70	66	65	75	69	2	0.34	-0.5	0.96
	BYLD		HP	98.1	60.9	28.6	192.1	86.1	26.2	0.9	2.1	0.25
			LP	19.3	41.2	0.04	104.5	33.3	17.7	1.19	2.31	0.34
	GYLD		HP	461.8	550.2	30	1060.4	457.7	204.7	0.14	-0.54	0.14
			LP	60.7	276.1	2.6	591.4	171.9	114.7	1.41	2.05	0.53
	gPUE		HP	293.7	328.2	34.3	926.1	271.5	134.5	0.96	3.15	0.24
			LP	60.1	183.3	0.29	433.9	121.2	88.3	1.42	2.02	0.53
	gPUpE		HP	1.6	2.1	0.01	3.96	1.8	0.81	0.12	-0.55	0
			LP	1.2	8.4	0.43	21.1	5.4	3.7	1.63	3.27	0.42
TV x IT	DTF	2018.Zaria	HP	51	48	47	55	51	1.7	-0.139	-0.398	0.194607
			LP	52	47.5	41	64.5	53.2333	3.9554	-0.263972	1.11352	0.367955
	DTM		HP	80.5	80	74.064	84.064	81.2452	2.06957	-0.75195	0.363032	0.365227
			LP	84.5	80	49.3031	81.5	60.7256	4.70326	0.257811	2.51831	0.560428
	BYLD		HP	71.8246	43.0532	28.7415	196.56	77.0022	28.8673	0.877189	1.46786	0.450553
			LP	26.15	4.07202	-24.2731	417.157	97.4399	78.8182	1.35823	2.5887	0.395606
	GYLD		HP	639.48	219.065	11.3555	1063.54	305.707	224.519	0.919417	0.250233	0.391631
			LP	147.797	25.8858	-0.0580309	1.15497	0.305415	0.236382	1.45682	2.6015	0.37787
	gPUE		HP	403.003	122.989	-91.8656	557.537	171.201	139.458	0.750994	0.0274907	0.419931
			LP	67.7852	12.1537	-2.81417	252.545	54.9205	47.0233	1.61806	3.20717	0.546099
	gPUpE		HP	2.32689	0.861284	-0.427092	4.57413	1.19646	0.931967	0.839645	0.404078	0.308061
			LP	6.382	1.23168	-3.48626	241.533	37.8186	38.3747	2.46338	8.18823	0.273821
TV x IT	DTF	2018.Minjibir	HP	57.6885	49.3333	43.6667	84.9716	55.2153	5.41022	1.6051	7.87315	0.662137
			LP	70.7837	52.2603	45.6571	85.2377	58.2189	7.23297	1.28954	2.48177	0.564285
	DTM		HP	NA	70.278	66.7382	87.0666	79.6526	4.56544	-0.981395	0.631153	0.69348
			LP	NA	78.3001	67.3911	88.3997	80.4467	4.25497	-0.960184	1.13939	0.593016
	BYLD		HP	17.9522	28.026	1.53568	54.5938	16.8019	8.9121	1.40387	2.88906	0.33346
			LP	39.247	23.4319	3.84698	58.347	20.6557	11.7702	1.14544	1.05824	0.504738
	GYLD		HP	NA	593.63	-5.65208	693.68	224.056	183.003	0.786039	-0.436203	0.474768
			LP	NA	497.561	-34.7216	1039.18	147.218	192.013	2.44868	7.35077	0.768016
TV x IT	DTF	2018.Mokwa	HP	46.4475	44.1973	40.7524	59.8515	46.0512	1.97411	2.55655	18.0161	0.393864
			LP	47.5	45	38.1991	70.1991	46.2325	4.24286	1.85324	8.00744	0.374779
	DTM		HP	66.9995	66.0225	59.3471	70.3485	65.8055	1.81982	-0.37893	1.23289	0.0439198
			LP	74.553	75.7658	68.3281	76.1942	73.5493	1.24484	-1.0195	2.46341	0.064774
	BYLD		HP	109.588	120.958	31.6095	180.012	83.5462	27.1465	0.573993	0.635792	0.449231
			LP	78.8648	80.6117	1.10622	116.166	52.2548	18.9151	0.214249	0.288688	0
	GYLD		HP	379.3	308.8	46.673	1391.37	355.815	258.621	1.82821	3.83171	0.535779
			LP	532.834	486.537	57.8613	2428.07	385.187	339.723	3.08674	12.715	0.803515
	gPUE		HP	213.805	183.195	21.8499	915.427	229.061	165.99	1.6443	3.09296	0.495733
			LP	375.247	290.853	26.9183	1603.19	248.255	234.271	2.91759	11.0003	0.748275
	gPUpE		HP	1.51667	1.16	0.0727967	6.26333	1.32833	1.03966	2.4696	8.07956	0.5313
			LP	16.8254	16.7637	1.24061	77.2435	12.8993	11.7275	2.87485	10.3966	0.783669
TV x IT	BYLD	2018.Kadawa	HP	27.5226	12.5007	-2.48184	75.1182	17.7741	10.9183	1.88868	5.88798	0
			LP	22.5666	26.3173	5.39479	115.652	35.4653	18.3839	1.38228	2.85438	0.363431
	GYLD		HP	NA	2.05386	-44.7412	755.126	61.4051	89.2702	5.34803	38.9046	0
			LP	-14.077	134.916	-195.967	831.688	212.107	184.621	0.585088	0.734821	0.596826
				Parents		RIL population
RIL	Trait	Env	Soil P level	Yacine	58-77	Min.	Max.	Mean	SD	Skew.	Kurt.	H2
YA x 58	DTF	2017.Zaria	HP	49	48	45	56	50	2.12	0.67	0.34	0.67
			LP	46	49	44	61	52	3.21	0.45	0.03	0.59
	DTM		HP	72	71	69	82	72	2.46	2.24	6.61	0.01
			LP	73	75	70	79	75	1.59	-0.62	1	0.28
	BYLD		HP	64.8	67.1	22.3	191.1	81.2	23.35	1.29	4.36	0.28
			LP	28.5	16.4	7	74.6	30.2	11.69	0.85	1.45	0.09
	GYLD		HP	605.8	229.9	-20.4	963.4	457.3	177.8	-0.2	0.4	0.5
			LP	227.1	88.3	22.9	416.2	131.8	67.6	1.5	3.8	0.1
	gPUE		HP	409.5	132.3	-90	609.3	275.9	121.6	0.2	0.7	0.4
			LP	128.8	44.9	16.3	341.2	69.9	42.3	3.2	17.5	0.2
	gPUpE		HP	2.3	1	0	3.9	1.8	0.7	0	0.7	0.5
			LP	8.7	3.7	0	15.8	5.1	2.7	1.2	2.5	0.2
YA x 58	DTF	2018.Zaria	HP	57.0908	49.3143	41.0635	61.8881	50.9756	3.69928	0.162847	0.699073	0.443394
			LP	52	52	48.5	55	52.8105	1.28655	-0.398876	0.372855	0.283893
	DTM		HP	82.9783	80.5569	76.6164	100.119	82.4192	4.03281	2.19586	6.38942	0
			LP	84.7727	83.9649	81.5341	86.5852	84.7305	1.08414	-0.480551	-0.0972189	0.238973
	BYLD		HP	21.6217	87.9511	24.8609	130.393	73.1082	23.8552	0.199981	-0.463069	0.341592
			LP	13.6753	17.5304	1.86364	42.8249	15.2227	7.41206	1.2465	2.08541	0
	GYLD		HP	326.863	272.373	245.017	1886	935.787	423.819	0.24786	-0.657996	0.369872
			LP	-56.2619	16.725	-47.3787	956.35	203.145	182.135	1.63288	3.1125	0
	gPUE		HP	239.1	130.65	129.4	2159.65	588.104	359.54	1.63951	4.20386	0.169336
			LP	4.02201	29.4244	-8.09623	589.929	116.157	110.867	2.21778	5.63752	0
	gPUpE		HP	1.2563	1.28986	0.834863	8.0766	3.73396	1.91199	0.378743	-0.789962	0.400654
			LP	-4.72432	-0.505361	-4.70198	30.9313	7.5568	6.98755	1.08633	1.20998	0
YA x 58	DTF	2018.Minjibir	HP	54.0884	51.8363	44.0283	58.4671	52.2854	3.06335	-0.108713	-0.548098	0.673819
			LP	55.3525	54.3579	44.2138	65.5033	54.1959	4.3201	0.0404854	0.103069	0.377537
	DTM		HP	75.3333	75.3333	64.8408	80.1058	72.6776	2.93086	-0.237708	0.0730974	0.573125
			LP	79.0498	79.9384	65.8634	83.2031	76.6837	3.7212	-0.700842	0.0844012	0.606551
	BYLD		HP	24.602	25.5088	4.24623	70.0269	21.736	10.6609	1.62806	4.65373	0.401701
			LP	34.5886	27.731	11.0333	78.7886	30.23	12.8658	1.34863	2.50433	0.767141
	GYLD		HP	1076.69	677.561	-168.935	1804.62	502.207	395.106	0.949931	0.893297	0.519436
			LP	81.0701	309.847	-40.4606	1345.44	229.69	258.983	1.98687	4.71409	0.489486
YA x 58	DTF	2018.Mokwa	HP	36.3892	34.3747	31.1679	50.3863	40.2333	3.53097	-0.0219993	0.52079	0
			LP	40.3333	35	30.6667	56.6667	41.6947	5.22918	0.160719	0.165851	0.545725
	DTM		HP	74.9102	69.3808	67.9779	82.7586	74.6897	3.55656	0.510729	-0.373337	0.334884
			LP	81.2282	69.516	65.0828	84.4578	73.5544	4.02286	0.58885	0.0683486	0.317678
	BYLD		HP	115.71	101.632	35.1273	401.507	188.671	76.2321	0.528919	-0.0222576	0.00768148
			LP	127.267	55.6	31.9667	423.433	109.892	56.0362	1.93531	9.20926	0.206635
	GYLD		HP	668.437	372.856	151.756	2355.51	1113.28	446.426	0.139316	-0.350286	0.618344
			LP	91.5645	412.001	59.5937	631.733	278.121	116.896	0.664694	0.439461	0.181455
	gPUE		HP	648.538	151.022	130.831	1799.8	661.585	325.776	0.860251	1.0605	0.488779
			LP	47.4862	189.724	25.1756	335.863	145.861	60.453	0.680707	0.538175	0.0834268
	gPUpE		HP	1.90839	1.7756	0.385447	10.0419	4.54422	1.96943	0.311562	-0.423531	0.610514
			LP	0.837984	4.49719	0.435641	6.91676	2.77767	1.32994	0.970626	1.00542	0.215091
YA x 58	BYLD	2018.Kadawa	HP	44.5171	110.096	25.1387	177.332	98.3904	33.9507	0.317435	-0.445268	0.47908
			LP	31.1338	89.4583	28.4027	163.977	77.0014	24.031	0.521326	1.09647	0.338266
	GYLD		HP	323.638	394.785	-28.4674	1754.68	620.278	331.268	0.587556	0.863546	0.632521
			LP	46.09	92.8838	8.25077	310.226	118.844	51.9428	0.614318	0.893853	0.510558
DTF= days to flowering, DTM = days to maturity, BYLD = biomass yield, GYLD = grain yield, gPUE = grain phosphorus use efficiency, gPUpE = grain phosphorus uptake efficiency

## Sheet: TS5
Table S5. Combined data descriptive statistics, and broad-sense heritability (H2) for phenology, yield and grain P efficiency traits evaluated in two RILs under high and low soil P environments. The RILs and the parent were grown in different environments of years and locations. * &** represent significance at 5% and 1%, respectively.
				Parents		RIL population
RIL	Trait	Env.	Soil P	TVu-14676	IT84S-2246	Min	Max	Mean	SD	Skew.	Kurt.	H2
TV x IT	DTF	Combined	HP	50.2282	47.1325	44.4231	56.9574	50.1493	2.01721	0.298367	0.66411	0.499427
			LP	53.333	47.8402	43.7043	62.5132	51.966	2.98457	0.442951	1.39627	0.588
	DTM		HP	76.5606	73.2498	70.1473	79.2507	76.0437	1.60253	-0.62956	0.715764	0.432602
			LP	77.3448	75.2887	72.4884	82.0776	77.2953	1.67163	-0.0744305	0.699221	0.461
	BYLD		HP	76.0746	66.176	36.1492	124.249	65.8269	13.8748	0.848882	1.87319	0.366251
			LP	21.7755	24.4255	7.23383	62.976	25.6019	9.37907	0.778413	1.27648	0.175
	GYLD		HP	459.03	422.098	36.8977	717.808	334.907	142.438	0.456272	0.033544	0.406759
			LP	194.935	285.249	-148.213	775.376	191.31	112.974	1.3908	5.62836	0.064
	Gpue		HP	300.303	207.375	25.8877	598.164	226.597	107.658	0.756751	0.41678	0.47376
			LP	173.877	176.998	-102.911	636.64	132.788	113.311	2.0442	6.09903	0.282
	gPUpE		HP	1.89686	0.96103	-0.078748	4.5397	1.2665	0.772286	1.46452	3.34334	0.196729
			LP	8.27923	9.01895	-5.76508	48.1211	6.57494	6.17587	3.27284	17.6454	0.184
				Parents		RIL population
RIL	Trait	Env.	Soil P	Yacine	58-77	Min	Max	Mean	SD	Skew.	Kurt.	H2
YA x 58	DTF	Combined	HP	53.18	49.8273	47.322	56.1671	51.0246	1.87324	0.372842	-0.0881132	0.158366
			LP	48.1791	47.5098	45.2232	58.0901	50.2419	2.41071	0.175111	0.525419	0.440919
	DTM		HP	75.3398	72.5782	66.8342	81.7831	73.6966	2.60312	0.158472	0.363335	0.317538
			LP	79.6912	76.8609	73.8593	81.2147	77.6325	1.57367	0.164913	-0.297774	0.180467
	BYLD		HP	40.5737	72.515	36.5305	112.498	68.72	13.8388	0.313712	0.619716	0.317544
			LP	52.4517	45.8331	25.2751	175.872	60.6948	20.8377	1.61729	8.4582	0.263576
	GYLD		HP	617.046	410.544	275.292	1223.65	728.831	195.707	0.221593	-0.172476	0.396304
			LP	140.982	275.612	60.993	537.764	213.722	86.1159	1.03722	1.48173	0.0851026
	gPUE		HP	487.69	138.969	195.738	1394.94	508.238	207.78	1.35705	2.87304	0.583328
			LP	87.756	119.601	23.6917	247.307	107.907	36.5562	1.09419	2.72045	2.13654e-13
	gPUpE		HP	1.84836	1.52742	1.33092	5.995	3.37728	1.05267	0.306999	-0.558022	0.343405
			LP	4.78348	4.12711	1.29486	8.72245	3.95846	1.52336	0.762924	0.581363	0.0529577
DTF= days to flowering, DTM = days to maturity, BYLD = biomass yield, GYLD = grain yield, gPUE = grain phosphorus use efficiency, gPUpE = grain phosphorus uptake efficiency

## Sheet: TS6
Table S6: Combined BLUP analysis for phenology, yield and grain P efficiency traits evaluated in two RIL populations under high and low P soil P environments across locations
		TV x IT (HP)							TV x IT (LP)
RIL	Statistics	DTF	DTM	BYLD	GYLD	PUEg	PUpEg		DTF	DTM	BYLD	GYLD	PUEg	PUpEg
TV x IT	Heritability	0.499	0.433	0.366	0.407	0.474	0.197		0.588	0.461	0.175	0.064	0.282	0.184
	Genotype Variance	1.85	0.99	65.23	6768.44	4629.26	0.11		4.496	1.047	10.041	543.268	2706.73	3.714
	Gen x Env Variance	3.13	2.59	125.97	11383.4	3169.9	0.3		5.474	3.473	51.416	28064.9	12692.5	32.921
	Residual Variance	11.786	7.216	895.255	77281.9	32683.2	1.336		19.632	3.899	379.42	33477.3	21195.5	44.134
	Grand Mean	50.151	76.032	66.318	334.27	227.01	1.269		51.881	77.162	25.752	194.628	133.444	6.607
	LSD	2.743	2.179	18.066	182.639	141.948	0.821		4.045	2.219	8.134	63.013	NA	NA
	CV	6.845	3.533	45.117	83.165	79.638	91.09		8.54	2.559	75.639	94.009	109.1	100.553
	Rep	2.66667	3	2.75	2.8	2.66667	2.66667		2.75	2.75	3	3	3	3
	Environments	4	4	4	4	3	3		4	4	4	5	3	3
	Genotype significance	0	0	0.002	0.003	0	0.285		0	0.001	0.339	0.729	0.062	0.278
	Gen x Env significance	0	0	0.001	0.001	0.037	0.002		0	0	0.002	0	0	0
		YA x 58 (HP)							YA x 58 (LP)
RIL	Statistics	DTF	DTM	BYLD	GYLD	PUEg	PUpEg		DTF	DTM	BYLD	GYLD	PUEg	PUpEg
YA x 58	Heritability	0.158366	0.317538	0.317544	0.396304	0.583328	0.343405		0.440919	0.180467	0.263576	0.0851026	NA	0.0529577
	Genotype Variance	0.500112	1.8449	61.4435	14490.1	24765.9	0.374647		2.42677	0.404931	92.28	568.51	2.74325e-10	0.11443
	Gen x Env Variance	4.55463	2.19471	175.376	56489.3	7117.52	1.04075		4.36683	2.36034	135.742	6780.87	255.988	0.50919
	Residual Variance	9.11708	17.2065	970.293	150852	122543	2.95532		21.8394	13.7366	2686.7	34663.4	6935.84	10.7505
	Grand Mean	51.0344	73.7019	68.4715	724.442	504.219	3.34245		50.1924	77.6458	60.459	213.61	107.82	3.96871
	LSD	1.80176	3.16721	17.9844	261.192	288.007	1.39494		3.3008	1.61522	23.2145	63.5426	4.64948e-05	0.925985
	CV	5.9165	5.62818	45.4927	53.6132	69.4263	51.4325		9.31071	4.77332	85.7332	87.1593	77.2417	82.6161
	Rep	2.66667	3	2.75	2.8	2.66667	2.66667		2.75	2.75	3	3	3	3
	Envs	3	2	4	5	3	3		4	4	4	3	2	2
	Genotype significance	0.344642	0.0942823	0.0212006	0.00162659	5.08635e-07	0.0175842		0.00103264	0.283841	0.13651	0.637883	1	0.803238
	Gen x Env significance	1.39066e-11	0.0612324	3.84541e-05	1.80467e-15	0.253108	5.22335e-08		2.09314e-05	0.000318497	0.184138	0.000837846	0.480837	0.442242
DTF= days to flowering, DTM = days to maturity, BYLD = biomass yield, GYLD = grain yield, gPUE = grain phosphorus use efficiency, gPUpE = grain phosphorus uptake efficiency

## Sheet: TS7
Table S7: Phenotypic correlation of HP vs LP treatments of individual and combined environments
RIL	Traits	2017.Zaria	2018.Zaria	2018.Minjibir	2018.Mokwa	2018.Kadawa	Combined Environments
TV x IT	DTF	0.62***	0.37***	0.25**	0.14ns	NA	0.54***
	DTM	0.16ns	0.60***	0.34***	0.09ns	NA	0.27**
	BYLD	0.02ns	0.12ns	0.39***	0.28**	0.09ns	0.21*
	GYLD	0.31***	0.15ns	0.18*	0.44***	0.12ns	0.41***
	gPUE	0.34***	0.22**	NA	0.41***	NA	0.32***
	gPUpE	0.23**	0.11ns	NA	0.36***	NA	0.23**
YA x 58	DTF	0.44***	0.40***	0.35***	0.49***	NA	0.48***
	DTM	0.16ns	0.25*	0.27**	0.15ns	NA	0.23*
	BYLD	0.23*	0.21*	0.005ns	-0.01ns	0.58***	0.19ns
	GYLD	0.30**	0.43***	0.26**	0.36***	NA	0.29**
	gPUE	0.29**	0.26*	NA	0.15ns	NA	0.15ns
	gPUpE	0.22*	0.38***	NA	0.41***	NA	0.34***
Significance of phenotypic correlation of HP vs LP *,**,*** at 5, 1, & 0.1% probability levels
DTF= days to flowering, DTM = days to maturity, BYLD = biomass yield, GYLD = grain yield, gPUE = grain phosphorus use efficiency, gPUpE = grain phosphorus uptake efficiency

## Sheet: TS8
Table S8: Physical position (bp) and size of the QTL regions
							Position (bp)
RIL	Env	Trait	Soil P	QTl name	Chr	Pos (cM)	Start (bp)	End (bp)	Size (bp)	Start_SNP	Peak SNP	End_SNP	PT	LOD	PVE (%)	Effect	QTL region (CI)
TVxIT	2017HP.ZR	Days to flowering	HP	17ZRCFtH8	8	31.8	10611757	28974172	18362415	2_54699	2_53317	2_01290	3.1	6.1	19.6	1.5	25.38-38.50
	2018HP.ZR		HP	18ZRCFtH8	8	41.1	10945974	30953286	20007312	2_41633	2_01281	2_01113	3.2	8	24.9	0.9	26.13-44.54
	2018HP.MJ		HP	18MJCFtH1	1	56.3	36773592	38954854	2181262	2_22354	2_24198	2_07285	2.9	5.4	19.5	-2.4	51.48-58.60
	2018HP.MJ		HP	18MJCFtH2*	2	64	32411552	32629715	218163	2_27495	2_27943	2_06055	2.7	46.2	31.7	10	63.5-64.5
	2017LP.ZR		LP	17ZRCFtL1	1	65.1	37922900	42024757	4101857	2_41492	2_27671	2_54893	3.3	3.5	11.5	-1.2	55.22-66.96
	2017LP.ZR		LP	17ZRCFtL8	8	31.8	10922105	27537068	16614963	2_45772	2_51985	2_00209	3.2	4.6	15.9	1.4	25.75-36.25
	2017LP.ZR		LP	17ZRCFtL2*	2	68	33182973	33830057	647084	2_10955	1_1135	2_46236	3.1	3.7	7.9	1.1	67.5-68.5
	2017LP.ZR		LP	17ZRCFtL3*	3	52	22214175	22859217	645042	2_27392	2_28763	2_50074	3.1	3.6	8	1.1	52.5-53.5
YA x 58	2018HP.MK		HP	18MKCFtH9	9	44.4	4959818	8386426	3426608	2_21235	2_54431	2_04825	3.1	3.3	16.6	1.4	31.50-47.91
	2017LP.ZR		LP	17ZRCFtL7	7	25.1	2161198	26683304	24522106	2_51615	2_55072	2_16942	3.1	3.4	17.3	1.4	14.67-67.66
TVxIT	2018HP.ZR	Days to maturity	HP	18ZRCMtH3	3	72.3	42661286	49219860	6558574	2_38710	1_0718	2_17221	3.1	3.4	10.7	-0.7	62.91-78.74
	2018HP.ZR		HP	18ZRCMtH8	8	41.1	27919099	30953286	3034187	2_46238	2_01281	2_01113	3.1	7	21.4	1	36.63-44.54
TV x IT	2017HP.ZR		HP	17ZRCMtH2*	2	11	18317339	19125369	808030	2_10218	2_21892	2_05606	2.8	2.9	4.3	0.6	10.5-12.5
	2017HP.ZR		HP	17ZRCMtH6.1*	6	27	21927476	22481486	554010	2_00179	2_02446	1_1042	2.8	9.7	16.8	-1.1	26.5-29.5
	2017HP.ZR		HP	17ZRCMtH6.2*	6	43	26517846	26569012	51166	1_0148	2_07337	1_1020	2.8	4.9	7.5	0.8	42.5-43.5
	2018LP.MK		LP	18MKCMtL1*	1	59	39031908	39221943	190035	2_01133	2_17448	2_04568	3	3.3	10.4	0.4	58.5-59.5
	2018LP.MK		LP	18MKCMtL9*	9	47	30286571	30378316	91745	1_1101	2_09944	1_0892	3	3.1	9.8	0.4	46.5-47.5
YAx58	2018LP.MJ		LP	18MJCMtL9	9	13.7	238281	4959818	4721537	2_54962	2_14272	2_21235	3.1	3.8	20	1.7	0.50-31.51
	2017LP.ZR		LP	17ZRCMtL8*	8	83	35268741	35392403	123662	2_03348	2_55130	2_55335	3.2	3.4	15.2	-0.9	82.5-84.5
RIL	Env	Trait	Soil P	QTl name	Chr	Pos (cM)	Start (bp)	End (bp)	Size (bp)	Start_SNP	Peak SNP	End_SNP	PT	LOD	PVE (%)	Effect	QTL region (CI)
TVxIT	2018HP.ZR	BYLD	HP	18ZRCByH3	3	43.74	15070882	21079537	6008655	2_55371	2_23724	2_23495	3.1	3.5	12	-10.2	40.75-50.50
TVxIT	2018HP.MK		HP	18MKCByH1	1	37.99	29086802	38639966	9553164	2_49686	2_49892	2_16339	3.1	3.2	10.7	-9	28.97-57.10
TVxIT	2018HP.KW		HP	18KWCByH7	7	7.26	203081	24873914	24670833	2_00227	2_53380	2_47943	2.8	3.4	11.5	3.7	0.00-38.43
TV x IT	2018HP.ZR		HP	18ZRCByH9*	9	91	43134988	43255472	120484	1_0058	2_10684	1_0167	3	3.7	10.3	-9.3	90.5-91.5
YA_58	2018HP.KW		HP	18KWCByH4*	4	12	2220918	2418796	197878	2_00188	2_54543	2_50811	3.3	3.6	18.7	-13.1	10.5-12.5
TVxIT	2018HP.MK	GYLD	HP	18MKCGyH9	9	42.14	18731220	35105190	16373970	2_54521	2_18613	2_20569	2.9	4	13.2	93.5	38.77-59.55
TVxIT	2018LP.ZR		LP	18ZRCGyL6	6	15.1	18162196	22790360	4628164	2_48998	2_43166	2_20013	2.9	3.7	13.6	17.5	13.98-31.08
YA_58	2018HP.ZR		HP	18ZRCGyH9	9	8.51	135090	2066679	1931589	1_0519	1_0298	2_39178	3.2	3.4	17	169.8	0.00-11.82
YA_58	2018HP.MK		HP	18MKCGyH2	2	18.2	16831532	19125369	2293837	2_54208	2_22304	2_05606	3.2	7.2	32.5	257.8	12.20-19.68
YA_58	2018HP.MJ		HP	18MJCGyH1	1	59.78	33907641	35885678	1978037	2_53926	2_38619	2_05354	3.1	5.1	25.8	194	48.73-63.54
YA_58	2018HP.KW		HP	18KWCGyH11	11	71.7	30241426	41219116	10977690	2_50256	2_06469	2_18440	3.1	3.3	17.1	128.8	56.18-111.72
YA_58	2018HP.ZR		HP	18ZRCGyH7*	7	126	36313019	36337518	24499	2_15327	2_14631	2_37061	3.2	3.4	13	-143	125.5-127.5
YA_58	2018HP.MK		HP	18MKCGyH3*	3	79	36204373	36497008	292635	2_38936	2_55314	2_19001	3.2	3.2	10.3	164.1	78.50-80.50
YA_58	2018HP.KW		HP	18KWCGyH4*	4	12	2220918	2418796	197878	2_00188	2_54543	2_50811	3.2	3.6	18	-13.1	10.5-12.5
YA_58	2018HP.KW		HP	18KWCGyH9*	9	35	5272634	5432334	159700	2_37887	2_55390	2_01864	3.2	3.2	14.9	-12	31.5-35.5
TVxIT	2018LP.ZR	gPUE	LP	18ZRCGpueL6	6	15.1	17818506	22790360	4971854	2_50706	2_43166	2_20013	2.7	3.3	12.7	12.9	13.23-31.08
YA_58	2018HP.ZR		HP	18ZRCGpueH1*	1	71	36882728	36896929	14201	2_05224	1_0910	1_1013	3	3.2	4.5	-86.1	70.5-72.5
YA_58	2018HP.ZR		HP	18ZRCGpueH9.1*	9	9	1632619	1831752	199133	1_0298	2_16579	2_52427	3	13.9	26.9	-210.5	8.5-10.5
YA_58	2018HP.ZR		HP	18ZRCGpueH9.2*	9	16	2725159	3340196	615037	2_54753	2_02382	2_13277	3	6.9	10.8	135.7	15.5-16.5
YA_58	2018HP.ZR	gPUpE	HP	18ZRCGpupH9	9	8.51	113077	2066679	1953602	2_51098	2_20029	2_39178	3.2	3.6	17.8	0.7	0.00-11.82
YA_58	2018HP.ZR		HP	18ZRCGpupH7*	7	126	36313019	36337518	24499	2_15327	2_14631	2_37061	3.1	3.2	12.7	-0.6	125.5-127.5
RIL	Env	Trait	Soil P	QTl name*	Chr	Pos (cM)	Start (bp)	End (bp)	Size (bp)	Start_SNP	Peak SNP	End_SNP	PT	LOD	PVE (%)	Effect	QTL region (CI)
TV x IT	MET	DTF	HP	MECFtH1	1	56	38267865	38497055	229190	2_33134	2_24198	2_30425	4.7	7.3	27.3	0.4	55.5-56.5
	MET		HP	MECFtH8.1	8	32	23887150	25002432	1115282	2_06417	2_53317	2_03632	4.7	7.3	10.7	-0.3	31.5-32.5
	MET		HP	MECFtH8.2	8	41	29709275	29883855	174580	1_0040	2_01281	2_55442	4.7	10.6	3	-0.2	40.5-41.5
	MET		LP	MECFtL1	1	65	40911502	41043865	132363	2_13572	2_45137	2_07925	4.7	5.9	9.2	0.4	63.5-66
	MET		LP	MECFtL3	3	76	48072785	48394714	321929	2_01134	2_09795	1_0900	4.7	5.8	5.8	0.3	75.5-77.5
	MET		LP	MECFtL5	5	10	3966407	4173028	206621	2_07583	2_14678	2_16147	4.7	4.9	8	-0.3	9.5-11.5
	MET		LP	MECFtL8	8	32	23887150	25002432	1115282	2_06417	2_51985	2_03632	4.7	8.2	11.7	-0.4	31.5-32.5
YA_58	MET		LP	MECFtL7	7	48	19232300	20468049	1235749	2_11279	1_0525	2_52128	5	5.1	13.7	-0.2	47.5-48.5
	MET		LP	MECFtL9	9	10	1831752	2066679	234927	2_52427	2_19358	2_39178	5	5.2	18.4	-0.3	9.5-11.5
TV x IT	MET	DTM	HP	MECMtH3	3	72	46395103	46627017	231914	2_06373	1_0718	1_0345	4.8	5.9	6.6	0.2	71.5-72.5
	MET		HP	MECMtH8	8	41	29709275	29883855	174580	1_0040	2_01281	2_55442	4.8	9.9	4.5	-0.1	40.5-41.5
TV x IT	MET	GYLD	HP	MECGyH5	5	12	4305218	4488638	183420	2_00298	2_01573	2_00867	5.1	5.3	6	11.6	11.5-12.5
	MET		HP	MECGyH7	7	32	19088476	21656681	2568205	2_41970	2_43413	2_27708	5.1	5.5	6.9	12.2	30.5-34.5
	MET		HP	MECGyH9	9	42	27030951	27796204	765253	2_42491	2_18613	2_43344	5.1	5.4	18.9	-9.4	41.5-43.5
	MET		LP	MECGyL6	6	14	17968579	18228956	260377	1_0933	2_48998	2_05447	5	40.5	12978.1	0.2	13.5-14.5
YA_58	MET		HP	MECGyH1	1	60	35742715	35835971	93256	2_06347	2_38619	2_08207	5.5	8.6	12.5	-33	59.5-60.5
	MET		HP	MECGyH2	2	18	19065611	19080819	15208	2_39619	2_22304	2_22305	5.5	8.3	27.2	-28	17.5-18.5
	MET		HP	MECGyH7	7	126	36313019	36337518	24499	2_15327	2_14631	2_37061	5.5	6.5	10.3	-31	125.5-127.5
	MET		HP	MECGyH9	9	9	1632619	1831752	199133	1_0298	2_16579	2_52427	5.5	6.5	8.8	-24.9	8.5-9.5
TV x IT	MET	gPUpE	LP	MECGpupL6.1	6	13	17334612	17809915	475303	2_24332	2_27869	2_00562	3.4	13.2	1.9	0.1	12.5-13.5
	MET		LP	MECGpupL6.2	6	15	18352712	18607463	254751	2_02969	2_43166	2_47458	3.4	20.8	4.2	-0.1	14.5-15.5
YA_58	MET		HP	MECGpupH1	1	71	36882728	36896929	14201	2_05224	1_0910	1_1013	3.8	4.3	26	0	69.5-71.5
	MET		HP	MECGpupH9	9	9	1632619	1831752	199133	1_0298	2_16579	2_52427	3.8	4.3	25.4	-0.2	8.5-9.5

## Sheet: TS10
Table S10: Multi-environment QTLs with LOD scores below permutation threshold in RIL populations under high and low soil P conditions accounting high phenotypic variance of the traits
RIL	Trait	Soil P	QTL name	Chr	Pos (cM)	L_Marker	R_Marker	PT.LOD	LOD	LOD(A)	LOD(AbyE)	PVE	PVE(A)	PVE(AbyE)	Add	AbyE_01	AbyE_02	AbyE_03	AbyE_04	AbyE_05
YA x 58	DTF	HP	MECFtH1	1	41	2_05716	1_0027	4.9044	4.2999	2.0568	2.2431	3.8671	1.7484	2.1186	0.2938	-0.1818	-0.436	0.2624	0.3554	NA
TV x IT	DTM	LP	MECMtL1	1	59	2_01133	2_04568	4.6454	4.5292	2.0724	2.4567	1.6809	1.5124	0.1686	0.1947	0.0712	0.0229	0.0117	-0.1057	NA
YA x 58	DTM	HP	MECMtH3	3	174	2_28310	2_03783	4.6164	3.354	2.7722	0.5818	3.4514	2.61	0.8414	0.3984	0.0921	0.3266	-0.1794	-0.2393	NA
YA x 58	DTM	LP	MECMtL8	8	6	2_01120	1_0292	4.9533	4.6562	0.7458	3.9103	2.7947	0.5583	2.2363	0.1033	-0.2601	-0.0968	0.3017	0.0552	NA
TV x IT	BYLD	HP	MECByH3	3	44	2_04960	2_38051	5.2704	4.4678	1.3825	3.0853	3.9357	0.8314	3.1043	0.8696	-0.2949	2.9284	-0.8522	-2.1442	0.3629
TV x IT	BYLD	LP	MECByL8	8	22	2_16029	2_00235	5.2169	3.8564	0.0072	3.8492	0.6105	0.0049	0.6055	0.0663	0.7185	0.4564	-0.7354	0.598	-1.0374
YA x 58	BYLD	HP	MECByH7	7	127	2_37061	2_16550	5.374	4.7943	0.0013	4.793	0.939	0.0009	0.9381	-0.1024	-1.0561	-1.9835	6.3343	-0.0361	-3.2585
YA x 58	BYLD	LP	MECByL5	5	52	2_41750	2_00481	5.2528	3.6359	0.0024	3.6335	0.2384	0.0031	0.2354	-0.1444	0.0414	1.5243	-1.4162	1.2755	-1.4251
YA x 58	GYLD	LP	MECGyL9	9	17	2_13277	2_34577	5.1243	3.8812	0.0096	3.8716	0.8515	0.0049	0.8466	-0.8563	3.0341	4.3269	-2.6991	14.7444	-19.4063
YA x 58	GYLD	LP	MECGyL11	11	85	2_02197	2_46278	5.1243	3.8572	2.283	1.5742	4.0342	1.4777	2.5565	-14.6891	15.0283	-6.4959	11.4304	15.2033	-35.1661
TV x IT	PUEg	HP	MECGpueH1	1	65	2_13572	2_07925	3.7498	2.5682	0.8665	1.7017	5.5761	1.447	4.1291	-12.2623	-20.7139	20.7139	NA	NA	NA
TV x IT	PUEg	LP	MECGpueL6	6	15	2_02969	2_43166	3.3732	3.0635	0.2029	2.8607	0.4104	0.295	0.1154	-3.5177	2.1998	-2.1998	NA	NA	NA
YA x 58	PUEg	HP	MECGpueH10	10	87	2_06139	2_04156	3.6449	3.0385	1.6672	1.3713	3.2429	3.1584	0.0845	-16.5227	2.7025	-2.7025	NA	NA	NA
YA x 58	PUEg	LP	MECGpueL3	3	185	2_14117	2_07808	3.329	2.4587	2.4542	0.0045	6.5321	4.3113	2.2209	17.8935	-12.8427	12.8427	NA	NA	NA
TV x IT	PUpEg	HP	MECGpupH5	5	17	2_02685	2_37804	3.5888	2.9241	2.7433	0.1808	6.1836	4.3245	1.8591	0.1253	0.0821	-0.0821	NA	NA	NA
YA x 58	PUPEg	LP	MECGpupL4	4	21	1_0414	2_06480	3.7675	3.1253	2.6625	0.4628	8.3436	4.1017	4.2419	-1.0923	1.1108	-1.1108	NA	NA	NA

## Sheet: TS11
Table S11: Single-environment QTLs with LOD scores below permutation threshold in RIL populations under high and low soil P conditions accounting for high phenotypic variance of the traits
RIL	Env	Trait	Soil P	QTl name	PT (5% alpha)	LOD	Chr	Pos (cM)	Left_SNP	Right_SNP	PVE (%)	Effect
TV x IT	2018HP.MK	DTF	HP	18MKCFtH3	2.5799	1.9188	3	68	2_20980	2_27478	6.5689	0.5163
TV x IT	2018LP.MJ		LP	18MJCFtL8	2.9534	2.3208	8	61	1_0379	2_15749	9.7927	2.264
TV x IT	2018LP.MK		LP	18MKCFtL5	2.801	2.0806	5	0	2_07153	2_50998	6.5022	-1.0897
TV x IT	2018LP.ZR		LP	18ZRCFtL3	2.9135	2.0926	3	76	2_01134	1_0900	7.2349	1.0669
YA x 58	2017HP.ZR		HP	17ZRCFtH10	3.1603	2.3941	10	8	2_53070	2_34029	12.1527	-0.7164
YA x 58	2018HP.MJ		HP	18MJCFtH1	3.1869	3.1425	1	41	2_05716	1_0027	15.6511	1.1797
YA x 58	2018HP.ZR		HP	18ZRCFtH3	3.0076	1.6289	3	15	1_0937	1_1206	8.5689	1.0197
YA x 58	2018LP.MJ		LP	18MJCFtL9	3.0733	2.8584	9	25	2_34524	2_07478	15.5125	-1.729
YA x 58	2018LP.MK		LP	18MKCFtL1	3.1209	2.3553	1	36	2_51288	2_27849	11.9961	1.8373
YA x 58	2018LP.ZR		LP	18ZRCFtL1	3.21	1.7732	1	28	2_01968	2_32569	9.1812	0.3887
TV x IT	2018HP.MJ	DTM	HP	18MJCMtH1	2.9252	2.7728	1	53	2_26275	1_1013	12.5682	1.6359
TV x IT	2018HP.MK		HP	18MKCMtH2	2.9888	2.1156	2	54	2_06967	2_14936	7.2241	0.4134
TV x IT	2017LP.ZR		LP	17ZRCMtL5	2.9643	2.2317	5	65	2_12373	2_44589	8.1665	-0.6333
TV x IT	2017LP.ZR		LP	17ZRCMtL3	2.9643	2.1599	3	23	2_10723	2_01712	7.7892	0.6197
TV x IT	2018LP.MJ		LP	18MJCMtL11	2.949	2.4899	11	44	2_11094	2_23307	15.1354	-1.6597
TV x IT	2018LP.ZR		LP	18ZRCMtL3	2.9944	2.1406	3	77	2_03040	2_17221	7.3581	0.8188
YA x 58	2017HP.ZR		HP	17ZRCMtH5	2.7501	1.4624	5	18	2_01235	2_00604	7.6294	-0.5487
YA x 58	2018HP.MJ		HP	18MJCMtH1	3.1556	1.5593	1	36	2_51288	2_27849	8.1885	0.8261
YA x 58	2018HP.MK		HP	18MKCMtH1	3.1312	2.4761	1	42	1_0027	2_03825	12.5814	1.1404
YA x 58	2018HP.ZR		HP	18ZRCMtH8	2.7298	1.1547	8	97	1_0099	2_15749	6.1055	1.0022
YA x 58	2018LP.MK		LP	18MKCMtL4	3.0441	1.9874	4	61	2_15167	2_01952	10.2007	1.1533
YA x 58	2018LP.ZR		LP	18ZRCMtL9	3.1043	2.6988	9	23	2_29621	2_34524	13.5801	-0.4104
TV x IT	2017HP.ZR	BYLD	HP	17ZRCByH9	2.9384	2.8587	9	59	2_32362	2_12342	9.6223	-8.1398
TV x IT	2018HP.MJ		HP	18MJCByH6	3.0489	2.2031	6	16	2_00310	2_25284	7.5206	2.4752
TV x IT	2017LP.ZR		LP	17ZRCByL7	2.9443	2.0712	7	33	2_49183	2_11589	7.6112	4.8644
TV x IT	2018LP.KW		LP	18KWCByL10	2.8336	1.3765	10	56	1_0977	1_0356	4.7725	-4.018
TV x IT	2018LP.MJ		LP	18MJCByL1	3.1055	2.2859	1	65	2_13572	2_07925	8.3774	3.4208
TV x IT	2018LP.MK		LP	18MKCByL1	3.0491	1.8675	1	56	2_33134	2_24198	6.4001	4.8078
TV x IT	2018LP.ZR		LP	18ZRCByL8	2.9486	2.0209	8	33	2_03632	2_09958	7.0706	2.1833
TV x IT	2018LP.ZR		LP	18ZRCByL3	2.9486	2.0099	3	68	2_20980	2_27478	7.0235	-2.1725
YA x 58	2017HP.ZR		HP	17ZRCByH6	2.7766	1.9252	6	44	2_50710	2_13896	9.901	-7.4344
YA x 58	2018HP.MJ		HP	18MJCByH1	2.9203	2.0027	1	58	1_0117	2_33245	10.876	-3.6276
YA x 58	2018HP.MK		HP	18MKCByH11	3.2057	1.9835	11	15	2_38691	2_02572	10.2472	-23.6531
YA x 58	2018HP.ZR		HP	18ZRCByH7	3.0508	2.1937	7	93	2_08752	2_16606	12.0535	-9.3873
YA x 58	2017LP.ZR		LP	17ZRCByL8	2.9798	1.5623	8	37	2_33364	2_15475	8.4269	3.5748
YA x 58	2018LP.KW		LP	18KWCByL4	3.1792	2.8954	4	10	2_03748	1_0531	12.644	-7.5896
YA x 58	2018LP.MJ		LP	18MJCByL8	2.8655	2.1446	8	1	1_0045	2_29405	12.9626	4.7225
YA x 58	2018LP.MK		LP	18MKCByL7	2.7384	1.7804	7	130	2_11259	2_26885	9.3504	-17.1128
YA x 58	2018LP.ZR		LP	18ZRCByL11	3.0826	1.2874	11	58	2_25957	2_54810	6.7285	1.9473
TV x IT	2017HP.ZR	GYLD	HP	17ZRCGyH8	2.9659	2.5796	8	32	2_06417	2_03632	8.8487	61.0218
TV x IT	2018HP.KW	GYLD	HP	18KWCGyH1	1.6657	1.1712	1	29	2_03564	1_0082	6.2107	-22.5695
TV x IT	2018HP.MJ		HP	18MJCGyH10	3.0212	2.235	10	49.004	2_46943	2_31092	11.3443	-61.4994
TV x IT	2018HP.ZR		HP	18ZRCGyH8	2.9373	2.4285	8	11	1_0271	2_08910	9.194	66.7513
TV x IT	2017LP.ZR		LP	17ZRCGyL5.1	2.9278	2.0788	5	13	2_01320	1_1404	7.7173	32.1298
TV x IT	2017LP.ZR		LP	17ZRCGyL5.2	2.9278	2.0096	5	14	1_1404	2_11170	7.4361	31.5765
TV x IT	2018LP.KW		LP	18KWCGyL5	2.8695	2.1758	5	17	2_02685	2_37804	9.3474	50.6517
TV x IT	2018LP.MJ		LP	18MJCGyL4	2.6267	1.7738	4	20	2_00890	2_00695	12.3159	-69.0923
TV x IT	2018LP.MK		LP	18MKCGyL9	2.6239	1.7565	9	65	1_1374	2_07268	6.029	-83.3948
YA x 58	2017HP.ZR		HP	17ZRCGyH1	3.0444	2.2221	1	80	2_04568	2_45084	11.7039	56.9011
YA x 58	2017LP.ZR		LP	17ZRCGyL9	2.7553	2.1786	9	18	2_34577	2_19852	11.4862	23.2867
YA x 58	2018LP.KW		LP	18KWCGyL7	3.0959	2.558	7	125	2_10355	2_15327	13.034	-128.025
YA x 58	2018LP.MJ		LP	18MJCGyL2	2.8887	1.6457	2	65	2_08690	2_00167	10.2723	88.3162
YA x 58	2018LP.MK		LP	18MKCGyL10	2.9758	1.4037	10	90	2_04156	2_02307	7.8911	-31.9027
YA x 58	2018LP.ZR		LP	18ZRCGyL4	2.9508	2.4935	4	21	1_0414	2_06480	13.5224	-70.5089
TV x IT	2017HP.ZR	PUEg	HP	17ZRCGpueH8	2.9422	2.1316	8	32	2_06417	2_03632	7.3237	36.938
TV x IT	2018HP.ZR		HP	18ZRCGpueH8	2.8625	2.2529	8	11	1_0271	2_08910	8.4843	36.8856
TV x IT	2017LP.ZR		LP	17ZRCGpueL5	2.9704	2.0847	5	13	2_01320	1_1404	7.8649	22.5112
YA x 58	2017HP.ZR		HP	17ZRCGpueH1	3.1939	2.2635	1	80	2_04568	2_45084	11.9579	33.0089
YA x 58	2017LP.ZR		LP	17ZRCGpueL9	2.6854	1.892	9	18	2_34577	2_19852	10.0813	12.7903
YA x 58	2018LP.ZR		LP	18ZRCGpueL4	2.821	2.0897	4	22	2_05614	2_04181	11.4627	-37.3218
TV x IT	2017HP.ZR	Pupeg	HP	17ZRCGpupH5.1	3.0399	2.2844	5	12	2_00298	2_00867	7.7115	0.2163
TV x IT	2017HP.ZR		HP	17ZRCGpupH5.2	3.0399	2.1828	5	17	2_02685	2_37804	7.4843	0.2119
TV x IT	2017HP.ZR		HP	17ZRCGpupH8.1	3.0399	2.1459	8	31	2_27551	2_15475	7.2662	0.2079
TV x IT	2017HP.ZR		HP	17ZRCGpupH8.2	3.0399	2.1361	8	32	2_06417	2_03632	7.4287	0.2103
TV x IT	2018HP.ZR		HP	18ZRCGpupH8	3.0688	2.3496	8	11	1_0271	2_08910	9.0986	0.2716
TV x IT	2017LP.ZR		LP	17ZRCGpupL2	2.9378	1.6866	2	40	2_03335	2_03744	8.2874	1.0335
TV x IT	2018LP.ZR		LP	18ZRCGpupL6	2.9213	2.7025	6	15	2_02969	2_43166	10.4046	-0.4599
YA x 58	2017HP.ZR		HP	17ZRCGpupH1	3.0146	2.0502	1	78	2_07285	2_01133	10.6178	0.2277
YA x 58	2017LP.ZR		LP	17ZRCGpupL9	2.9425	1.8435	9	18	2_34577	2_19852	9.7488	0.849
YA x 58	2018LP.ZR		LP	18ZRCGpupL4	3.0676	2.7221	4	21	1_0414	2_06480	14.6712	-2.7368
