# Supplementary material for: Quantitative Trait Loci for Phenology, Yield, and Phosphorus Use Efficiency in Cowpea
Source: Genes (Basel). 2025 Jan 8;16(1):64. doi: 10.3390/genes16010064 (PMC11764512; doi:10.3390/genes16010064)
Supplement: Supplementary file 1 [file genes-16-00064-s001.zip › Supplementary_Table_S9_candidate_genes_SEA_MEA.xlsx]

## Sheet: Ft
Table S9. Functional annotations for cowpea gene models, columns highlighted in blue are those extracted from the Legume Information System, while those in white are those functional annotations provided by Phytozome
QTL_name	locusName	Chrm	Start (bp)	End (bp)	Functional annotation	IPR	GO	Pfam	Panther	ec	KOG	KO	GO	Best-hit-arabi-name	Best-hit-arabi-defline	Best-hit-clamy-name	Best-hit-clamy-defline	Best-hit-rice-name	Best-hit-rice-defline
17ZRCFtH8	Vigun08g068500	Vu08	10610234	10615946	Auxin efflux carrier family protein	IPR004776 (Auxin efflux carrier)	GO:0016021 (integral component of membrane), GO:0055085 (transmembrane transport)	PF03547	PTHR31752 PTHR31752:SF8			K13947	GO:0016021 GO:0055085	AT1G77110	Auxin efflux carrier family protein
589 genes	Vigun08g068600	Vu08	10627214	10630190	C-terminal),alcohol dehydrogenase 1, zinc-type)	IPR016040 (NAD(P)-binding domain), IPR013149 (Alcohol dehydrogenase, IPR011032 (GroES (chaperonin 10)-like), IPR002085 (Alcohol dehydrogenase superfamily	GO:0008270 (zinc ion binding), GO:0016491 (oxidoreductase activity), GO:0055114 (oxidation-reduction process)	PF00107 PF08240	PTHR11695 PTHR11695:SF432	EC:1.1.1.1		K18857	GO:0008270 GO:0016491 GO:0055114	AT1G77120	alcohol dehydrogenase 1
	Vigun08g068700	Vu08	10638795	10640898	Acyl-[acyl-carrier-protein] desaturase n=2 Tax=Solanum RepID=K4C635_SOLLC, type 2)	IPR009078 (Ferritin-like superfamily), IPR005067 (Fatty acid desaturase	GO:0006631 (fatty acid metabolic process), GO:0016491 (oxidoreductase activity), GO:0055114 (oxidation-reduction process), GO:0045300 (acyl-[acyl-carrier-protein] desaturase activity)	PF03405	PTHR31155 PTHR31155:SF3	EC:1.14.19.2		K03921	GO:0006631 GO:0016491 GO:0045300 GO:0055114	AT1G43800	Plant stearoyl-acyl-carrier-protein desaturase family protein	Cre17.g701700	plastid acyl-ACP desaturase	LOC_Os01g65830	acyl-desaturase, chloroplast precursor, putative, expressed
	Vigun08g068800	Vu08	10651400	10662352	transcriptional corepressor SEUSS-like isoform X2 [Glycine max]			PF01803	PTHR10378 PTHR10378:SF10				GO:0003712 GO:0005634 GO:0030274	AT1G43850	SEUSS transcriptional co-regulator			LOC_Os11g10070	transcriptional corepressor SEUSS, putative, expressed
	Vigun08g068900	Vu08	10740051	10743183	Sugar transporter SWEET n=3 Tax=Solanum RepID=M1CBD2_SOLTU	IPR004316 (SWEET sugar transporter)	GO:0016021 (integral component of membrane)	PF03083	PTHR10791 PTHR10791:SF44		KOG1623	K15382		AT1G21460	Nodulin MtN3 family protein	Cre06.g271800	Low-CO2-inducible membrane protein	LOC_Os01g65880	nodulin MtN3 family protein, putative, expressed
	Vigun08g069000	Vu08	10776801	10786392	alpha/beta/alpha),small RNA degrading nuclease 1	IPR017849 (Alkaline phosphatase-like, IPR012337 (Ribonuclease H-like domain)	GO:0003676 (nucleic acid binding), GO:0004527 (exonuclease activity), GO:0008152 (metabolic process), GO:0003824 (catalytic activity)	PF00929	PTHR12801 PTHR12801:SF51	EC:3.1.13.1	KOG2248	K14570	GO:0003676 GO:0003824 GO:0008152	AT5G25800	Polynucleotidyl transferase, ribonuclease H-like superfamily protein	Cre14.g610663	(1 of 1) PTHR12801:SF51 - PROTEIN Y56A3A.33	LOC_Os12g08740	exonuclease, putative, expressed
	Vigun08g069100	Vu08	10807664	10811863	scarecrow-like protein 1-like [Glycine max]	IPR005202 (Transcription factor GRAS)		PF03514	PTHR31636 PTHR31636:SF10					AT1G21450	SCARECROW-like 1			LOC_Os01g65900	chitin-inducible gibberellin-responsive protein, putative, expressed
	Vigun08g069200	Vu08	10863814	10865531	myb transcription factor	IPR009057 (Homeodomain-like)	GO:0003677 (DNA binding), GO:0003682 (chromatin binding)	PF13921	PTHR10641 PTHR10641:SF496			K09422	GO:0003677
	Vigun08g069300	Vu08	10923501	10925134	uncharacterized protein LOC102660467 [Glycine max]				PTHR33133 PTHR33133:SF5									LOC_Os08g01590	expressed protein
	Vigun08g069400	Vu08	10929184	10934587	GTP-binding nuclear protein Ran-3-like [Glycine max]	IPR002041 (Ran GTPase), IPR027417 (P-loop containing nucleoside triphosphate hydrolase), IPR005225 (Small GTP-binding protein domain), IPR001806 (Small GTPase superfamily)	GO:0016020 (membrane), GO:0003924 (GTPase activity), GO:0006184 (GTP catabolic process), GO:0005525 (GTP binding), GO:0005622 (intracellular), GO:0006913 (nucleocytoplasmic transport), GO:0007165 (signal transduction), GO:0006886 (intracellular protein transport), GO:0007264 (small GTPase mediated signal transduction), GO:0015031 (protein transport)	PF00025	PTHR24073 PTHR24073:SF598	EC:3.6.5.2	KOG0080	K07910	GO:0003924 GO:0005525 GO:0005622 GO:0006886 GO:0006913 GO:0007165 GO:0007264 GO:0015031 GO:0016020	AT1G43890	RAB GTPASE HOMOLOG B18	Cre11.g482900	Small Rab-related GTPase
	Vigun08g069500	Vu08	10937160	10942594	X-domain),DNAJ homologue 2	IPR001623 (DnaJ domain), IPR026894 (DNAJ-containing protein		PF00226 PF14308	PTHR24078 PTHR24078:SF278		KOG0691			AT1G77020	DNAJ heat shock N-terminal domain-containing protein	Cre06.g260350	DnaJ-like protein	LOC_Os02g35000	chaperone protein dnaJ 10, putative, expressed
	Vigun08g069600	Vu08	10955587	10958556	Lipid transfer protein	IPR016140 (Bifunctional inhibitor/plant lipid transfer protein/seed storage helical domain)		PF14368	PTHR33044 PTHR33044:SF34
	Vigun08g069700	Vu08	11005583	11008322	uncharacterized protein LOC100792746 [Glycine max]				PTHR34193 PTHR34193:SF1					AT1G76980				LOC_Os11g09350	expressed protein
	Vigun08g069750	Vu08	11033338	11035865	C-terminal),uncharacterized protein LOC102664214 [Glycine max]	IPR000932 (Photosystem antenna protein-like), IPR007021 (Domain of unknown function DUF659), IPR008906 (HAT dimerisation domain, IPR012337 (Ribonuclease H-like domain)	GO:0016020 (membrane), GO:0009767 (photosynthetic electron transport chain), GO:0009521 (photosystem), GO:0003676 (nucleic acid binding), GO:0046983 (protein dimerization activity), GO:0016168 (chlorophyll binding)	PF00421 PF04937 PF05699	PTHR32166 PTHR32166:SF33				GO:0003676 GO:0009521 GO:0009767 GO:0016020 GO:0016168 GO:0019684 GO:0046983			Cre16.g650850	(1 of 2) KOG1121 - Tam3-transposase (Ac family)
	Vigun08g069800	Vu08	11049402	11053847	F-box family protein, cysteine-containing subtype)	IPR001810 (F-box domain), IPR006553 (Leucine-rich repeat	GO:0005515 (protein binding)	PF12937 PF13516	PTHR24006		KOG1947	K03875	GO:0005515	AT1G21410	F-box/RNI-like superfamily protein			LOC_Os05g35110	OsFBL22 - F-box domain and LRR containing protein, expressed
	Vigun08g069900	Vu08	11078908	11080861	probable 2-oxoglutarate/Fe(II)-dependent dioxygenase-like [Glycine max]	IPR027443 (Isopenicillin N synthase-like), IPR002283 (Isopenicillin N synthase), IPR026992 (Non-haem dioxygenase N-terminal domain)	GO:0005506 (iron ion binding), GO:0016491 (oxidoreductase activity), GO:0055114 (oxidation-reduction process)	PF03171 PF14226	PTHR10209 PTHR10209:SF166	EC:1.14.11.9	KOG0143		GO:0005506 GO:0016491 GO:0055114
	Vigun08g070100	Vu08	11152995	11158206	uncharacterized protein LOC100789044 isoform X6 [Glycine max]	IPR002912 (ACT domain)	GO:0008152 (metabolic process), GO:0016597 (amino acid binding)	PF01842	PTHR31096 PTHR31096:SF5	EC:2.7.7.59			GO:0008152 GO:0016597	AT1G76990	ACT domain repeat 3	Cre01.g012900	(1 of 2) 2.7.7.59 - [Protein-PII] uridylyltransferase / Uridylyl removing enzyme	LOC_Os02g34990	ACT domain containing protein, putative, expressed
	Vigun08g070200	Vu08	11161137	11174003	ENTH/VHS/GAT family protein	IPR008942 (ENTH/VHS), IPR004152 (GAT)	GO:0005622 (intracellular), GO:0006886 (intracellular protein transport)	PF00790 PF03127	PTHR13856 PTHR13856:SF95				GO:0005622 GO:0006886	AT1G21380	Target of Myb protein 1	Cre13.g585100	(1 of 3) PF00790 - VHS domain (VHS)	LOC_Os11g09329	VHS and GAT domain containing protein, expressed
	Vigun08g070300	Vu08	11203095	11204021	hypothetical protein
	Vigun08g070500	Vu08	11260521	11263272	gibberellin 20 oxidase 2-like [Glycine max]	IPR027443 (Isopenicillin N synthase-like), IPR002283 (Isopenicillin N synthase), IPR026992 (Non-haem dioxygenase N-terminal domain)	GO:0005506 (iron ion binding), GO:0016491 (oxidoreductase activity), GO:0055114 (oxidation-reduction process)	PF03171 PF14226	PTHR10209 PTHR10209:SF140	EC:4.2.3.19	KOG0143		GO:0005506 GO:0016491 GO:0055114					LOC_Os01g66100	gibberellin 20 oxidase 2, putative, expressed
	Vigun08g070600	Vu08	11322818	11326367	merozoite surface protein 1-like), subgroup),Protein kinase family protein	IPR011009 (Protein kinase-like domain), IPR000742 (Epidermal growth factor-like domain), IPR025287 (Wall-associated receptor kinase galacturonan-binding domain), IPR013320 (Concanavalin A-like lectin/glucanase, IPR024731 (EGF domain	GO:0030247 (polysaccharide binding), GO:0005524 (ATP binding), GO:0006468 (protein phosphorylation), GO:0004674 (protein serine/threonine kinase activity), GO:0005515 (protein binding), GO:0004672 (protein kinase activity)	PF00069 PF12947 PF13947	PTHR27005 PTHR27005:SF9	EC:2.7.11.1	KOG1187		GO:0004672 GO:0004713 GO:0005515 GO:0005524 GO:0006468 GO:0030247	AT1G21270	wall-associated kinase 2	Cre14.g625050	(1 of 40) PTHR23257//PTHR23257:SF513 - SERINE-THREONINE PROTEIN KINASE // SUBFAMILY NOT NAMED	LOC_Os02g02120	OsWAK11 - OsWAK receptor-like protein kinase, expressed
	Vigun08g070700	Vu08	11356501	11359156	Protein kinase family protein,ATP binding protein, subgroup), putative n=1 Tax=Ricinus communis RepID=B9S2R0_RICCO	IPR011009 (Protein kinase-like domain), IPR013320 (Concanavalin A-like lectin/glucanase, IPR000742 (Epidermal growth factor-like domain), IPR025287 (Wall-associated receptor kinase galacturonan-binding domain)	GO:0030247 (polysaccharide binding), GO:0005524 (ATP binding), GO:0006468 (protein phosphorylation), GO:0005509 (calcium ion binding), GO:0005515 (protein binding), GO:0004672 (protein kinase activity)	PF00069 PF07645 PF13947	PTHR27005 PTHR27005:SF9	EC:2.7.11.1	KOG1187		GO:0004672 GO:0004713 GO:0005509 GO:0005515 GO:0005524 GO:0006468 GO:0030247	AT1G21270	wall-associated kinase 2	Cre14.g625050	(1 of 40) PTHR23257//PTHR23257:SF513 - SERINE-THREONINE PROTEIN KINASE // SUBFAMILY NOT NAMED	LOC_Os02g02120	OsWAK11 - OsWAK receptor-like protein kinase, expressed
	Vigun08g070800	Vu08	11377085	11378638	Ribosomal protein L2 family	IPR002171 (Ribosomal protein L2)	GO:0016740 (transferase activity), GO:0005622 (intracellular), GO:0003735 (structural constituent of ribosome), GO:0015934 (large ribosomal subunit), GO:0005840 (ribosome), GO:0003723 (RNA binding), GO:0006412 (translation)	PF00181 PF03947	PTHR13691 PTHR13691:SF19		KOG0438	K02886	GO:0003723 GO:0003735 GO:0005622 GO:0005840 GO:0006412 GO:0015934 GO:0016740	ATCG00830	ribosomal protein L2	Cre07.g348850	Mitochondrial ribosomal protein L2
	Vigun08g070900	Vu08	11375795	11382897	Unknown protein
	Vigun08g071000	Vu08	11391513	11395157	calmodulin-binding receptor-like cytoplasmic kinase 2,calmodulin-binding receptor-like cytoplasmic kinase 3, subgroup)	IPR011009 (Protein kinase-like domain), IPR013320 (Concanavalin A-like lectin/glucanase, IPR000742 (Epidermal growth factor-like domain), IPR025287 (Wall-associated receptor kinase galacturonan-binding domain)	GO:0030247 (polysaccharide binding), GO:0005524 (ATP binding), GO:0006468 (protein phosphorylation), GO:0004674 (protein serine/threonine kinase activity), GO:0005509 (calcium ion binding), GO:0005515 (protein binding), GO:0004672 (protein kinase activity)	PF00069 PF07645 PF13947	PTHR27005 PTHR27005:SF9	EC:2.7.11.1	KOG1187		GO:0004672 GO:0004713 GO:0005509 GO:0005515 GO:0005524 GO:0006468 GO:0030247	AT1G21270	wall-associated kinase 2	Cre14.g625050	(1 of 40) PTHR23257//PTHR23257:SF513 - SERINE-THREONINE PROTEIN KINASE // SUBFAMILY NOT NAMED	LOC_Os02g02120	OsWAK11 - OsWAK receptor-like protein kinase, expressed
	Vigun08g071100	Vu08	11493319	11498559	Tetratricopeptide repeat (TPR)-like superfamily protein	IPR011990 (Tetratricopeptide-like helical)	GO:0005515 (protein binding)	PF00515 PF13414	PTHR15544				GO:0005515	AT1G77230	Tetratricopeptide repeat (TPR)-like superfamily protein
	Vigun08g071200	Vu08	11494266	11521701	RING/FYVE/PHD-type),uncharacterized protein LOC100777440 isoform X5 [Glycine max]	IPR013083 (Zinc finger	GO:0008270 (zinc ion binding), GO:0005515 (protein binding)	PF00628	PTHR10615 PTHR10615:SF100	EC:2.1.1.43			GO:0005515 GO:0008270	AT1G77250	RING/FYVE/PHD-type zinc finger family protein			LOC_Os08g01420	PHD-finger domain containing protein, putative, expressed
	Vigun08g071300	Vu08	11522893	11535643	probable methyltransferase PMT10-like [Glycine max]	IPR004159 (Putative S-adenosyl-L-methionine-dependent methyltransferase)	GO:0008168 (methyltransferase activity)	PF03141	PTHR10108 PTHR10108:SF897				GO:0008168	AT1G77260	S-adenosyl-L-methionine-dependent methyltransferases superfamily protein
	Vigun08g071400	Vu08	11553083	11559080	C-terminal),alcohol dehydrogenase 1, zinc-type)	IPR016040 (NAD(P)-binding domain), IPR013149 (Alcohol dehydrogenase, IPR011032 (GroES (chaperonin 10)-like), IPR002085 (Alcohol dehydrogenase superfamily	GO:0008270 (zinc ion binding), GO:0016491 (oxidoreductase activity), GO:0055114 (oxidation-reduction process)	PF00107 PF08240	PTHR11695 PTHR11695:SF493	EC:1.1.1.1		K18857	GO:0008270 GO:0016491 GO:0055114
	Vigun08g071450	Vu08	11598960	11599415	Unknown protein
	Vigun08g071500	Vu08	11600202	11600982	Unknown protein
	Vigun08g071550	Vu08	11602057	11624058	family 28),polygalacturonase-like [Glycine max], alpha beta roll)	IPR000743 (Glycoside hydrolase, IPR023128 (Protein N-terminal glutamine amidohydrolase, IPR011050 (Pectin lyase fold/virulence factor)	GO:0004650 (polygalacturonase activity), GO:0005975 (carbohydrate metabolic process)	PF00295 PF09764	PTHR31375 PTHR31375:SF42	EC:3.2.1.15			GO:0004650 GO:0005975 GO:0016811
	Vigun08g071600	Vu08	11663459	11665288	scarecrow-like transcription factor PAT1-like [Glycine max]	IPR005202 (Transcription factor GRAS)		PF03514	PTHR31636 PTHR31636:SF42				GO:0009401 GO:0016021
	Vigun08g071700	Vu08	11682260	11688366	unknown protein				PTHR35730					AT3G08880				LOC_Os04g36780	expressed protein
	Vigun08g071800	Vu08	11700643	11701513	Calcium-binding EF-hand family protein	IPR011992 (EF-hand domain pair)	GO:0005509 (calcium ion binding)	PF13499	PTHR10891 PTHR10891:SF530		KOG0027	K13448	GO:0005509	AT1G21550	Calcium-binding EF-hand family protein
	Vigun08g071900	Vu08	11731265	11737370	hypothetical protein				PTHR34194 PTHR34194:SF3					AT4G01170	(1 of 4) PTHR34194:SF3 - F14J8.16 PROTEIN-RELATED
	Vigun08g072000	Vu08	11739378	11748619	putative, CCCH-type),zinc finger CCCH domain protein	IPR000571 (Zinc finger	GO:0046872 (metal ion binding)		PTHR23102 PTHR23102:SF13				GO:0046872	AT1G21580	Zinc finger C-x8-C-x5-C-x3-H type family protein			LOC_Os06g43120	zinc finger C-x8-C-x5-C-x3-H type family protein, expressed
	Vigun08g072100	Vu08	11856939	11857741	uncharacterized protein LOC100793037 isoform X3 [Glycine max]				PTHR34958
	Vigun08g072200	Vu08	11862992	11866352	receptor-like protein kinase 1, subgroup)	IPR011009 (Protein kinase-like domain), IPR013320 (Concanavalin A-like lectin/glucanase	GO:0005524 (ATP binding), GO:0004674 (protein serine/threonine kinase activity), GO:0004672 (protein kinase activity), GO:0006468 (protein phosphorylation)	PF07714	PTHR27009 PTHR27009:SF19	EC:3.1.4.46	KOG1187	K04733	GO:0004672 GO:0004713 GO:0005524 GO:0006468			Cre14.g625050	(1 of 40) PTHR23257//PTHR23257:SF513 - SERINE-THREONINE PROTEIN KINASE // SUBFAMILY NOT NAMED	LOC_Os01g02390	protein kinase domain containing protein, expressed
	Vigun08g072250	Vu08	11870545	11870844	Unknown protein
	Vigun08g072300	Vu08	11883273	11887694	wall-associated receptor kinase galacturonan-binding protein	IPR025287 (Wall-associated receptor kinase galacturonan-binding domain)	GO:0030247 (polysaccharide binding)	PF13947	PTHR27009 PTHR27009:SF19				GO:0030247					LOC_Os01g02370	receptor-like kinase ARK1AS, putative, expressed
	Vigun08g072400	Vu08	11891665	11894151	receptor-like protein kinase 1, subgroup)	IPR011009 (Protein kinase-like domain), IPR013320 (Concanavalin A-like lectin/glucanase, IPR025287 (Wall-associated receptor kinase galacturonan-binding domain)	GO:0005524 (ATP binding), GO:0004672 (protein kinase activity), GO:0030247 (polysaccharide binding), GO:0006468 (protein phosphorylation)	PF07714	PTHR27009	EC:3.1.4.46	KOG1187		GO:0004672 GO:0004713 GO:0005524 GO:0006468			Cre14.g625050	(1 of 40) PTHR23257//PTHR23257:SF513 - SERINE-THREONINE PROTEIN KINASE // SUBFAMILY NOT NAMED	LOC_Os01g02400	protein kinase domain containing protein, expressed
	Vigun08g072500	Vu08	11941678	11945738	Protein kinase superfamily protein, subgroup)	IPR011009 (Protein kinase-like domain), IPR013320 (Concanavalin A-like lectin/glucanase, IPR014729 (Rossmann-like alpha/beta/alpha sandwich fold)	GO:0006950 (response to stress), GO:0005524 (ATP binding), GO:0006468 (protein phosphorylation), GO:0004674 (protein serine/threonine kinase activity), GO:0004672 (protein kinase activity)	PF00069 PF00582	PTHR27001 PTHR27001:SF44	EC:2.7.11.1	KOG1187		GO:0004672 GO:0004713 GO:0005524 GO:0006468 GO:0006950	AT1G77280	Protein kinase protein with adenine nucleotide alpha hydrolases-like domain			LOC_Os03g62340	protein kinase family protein, putative, expressed
	Vigun08g072600	Vu08	12067226	12070065	Glutathione S-transferase family protein, C-terminal-like)	IPR010987 (Glutathione S-transferase, IPR012336 (Thioredoxin-like fold)	GO:0005515 (protein binding)	PF13410 PF13417	PTHR11260 PTHR11260:SF274	EC:2.5.1.18	KOG4420		GO:0005515	AT1G77290	Glutathione S-transferase family protein			LOC_Os04g35560	glutathione S-transferase, putative, expressed
	Vigun08g072700	Vu08	12094658	12099310	MADS-box transcription factor family protein, K-box), MADS-box)	IPR002487 (Transcription factor, IPR002100 (Transcription factor	GO:0003700 (sequence-specific DNA binding transcription factor activity), GO:0003677 (DNA binding), GO:0005634 (nucleus), GO:0046983 (protein dimerization activity)	PF00319 PF01486	PTHR11945 PTHR11945:SF97		KOG0014	K09264	GO:0003677 GO:0003700 GO:0005634 GO:0006355 GO:0046983	AT5G20240	K-box region and MADS-box transcription factor family protein			LOC_Os01g66030	OsMADS2 - MADS-box family gene with MIKCc type-box, expressed
	Vigun08g072800	Vu08	12128014	12130341	receptor-like protein kinase 1, subgroup)	IPR011009 (Protein kinase-like domain), IPR013320 (Concanavalin A-like lectin/glucanase	GO:0005524 (ATP binding), GO:0004672 (protein kinase activity), GO:0006468 (protein phosphorylation)	PF07714	PTHR27009	EC:3.1.4.46	KOG1187		GO:0004672 GO:0004713 GO:0005524 GO:0006468			Cre14.g625050	(1 of 40) PTHR23257//PTHR23257:SF513 - SERINE-THREONINE PROTEIN KINASE // SUBFAMILY NOT NAMED	LOC_Os01g02400	protein kinase domain containing protein, expressed
	Vigun08g072900	Vu08	12130580	12145721	receptor-like protein kinase 1, subgroup)	IPR011009 (Protein kinase-like domain), IPR013320 (Concanavalin A-like lectin/glucanase, IPR025287 (Wall-associated receptor kinase galacturonan-binding domain)	GO:0030247 (polysaccharide binding), GO:0005524 (ATP binding), GO:0006468 (protein phosphorylation), GO:0004674 (protein serine/threonine kinase activity), GO:0004672 (protein kinase activity)	PF07714 PF13947	PTHR27009 PTHR27009:SF19	EC:3.1.4.46	KOG1187		GO:0004672 GO:0004713 GO:0005524 GO:0006468 GO:0030247			Cre14.g625050	(1 of 40) PTHR23257//PTHR23257:SF513 - SERINE-THREONINE PROTEIN KINASE // SUBFAMILY NOT NAMED	LOC_Os01g02390	protein kinase domain containing protein, expressed
	Vigun08g073000	Vu08	12257707	12274237	receptor-like protein kinase 1, subgroup)	IPR011009 (Protein kinase-like domain), IPR013320 (Concanavalin A-like lectin/glucanase, IPR025287 (Wall-associated receptor kinase galacturonan-binding domain)	GO:0030247 (polysaccharide binding), GO:0005524 (ATP binding), GO:0006468 (protein phosphorylation), GO:0004674 (protein serine/threonine kinase activity), GO:0004672 (protein kinase activity)	PF07714 PF13947	PTHR27009 PTHR27009:SF19	EC:3.1.4.46	KOG1187		GO:0004672 GO:0004713 GO:0005524 GO:0006468 GO:0030247			Cre14.g625050	(1 of 40) PTHR23257//PTHR23257:SF513 - SERINE-THREONINE PROTEIN KINASE // SUBFAMILY NOT NAMED	LOC_Os01g02390	protein kinase domain containing protein, expressed
	Vigun08g073100	Vu08	12364900	12367512	receptor-like protein kinase 1,receptor-like protein kinase 4, subgroup)	IPR011009 (Protein kinase-like domain), IPR013320 (Concanavalin A-like lectin/glucanase	GO:0005524 (ATP binding), GO:0004672 (protein kinase activity), GO:0006468 (protein phosphorylation)	PF07714	PTHR27009	EC:3.1.4.46	KOG1187		GO:0004672 GO:0004713 GO:0005524 GO:0006468			Cre14.g625050	(1 of 40) PTHR23257//PTHR23257:SF513 - SERINE-THREONINE PROTEIN KINASE // SUBFAMILY NOT NAMED	LOC_Os01g02400	protein kinase domain containing protein, expressed
	Vigun08g073201	Vu08	12367649	12380711	receptor-like protein kinase 1, subgroup)	IPR011009 (Protein kinase-like domain), IPR013320 (Concanavalin A-like lectin/glucanase, IPR025287 (Wall-associated receptor kinase galacturonan-binding domain)	GO:0030247 (polysaccharide binding), GO:0005524 (ATP binding), GO:0006468 (protein phosphorylation), GO:0004674 (protein serine/threonine kinase activity), GO:0004672 (protein kinase activity)	PF07714 PF13947	PTHR27009 PTHR27009:SF19	EC:3.1.4.46	KOG1187		GO:0004672 GO:0004713 GO:0005524 GO:0006468 GO:0030247			Cre14.g625050	(1 of 40) PTHR23257//PTHR23257:SF513 - SERINE-THREONINE PROTEIN KINASE // SUBFAMILY NOT NAMED	LOC_Os01g02390	protein kinase domain containing protein, expressed
	Vigun08g073301	Vu08	12482538	12483248	receptor-like protein kinase 4	IPR011009 (Protein kinase-like domain)	GO:0005524 (ATP binding), GO:0004672 (protein kinase activity), GO:0006468 (protein phosphorylation)	PF07714	PTHR27009 PTHR27009:SF21	EC:3.1.4.46	KOG1187		GO:0004672 GO:0004713 GO:0005524 GO:0006468
	Vigun08g073400	Vu08	12500145	12503315	receptor-like protein kinase 4, subgroup)	IPR011009 (Protein kinase-like domain), IPR013320 (Concanavalin A-like lectin/glucanase	GO:0005524 (ATP binding), GO:0004674 (protein serine/threonine kinase activity), GO:0004672 (protein kinase activity), GO:0006468 (protein phosphorylation)	PF07714	PTHR27009 PTHR27009:SF19	EC:3.1.4.46	KOG1187		GO:0004672 GO:0004713 GO:0005524 GO:0006468			Cre14.g625050	(1 of 40) PTHR23257//PTHR23257:SF513 - SERINE-THREONINE PROTEIN KINASE // SUBFAMILY NOT NAMED	LOC_Os01g02390	protein kinase domain containing protein, expressed
	Vigun08g073500	Vu08	12512305	12529464	uncharacterized protein LOC100799794 isoform X1 [Glycine max]	IPR026949 (Ubinuclein/Yemanuclein), IPR014840 (Hpc2-related domain)		PF08729	PTHR21669 PTHR21669:SF13					AT1G21610	wound-responsive family protein			LOC_Os05g34900	wound-responsive family protein, putative, expressed
	Vigun08g073600	Vu08	12553126	12572967	DNA topoisomerase 2-binding-like protein	IPR001357 (BRCT domain)		PF00533 PF12738 PF16589	PTHR13561 PTHR13561:SF20		KOG1929	K10728		AT1G77320	transcription coactivators	Cre12.g515900	BRC-repeat-containing protein. ts-lethal mutations block DNA replication (PMID 25336509)	LOC_Os11g08660	TOPBP1A - Similar to DNA replication protein TOPBP1 from, expressed
	Vigun08g073650	Vu08	12579296	12580129	Unknown protein
	Vigun08g073700	Vu08	12601961	12613705	NAD kinase 2, predicted)	IPR002504 (Inorganic polyphosphate/ATP-NAD kinase	GO:0019674 (NAD metabolic process), GO:0006741 (NADP biosynthetic process), GO:0008152 (metabolic process), GO:0003951 (NAD+ kinase activity)	PF01513	PTHR20275 PTHR20275:SF6	EC:2.7.1.23	KOG2178	K00858	GO:0003951 GO:0006741 GO:0008152 GO:0019674	AT1G21640	NAD kinase 2			LOC_Os11g08670	NAD kinase, putative, expressed
	Vigun08g073800	Vu08	12634072	12642739	nucleotide binding, RNA binding, alpha-beta plait), nucleic acid binding	IPR012677 (Nucleotide-binding	GO:0003676 (nucleic acid binding), GO:0000166 (nucleotide binding)	PF00076	PTHR24012 PTHR24012:SF477			K14787	GO:0000166 GO:0003676 GO:0006367	AT4G19610	nucleotide binding;nucleic acid binding;RNA binding	Cre16.g685200	(1 of 1) K14787 - multiple RNA-binding domain-containing protein 1 (MRD1, RBM19)	LOC_Os04g52200	RNA recognition motif containing protein, putative, expressed
	Vigun08g073900	Vu08	12656465	12657699	myb transcription factor	IPR009057 (Homeodomain-like)	GO:0003677 (DNA binding), GO:0003682 (chromatin binding)	PF00249	PTHR10641 PTHR10641:SF547			K09422	GO:0003677 GO:0003723 GO:0006355	AT3G13540	myb domain protein 5	Cre16.g677382	(1 of 23) PTHR10641 - MYB-LIKE DNA-BINDING PROTEIN MYB	LOC_Os01g50110	MYB family transcription factor, putative, expressed
	Vigun08g074000	Vu08	12676052	12678659	ATP-binding/protein serine/threonine kinase [Glycine max], subgroup)	IPR011009 (Protein kinase-like domain), IPR013320 (Concanavalin A-like lectin/glucanase	GO:0005524 (ATP binding), GO:0004674 (protein serine/threonine kinase activity), GO:0004672 (protein kinase activity), GO:0006468 (protein phosphorylation)	PF00069	PTHR27006 PTHR27006:SF16	EC:2.7.11.1	KOG1187		GO:0004672 GO:0004713 GO:0005524 GO:0006468			Cre14.g625050	(1 of 40) PTHR23257//PTHR23257:SF513 - SERINE-THREONINE PROTEIN KINASE // SUBFAMILY NOT NAMED	LOC_Os05g34950	cysteine-rich receptor-like protein kinase 6 precursor, putative, expressed
	Vigun08g074100	Vu08	12723513	12725514	ATP-binding/protein serine/threonine kinase [Glycine max], subgroup)	IPR011009 (Protein kinase-like domain), IPR013320 (Concanavalin A-like lectin/glucanase	GO:0005524 (ATP binding), GO:0004674 (protein serine/threonine kinase activity), GO:0004672 (protein kinase activity), GO:0006468 (protein phosphorylation)	PF00069	PTHR27006 PTHR27006:SF16	EC:2.7.11.1	KOG1187		GO:0004672 GO:0004713 GO:0005524 GO:0006468			Cre14.g625050	(1 of 40) PTHR23257//PTHR23257:SF513 - SERINE-THREONINE PROTEIN KINASE // SUBFAMILY NOT NAMED
	Vigun08g074200	Vu08	12727655	12728234	a.k.a. RRM,RNA recognition motif, RBD protein, alpha-beta plait)	IPR012677 (Nucleotide-binding	GO:0003676 (nucleic acid binding), GO:0000166 (nucleotide binding)	PF00076	PTHR24012 PTHR24012:SF356				GO:0000166 GO:0003676
	Vigun08g074250	Vu08	12741735	12742622	transmembrane amino acid transporter family protein, transmembrane)	IPR013057 (Amino acid transporter		PF01490	PTHR22950 PTHR22950:SF205
	Vigun08g074300	Vu08	12746124	12748917	Pentatricopeptide repeat (PPR-like) superfamily protein	IPR011990 (Tetratricopeptide-like helical), IPR002885 (Pentatricopeptide repeat)	GO:0005515 (protein binding)	PF13041	PTHR24015 PTHR24015:SF745				GO:0005515	AT1G09820	Pentatricopeptide repeat (PPR-like) superfamily protein			LOC_Os10g34310	PPR repeat containing protein, expressed
	Vigun08g074400	Vu08	12783478	12785691	transmembrane amino acid transporter family protein, transmembrane)	IPR013057 (Amino acid transporter		PF01490	PTHR22950 PTHR22950:SF205		KOG1303							LOC_Os05g34980	amino acid transporter, putative, expressed
	Vigun08g074500	Vu08	12792341	12794134	ATP-binding/protein serine/threonine kinase [Glycine max], subgroup)	IPR011009 (Protein kinase-like domain), IPR013320 (Concanavalin A-like lectin/glucanase	GO:0005524 (ATP binding), GO:0004674 (protein serine/threonine kinase activity), GO:0004672 (protein kinase activity), GO:0006468 (protein phosphorylation)	PF00069	PTHR27006 PTHR27006:SF16	EC:2.7.11.1	KOG1187		GO:0004672 GO:0004713 GO:0005524 GO:0006468			Cre14.g625050	(1 of 40) PTHR23257//PTHR23257:SF513 - SERINE-THREONINE PROTEIN KINASE // SUBFAMILY NOT NAMED
	Vigun08g074600	Vu08	12801489	12803339	ATP-binding/protein serine/threonine kinase [Glycine max], subgroup)	IPR011009 (Protein kinase-like domain), IPR013320 (Concanavalin A-like lectin/glucanase	GO:0005524 (ATP binding), GO:0004674 (protein serine/threonine kinase activity), GO:0004672 (protein kinase activity), GO:0006468 (protein phosphorylation)	PF00069	PTHR27006 PTHR27006:SF16	EC:2.7.11.1	KOG1187		GO:0004672 GO:0004713 GO:0005524 GO:0006468			Cre14.g625050	(1 of 40) PTHR23257//PTHR23257:SF513 - SERINE-THREONINE PROTEIN KINASE // SUBFAMILY NOT NAMED
	Vigun08g074633	Vu08	12883369	12885383	hypothetical protein													LOC_Os04g28940	retrotransposon protein, putative, unclassified, expressed
	Vigun08g074666	Vu08	12913038	12914247	transmembrane),amino acid permease 5	IPR013057 (Amino acid transporter		PF01490	PTHR22950 PTHR22950:SF205
	Vigun08g074700	Vu08	12915141	12921659	family 17), superfamily),3-beta-glucosidase 2-like isoform X1 [Glycine max],glucan endo-1	IPR000490 (Glycoside hydrolase, IPR017853 (Glycoside hydrolase	GO:0005975 (carbohydrate metabolic process)	PF00332	PTHR32227 PTHR32227:SF52	EC:3.2.1.39			GO:0004553 GO:0005975
	Vigun08g074850	Vu08	12921121	12923382	Disease resistance protein (TIR-NBS-LRR class) family	IPR000767 (Disease resistance protein), IPR027417 (P-loop containing nucleoside triphosphate hydrolase)	GO:0043531 (ADP binding), GO:0006952 (defense response)		PTHR11017 PTHR11017:SF163	EC:1.1.1.62
	Vigun08g075000	Vu08	12927437	12938676	transmembrane amino acid transporter family protein, transmembrane)	IPR013057 (Amino acid transporter		PF01490	PTHR22950 PTHR22950:SF205		KOG1303		GO:0005515					LOC_Os05g34980	amino acid transporter, putative, expressed
	Vigun08g075100	Vu08	12997304	13001671	Cyclin A1, 1	IPR014400 (Cyclin A/B/D/E)	GO:0005634 (nucleus), GO:0000079 (regulation of cyclin-dependent protein serine/threonine kinase activity), GO:0010389 (regulation of G2/M transition of mitotic cell cycle), GO:0051726 (regulation of cell cycle), GO:0019901 (protein kinase binding)	PF00134 PF02984	PTHR10177 PTHR10177:SF203		KOG0654	K06627	GO:0005634	AT1G44110	Cyclin A1;1	Cre03.g207900	A-type cyclin	LOC_Os12g20324	cyclin-A1, putative, expressed
	Vigun08g075200	Vu08	13035039	13035485	Protein of unknown function (DUF784)	IPR008502 (Prolamin-like domain)		PF05617	PTHR31951 PTHR31951:SF22					AT1G57775	Protein of unknown function (DUF784)
	Vigun08g075300	Vu08	13057963	13060601	cation/H+ exchanger 23	IPR006153 (Cation/H+ exchanger)	GO:0006812 (cation transport), GO:0015299 (solute:hydrogen antiporter activity), GO:0055085 (transmembrane transport), GO:0016021 (integral component of membrane)	PF00999	PTHR32468 PTHR32468:SF26		KOG1650		GO:0006812 GO:0015299 GO:0016021 GO:0055085
	Vigun08g075400	Vu08	13070755	13073397	cation/H+ exchanger 23	IPR006153 (Cation/H+ exchanger)	GO:0006812 (cation transport), GO:0015299 (solute:hydrogen antiporter activity), GO:0055085 (transmembrane transport), GO:0016021 (integral component of membrane)	PF00999	PTHR32468 PTHR32468:SF26		KOG1650		GO:0006812 GO:0015299 GO:0016021 GO:0055085
	Vigun08g075500	Vu08	13084738	13085184	Protein of unknown function (DUF784)	IPR008502 (Prolamin-like domain)		PF05617	PTHR31951					AT1G57775	Protein of unknown function (DUF784)
	Vigun08g075600	Vu08	13163370	13164527	Protein of unknown function (DUF784)	IPR008502 (Prolamin-like domain)		PF05617	PTHR31951					AT1G57775	Protein of unknown function (DUF784)
	Vigun08g075633	Vu08	13178181	13179442	hypothetical protein				PTHR35312 PTHR35312:SF1					AT5G12240				LOC_Os07g44744	expressed protein
	Vigun08g075666	Vu08	13266692	13270842	SWIM-type),protein FAR1-RELATED SEQUENCE 6-like isoform X2 [Glycine max]	IPR015300 (DNA-binding pseudobarrel domain), IPR004330 (FAR1 DNA binding domain), IPR018289 (MULE transposase domain), IPR007527 (Zinc finger	GO:0008270 (zinc ion binding), GO:0003677 (DNA binding)	PF00872 PF02362 PF03101 PF04434	PTHR31669 PTHR31669:SF25				GO:0003677 GO:0004803 GO:0006313 GO:0006355 GO:0008270					LOC_Os11g45530	transposon protein, putative, unclassified, expressed
	Vigun08g075700	Vu08	13316569	13317072	Protein of unknown function (DUF784)	IPR008502 (Prolamin-like domain)		PF05617	PTHR31951 PTHR31951:SF22					AT1G57775	Protein of unknown function (DUF784)
	Vigun08g075800	Vu08	13321798	13322289	Protein of unknown function (DUF784)	IPR008502 (Prolamin-like domain)		PF05617	PTHR31951					AT1G57775	Protein of unknown function (DUF784)
	Vigun08g075900	Vu08	13343644	13349560	SWI/SNF complex subunit SWI3C [Glycine max]	IPR009057 (Homeodomain-like), IPR011991 (Winged helix-turn-helix DNA-binding domain)	GO:0005515 (protein binding), GO:0003677 (DNA binding), GO:0003682 (chromatin binding)	PF00249 PF04433 PF16495	PTHR12802 PTHR12802:SF41		KOG1279	K11649	GO:0003677 GO:0005515	AT1G21700	SWITCH/sucrose nonfermenting 3C			LOC_Os11g08080	SWIRM domain containing protein, expressed
	Vigun08g076000	Vu08	13374672	13379855	subunit alpha/beta),proteasome beta type-3 subunit	IPR001353 (Proteasome	GO:0004298 (threonine-type endopeptidase activity), GO:0005839 (proteasome core complex), GO:0004175 (endopeptidase activity), GO:0051603 (proteolysis involved in cellular protein catabolic process)	PF00227	PTHR11599 PTHR11599:SF62	EC:3.4.25.1	KOG0180	K02735	GO:0004298 GO:0005839 GO:0051603	AT1G21720	proteasome beta subunit C1	Cre06.g267500	(1 of 1) K02735 - 20S proteasome subunit beta 3 (PSMB3)	LOC_Os06g43570	peptidase, T1 family, putative, expressed
	Vigun08g076100	Vu08	13390764	13391834	RING/FYVE/PHD-type),RING finger protein 38-like [Glycine max],RING finger protein 38-like isoform X2 [Glycine max]	IPR013083 (Zinc finger	GO:0008270 (zinc ion binding), GO:0005515 (protein binding)	PF13639	PTHR14155 PTHR14155:SF112		KOG1493	K19045	GO:0005515 GO:0008270	AT3G47180	RING/U-box superfamily protein	Cre10.g442750	(1 of 1) K19045 - E3 ubiquitin-protein ligase BIG BROTHER and related proteins [EC:6.3.2.19] (BB)
	Vigun08g076200	Vu08	13477019	13488005	,NAC domain protein	IPR003441 (NAC domain)	GO:0003677 (DNA binding)	PF02365	PTHR31719 PTHR31719:SF16				GO:0003677 GO:0006355
	Vigun08g076300	Vu08	13608330	13619374	U-box domain-containing protein 3-like isoform X3 [Glycine max]	IPR000008 (C2 domain), IPR016024 (Armadillo-type fold)	GO:0005488 (binding), GO:0005515 (protein binding)	PF00168 PF00514 PF13646	PTHR23315 PTHR23315:SF135		KOG1030 KOG4224		GO:0005488 GO:0005515	AT1G77460	Armadillo/beta-catenin-like repeat ; C2 calcium/lipid-binding domain (CaLB) protein			LOC_Os11g08090	expressed protein
	Vigun08g076350	Vu08	13669724	13670397	Unknown protein
	Vigun08g076400	Vu08	13691927	13719453	ATP-binding microtubule motor family protein, motor domain)	IPR027417 (P-loop containing nucleoside triphosphate hydrolase), IPR027640 (Kinesin-like protein), IPR001752 (Kinesin	GO:0007018 (microtubule-based movement), GO:0005524 (ATP binding), GO:0003777 (microtubule motor activity), GO:0005871 (kinesin complex), GO:0008017 (microtubule binding)	PF00225	PTHR24115 PTHR24115:SF487	EC:3.6.4.4	KOG0242	K11498	GO:0003777 GO:0005524 GO:0005871 GO:0007018 GO:0008017	AT1G21730	P-loop containing nucleoside triphosphate hydrolases superfamily protein	Cre05.g235500	Kinesin motor protein
	Vigun08g076500	Vu08	13718970	13722778	Eukaryotic aspartyl protease family protein	IPR001461 (Aspartic peptidase), IPR021109 (Aspartic peptidase domain)	GO:0006508 (proteolysis), GO:0004190 (aspartic-type endopeptidase activity)	PF14543	PTHR13683 PTHR13683:SF316	EC:3.4.23.12	KOG1339		GO:0004190 GO:0006508	AT1G77480	Eukaryotic aspartyl protease family protein			LOC_Os12g07780	eukaryotic aspartyl protease domain containing protein, expressed
	Vigun08g076600	Vu08	13773959	13780248	aldehyde dehydrogenase family 3 member H1-like [Glycine max]	IPR016161 (Aldehyde/histidinol dehydrogenase), IPR012394 (Aldehyde dehydrogenase NAD(P)-dependent)	GO:0004030 (aldehyde dehydrogenase [NAD(P)+] activity), GO:0006081 (cellular aldehyde metabolic process), GO:0055114 (oxidation-reduction process), GO:0008152 (metabolic process), GO:0016491 (oxidoreductase activity)	PF00171	PTHR11699 PTHR11699:SF171	EC:1.2.1.3		K00128	GO:0004030 GO:0006081 GO:0008152 GO:0016491 GO:0016620 GO:0055114	AT1G44170	aldehyde dehydrogenase 3H1			LOC_Os11g08300	aldehyde dehydrogenase, putative, expressed
	Vigun08g076700	Vu08	13858722	13860627	Glycolipid transfer protein (GLTP) family protein	IPR014830 (Glycolipid transfer protein domain)	GO:0046836 (glycolipid transport), GO:0017089 (glycolipid transporter activity), GO:0051861 (glycolipid binding), GO:0005737 (cytoplasm)	PF08718	PTHR10219 PTHR10219:SF34		KOG3221		GO:0005737 GO:0017089 GO:0046836 GO:0051861	AT1G21360	glycolipid transfer protein 2			LOC_Os04g35790	GLTP domain containing protein, putative, expressed
	Vigun08g076800	Vu08	13920847	13928787	uncharacterized protein C57A10.07-like [Glycine max]	IPR014729 (Rossmann-like alpha/beta/alpha sandwich fold)		PF02698	PTHR28110		KOG4533			AT1G21370	(1 of 1) KOG4533 - Uncharacterized conserved protein	Cre02.g116000		LOC_Os04g35780	expressed protein
	Vigun08g076900	Vu08	13972767	13973078	Fungi - 0, Other Eukaryotes - 0 (source: NCBI BLink)., Viruses - 0, Has 29 Blast hits to 29 proteins in 12 species: Archae - 0, Bacteria - 4, Plants - 25,unknown protein, Metazoa - 0			PF17032	PTHR36718 PTHR36718:SF1					AT1G44414	(1 of 1) PF17032 - zinc-ribbon family (zinc_ribbon_15)			LOC_Os05g35970	expressed protein
	Vigun08g077000	Vu08	14037574	14042765	MFMR),G-box binding factor 3	IPR012900 (G-box binding	GO:0003677 (DNA binding), GO:0005634 (nucleus)	PF16596	PTHR22952 PTHR22952:SF144
	Vigun08g077066	Vu08	14162874	14163401	Unknown protein
	Vigun08g077132	Vu08	14209850	14225772	Unknown protein
	Vigun08g077200	Vu08	14258103	14264439	transmembrane protein 184C-like isoform X2 [Glycine max]	IPR005178 (Organic solute transporter Ost-alpha)		PF03619	PTHR23423 PTHR23423:SF27		KOG2641			AT1G77220	Protein of unknown function (DUF300)			LOC_Os05g44080	transmembrane protein, putative, expressed
	Vigun08g077250	Vu08	14284829	14285170	Unknown protein
	Vigun08g077300	Vu08	14293624	14297402	putative UDP-glucuronate:xylan alpha-glucuronosyltransferase 3-like [Glycine max], family 8)	IPR002495 (Glycosyl transferase		PF01501	PTHR11183 PTHR11183:SF56	EC:2.4.1.17	KOG1950		GO:0016757	AT1G77130	plant glycogenin-like starch initiation protein 2			LOC_Os01g65780	glycosyl transferase, putative, expressed
	Vigun08g077500	Vu08	14409184	14414684	serine carboxypeptidase),serine carboxypeptidase-like 42	IPR001563 (Peptidase S10	GO:0006508 (proteolysis), GO:0004185 (serine-type carboxypeptidase activity)	PF00450	PTHR11802 PTHR11802:SF20	EC:3.4.16.6		K16297	GO:0004185 GO:0006508	AT5G42240	serine carboxypeptidase-like 42			LOC_Os11g10750	OsSCP48 - Putative Serine Carboxypeptidase homologue, expressed
	Vigun08g077550	Vu08	14723850	14724808	Unknown protein
	Vigun08g077600	Vu08	14823666	14826999	GTP-binding nuclear protein Ran-3 [Glycine max]	IPR002041 (Ran GTPase), IPR027417 (P-loop containing nucleoside triphosphate hydrolase), IPR005225 (Small GTP-binding protein domain), IPR001806 (Small GTPase superfamily)	GO:0016020 (membrane), GO:0003924 (GTPase activity), GO:0006184 (GTP catabolic process), GO:0005525 (GTP binding), GO:0005622 (intracellular), GO:0006913 (nucleocytoplasmic transport), GO:0007165 (signal transduction), GO:0006886 (intracellular protein transport), GO:0007264 (small GTPase mediated signal transduction), GO:0015031 (protein transport)	PF00025	PTHR24073 PTHR24073:SF583		KOG0087	K07904	GO:0003924 GO:0005525 GO:0005622 GO:0006886 GO:0006913 GO:0007165 GO:0007264 GO:0015031 GO:0016020
	Vigun08g077700	Vu08	14830418	14848095	UbiH/UbiF/VisC/COQ6),ubiquinone biosynthesis monooxygenase COQ6-like protein	IPR010971 (Ubiquinone biosynthesis hydroxylase, IPR003042 (Aromatic-ring hydroxylase-like)	GO:0006744 (ubiquinone biosynthetic process), GO:0050660 (flavin adenine dinucleotide binding), GO:0055114 (oxidation-reduction process), GO:0008152 (metabolic process), GO:0016491 (oxidoreductase activity)	PF01494	PTHR13789 PTHR13789:SF240				GO:0006744 GO:0016709 GO:0050660 GO:0055114 GO:0071949			Cre02.g112850	Flavin-dependent monoxygenase	LOC_Os03g62260	FAD binding domain containing protein, expressed
	Vigun08g077800	Vu08	15332750	15347859	L-ascorbate oxidase homolog [Glycine max]	IPR008972 (Cupredoxin)	GO:0005507 (copper ion binding), GO:0016491 (oxidoreductase activity), GO:0055114 (oxidation-reduction process)	PF00394 PF07731 PF07732	PTHR11709 PTHR11709:SF58	EC:1.10.3.3			GO:0005507 GO:0016491 GO:0055114	AT5G48450	SKU5 similar 3			LOC_Os01g01030	monocopper oxidase, putative, expressed
	Vigun08g077850	Vu08	15360452	15373839	poly(A)-specific ribonuclease PARN-like [Glycine max]	IPR006941 (Ribonuclease CAF1), IPR012337 (Ribonuclease H-like domain)	GO:0003676 (nucleic acid binding), GO:0005634 (nucleus)	PF04857	PTHR15092 PTHR15092:SF28	EC:3.1.13.4			GO:0003676 GO:0005634	AT3G25430	Polynucleotidyl transferase, ribonuclease H-like superfamily protein			LOC_Os08g34160	CAF1 family ribonuclease containing protein, putative, expressed
	Vigun08g077900	Vu08	15409677	15411968	40S ribosomal protein S6 [Glycine max]	IPR001377 (Ribosomal protein S6e)	GO:0005840 (ribosome), GO:0005622 (intracellular), GO:0003735 (structural constituent of ribosome), GO:0006412 (translation)	PF01092	PTHR11502 PTHR11502:SF10		KOG1646	K02991	GO:0003735 GO:0005622 GO:0005840 GO:0006412	AT5G10360	Ribosomal protein S6e	Cre09.g400650	Cytosolic 80S ribosomal protein S6	LOC_Os07g42950	40S ribosomal protein S6, putative, expressed
	Vigun08g078000	Vu08	15433849	15436272	DUF538,Protein of unknown function	IPR007493 (Protein of unknown function DUF538)		PF04398	PTHR31676 PTHR31676:SF8
	Vigun08g078100	Vu08	15473957	15474966	subgroup),tracheary element differentiation-related 7	IPR003882 (Pistil-specific extensin-like protein), IPR013320 (Concanavalin A-like lectin/glucanase	GO:0005199 (structural constituent of cell wall)		PTHR35697 PTHR35697:SF1				GO:0005199	AT5G48920	tracheary element differentiation-related 7
	Vigun08g078200	Vu08	15477244	15478230	cytochrome C biogenesis protein ccsA	IPR017562 (Cytochrome c-type biogenesis protein CcsA), IPR002541 (Cytochrome c assembly protein)	GO:0008535 (respiratory chain complex IV assembly), GO:0016020 (membrane), GO:0006461 (protein complex assembly)	PF01578	PTHR30071 PTHR30071:SF8				GO:0017004 GO:0020037	ATCG01040	Cytochrome C assembly protein			LOC_Os06g46434	cytochrome c biogenesis protein ccsA, putative, expressed
	Vigun08g078300	Vu08	15478646	15478807	chloroplastic n=24 Tax=Papilionoideae RepID=RK32_SOYBN,50S ribosomal protein L32	IPR002677 (Ribosomal protein L32p)	GO:0015934 (large ribosomal subunit), GO:0006412 (translation), GO:0003735 (structural constituent of ribosome)		PTHR36083 PTHR36083:SF1			K02911	GO:0006412	ATCG01020	ribosomal protein L32
	Vigun08g078380	Vu08	15480725	15481921	Ycf1 protein	IPR008896 (Uncharacterised protein family Ycf1)		PF05758	PTHR33163 PTHR33163:SF3
	Vigun08g078460	Vu08	15482179	15482511	hypothetical protein
	Vigun08g078540	Vu08	15483304	15484356	putative,signal anchor
	Vigun08g078620	Vu08	15486371	15487488	hypothetical protein
	Vigun08g078700	Vu08	15500862	15503100	ubiquitin carboxyl-terminal hydrolase-like protein	IPR008974 (TRAF-like)	GO:0005515 (protein binding)	PF00917		EC:3.4.19.12			GO:0005515
	Vigun08g078800	Vu08	15538665	15539799	Unknown protein
	Vigun08g078900	Vu08	15565770	15594145	Protein kinase superfamily protein	IPR011009 (Protein kinase-like domain)	GO:0005524 (ATP binding), GO:0004674 (protein serine/threonine kinase activity), GO:0004672 (protein kinase activity), GO:0006468 (protein phosphorylation)	PF00069	PTHR11909 PTHR11909:SF97	EC:2.7.11.1	KOG1163		GO:0004672 GO:0004713 GO:0005524 GO:0006468
	Vigun08g078950	Vu08	15605692	15609858	Unknown protein
	Vigun08g079000	Vu08	15636429	15637875	RING/FYVE/PHD-type),RING-H2 finger protein 2B	IPR013083 (Zinc finger	GO:0008270 (zinc ion binding), GO:0005515 (protein binding)	PF13639	PTHR14155 PTHR14155:SF95			K10664	GO:0005515 GO:0008270					LOC_Os05g51780	zinc finger, C3HC4 type domain containing protein, expressed
	Vigun08g079100	Vu08	15642483	15645914	probable glycosyltransferase isoform X4 [Glycine max]	IPR004263 (Exostosin-like)		PF03016	PTHR11062 PTHR11062:SF108	EC:2.4.2.41	KOG1021			AT5G25820	Exostosin family protein
	Vigun08g079200	Vu08	15993841	15995640	ethylene-responsive transcription factor 7-like [Glycine max]	IPR016177 (DNA-binding domain)	GO:0003700 (sequence-specific DNA binding transcription factor activity), GO:0003677 (DNA binding)	PF00847	PTHR31985 PTHR31985:SF5			K09286	GO:0003677 GO:0003700 GO:0006355	AT5G11590	Integrase-type DNA-binding superfamily protein			LOC_Os06g36000	AP2 domain containing protein, expressed
	Vigun08g079250	Vu08	16092417	16095961	Unknown protein								GO:0004114 GO:0007165
	Vigun08g079300	Vu08	16243321	16264965	nuclear pore complex protein Nup85-like [Glycine max]	IPR011502 (Nucleoporin Nup85-like)		PF07575	PTHR13373 PTHR13373:SF21		KOG2271	K14304		AT4G32910	(1 of 1) PTHR13373:SF21 - NUCLEAR PORE COMPLEX PROTEIN NUP85	Cre08.g383650	(1 of 1) K14304 - nuclear pore complex protein Nup85 (NUP85)	LOC_Os01g54240	nucleoporin, putative, expressed
	Vigun08g079350	Vu08	16275224	16275802	uncharacterized protein LOC102669191 [Glycine max]
	Vigun08g079400	Vu08	16301985	16309907	Eukaryotic initiation factor 4A (ATP-dependent RNA helicase eIF4A) n=2 Tax=Trebouxiophyceae RepID=E1ZM95_CHLVA, DEAD-box type, Q motif),DEAD-box ATP-dependent RNA helicase	IPR014014 (RNA helicase, IPR027417 (P-loop containing nucleoside triphosphate hydrolase)			PTHR24031 PTHR24031:SF294	EC:3.6.4.13
	Vigun08g079500	Vu08	16304696	16312962	Regulator of chromosome condensation (RCC1) family protein	IPR009091 (Regulator of chromosome condensation 1/beta-lactamase-inhibitor protein II)		PF00415	PTHR22870 PTHR22870:SF155		KOG1427			AT5G11580	Regulator of chromosome condensation (RCC1) family protein			LOC_Os01g52630	regulator of chromosome condensation, putative, expressed
	Vigun08g079600	Vu08	16366558	16376102	4-lactone oxidase family protein, type 2),D-arabinono-1,4-lactone oxidase)	IPR007173 (D-arabinono-1, IPR016166 (FAD-binding, IPR010030 (Plant-specific FAD-dependent oxidoreductase)	GO:0016020 (membrane), GO:0003824 (catalytic activity), GO:0050660 (flavin adenine dinucleotide binding), GO:0008762 (UDP-N-acetylmuramate dehydrogenase activity), GO:0055114 (oxidation-reduction process), GO:0016491 (oxidoreductase activity)	PF01565 PF04030	PTHR13878 PTHR13878:SF51	EC:1.1.3.37 EC:1.1.3.8			GO:0003824 GO:0003885 GO:0016020 GO:0016491 GO:0016614 GO:0050660 GO:0055114	AT5G11540	D-arabinono-1,4-lactone oxidase family protein	Cre03.g177600	(1 of 1) 1.1.3.37//1.1.3.8 - D-arabinono-1,4-lactone oxidase / D-arabinono-gamma-lactone oxidase // L-gulonolactone oxidase / L-gulono-gamma-lactone oxidase	LOC_Os01g49360	FAD-binding and arabino-lactone oxidase domains containing protein, putative, expressed
	Vigun08g079700	Vu08	16471045	16473428	Calcium-binding EF hand family protein	IPR011992 (EF-hand domain pair)	GO:0005509 (calcium ion binding)		PTHR10827 PTHR10827:SF54		KOG4223		GO:0005509	AT4G27790	Calcium-binding EF hand family protein			LOC_Os04g58480	EF hand family protein, putative, expressed
	Vigun08g079800	Vu08	16516198	16528394	3'-5' exonuclease domain-containing protein	IPR012337 (Ribonuclease H-like domain), IPR002782 (Mut7-C RNAse domain)	GO:0003676 (nucleic acid binding), GO:0008408 (3'-5' exonuclease activity), GO:0006139 (nucleobase-containing compound metabolic process)	PF01612 PF01927	PTHR12124 PTHR12124:SF38	EC:3.6.4.12	KOG2207	K09122	GO:0003676 GO:0006139 GO:0008408	AT5G24340	3'-5' exonuclease domain-containing protein
	Vigun08g079900	Vu08	16534735	16536999	early nodulin-related	IPR005050 (Early nodulin 93 ENOD93 protein)		PF03386	PTHR33605 PTHR33605:SF3					AT5G25940	early nodulin-related
	Vigun08g080000	Vu08	16565298	16588539	general substrate transporter),TLC ATP/ADP transporter	IPR016196 (Major facilitator superfamily domain, IPR004667 (ADP/ATP carrier protein)	GO:0005524 (ATP binding), GO:0005471 (ATP:ADP antiporter activity), GO:0016021 (integral component of membrane), GO:0006810 (transport)	PF03219	PTHR31187 PTHR31187:SF0			K03301	GO:0005471 GO:0005524 GO:0006810 GO:0016021	AT5G05310	TLC ATP/ADP transporter	Cre08.g361000	(1 of 1) PTHR31187//PTHR31187:SF0 - FAMILY NOT NAMED // TLC ATP/ADP TRANSPORTER	LOC_Os11g02159	expressed protein
	Vigun08g080100	Vu08	16600349	16601653	hypothetical protein
	Vigun08g080200	Vu08	16610810	16619418	appr-1-p processing enzyme family protein	IPR002589 (Macro domain)		PF01661	PTHR11106		KOG2633			AT2G40600	appr-1-p processing enzyme family protein	Cre07.g336850	(1 of 1) KOG2633 - Hismacro and SEC14 domain-containing proteins	LOC_Os03g21830	appr-1-p processing enzyme family protein, putative, expressed
	Vigun08g080300	Vu08	16688263	16692401	zinc finger protein CONSTANS-LIKE 1-like [Glycine max]	IPR010402 (CCT domain)	GO:0005515 (protein binding)	PF06203	PTHR31717 PTHR31717:SF2				GO:0005515	AT5G53420	CCT motif family protein			LOC_Os05g51690	CCT motif family protein, expressed
	Vigun08g080400	Vu08	16695153	16710297	alpha/beta fold hydrolase	IPR000639 (Epoxide hydrolase-like)	GO:0003824 (catalytic activity)	PF00561	PTHR10992 PTHR10992:SF699	EC:3.1.1.1	KOG4178		GO:0003824	AT5G53050	alpha/beta-Hydrolases superfamily protein	Cre11.g481250	(1 of 1) PTHR10992//PTHR10992:SF699 - ALPHA/BETA HYDROLASE FOLD-CONTAINING PROTEIN // SUBFAMILY NOT NAMED	LOC_Os05g46460	hydrolase, alpha/beta fold family domain containing protein, expressed
	Vigun08g080600	Vu08	16733913	16740290	Disease resistance protein (TIR-NBS-LRR class) family	IPR000767 (Disease resistance protein), IPR027417 (P-loop containing nucleoside triphosphate hydrolase), IPR000157 (Toll/interleukin-1 receptor homology (TIR) domain)	GO:0005515 (protein binding), GO:0007165 (signal transduction), GO:0043531 (ADP binding), GO:0006952 (defense response)	PF00931 PF01582	PTHR11017 PTHR11017:SF163				GO:0005515 GO:0007165 GO:0043531	AT5G36930	Disease resistance protein (TIR-NBS-LRR class) family
	Vigun08g080700	Vu08	16739546	16743727	Disease resistance protein (TIR-NBS-LRR class) family	IPR000767 (Disease resistance protein), IPR027417 (P-loop containing nucleoside triphosphate hydrolase), IPR000157 (Toll/interleukin-1 receptor homology (TIR) domain)	GO:0005515 (protein binding), GO:0007165 (signal transduction), GO:0043531 (ADP binding), GO:0006952 (defense response)	PF00931 PF01582	PTHR11017 PTHR11017:SF163				GO:0005515 GO:0007165 GO:0043531
	Vigun08g080800	Vu08	16763204	16765691	uncharacterized protein At4g00950-like [Glycine max]				PTHR34371 PTHR34371:SF1				GO:0003824	AT4G27810	(1 of 14) PF05097 - Protein of unknown function (DUF688) (DUF688)
	Vigun08g080900	Vu08	16925790	16932304	hydrolases, ATPases,ATPase family AAA domain-containing protein 1-like [Glycine max], nucleotide binding, nucleoside-triphosphatases,peptidyl-prolyl cis-trans isomerases, ATP binding	IPR027417 (P-loop containing nucleoside triphosphate hydrolase)	GO:0005524 (ATP binding), GO:0017111 (nucleoside-triphosphatase activity), GO:0000166 (nucleotide binding)	PF07728	PTHR23074 PTHR23074:SF20	EC:3.6.1.3			GO:0005524 GO:0016887	AT4G27680	P-loop containing nucleoside triphosphate hydrolases superfamily protein	Cre13.g580050	(1 of 2) PTHR23074//PTHR23074:SF20 - AAA ATPASE // GH08677P	LOC_Os06g50050	AAA-type ATPase family protein, putative, expressed
	Vigun08g081000	Vu08	16976032	16985947	protein IQ-DOMAIN 1-like isoform X1 [Glycine max], EF-hand binding site)	IPR025064 (Domain of unknown function DUF4005), IPR000048 (IQ motif	GO:0005515 (protein binding)	PF00612 PF13178	PTHR32295 PTHR32295:SF33				GO:0005515	AT3G49260	IQ-domain 21			LOC_Os02g19640	IQ calmodulin-binding motif family protein, putative, expressed
	Vigun08g081050	Vu08	16996002	16998375	Unknown protein
	Vigun08g081100	Vu08	17017298	17020169	Protein phosphatase 2C family protein	IPR001932 (Protein phosphatase 2C (PP2C)-like domain), IPR015655 (Protein phosphatase 2C)	GO:0006470 (protein dephosphorylation), GO:0004722 (protein serine/threonine phosphatase activity), GO:0003824 (catalytic activity)	PF13672	PTHR13832 PTHR13832:SF326	EC:3.1.3.16	KOG0698	K14497	GO:0003824 GO:0004722 GO:0006470
	Vigun08g081200	Vu08	17023974	17025008	uncharacterized protein LOC100798302 isoform X3 [Glycine max]	IPR024752 (Myb/SANT-like domain)		PF12776	PTHR31704 PTHR31704:SF29
	Vigun08g081300	Vu08	17035367	17039107	receptor-like protein kinase 4, subgroup)	IPR011009 (Protein kinase-like domain), IPR013320 (Concanavalin A-like lectin/glucanase	GO:0005524 (ATP binding), GO:0004672 (protein kinase activity), GO:0006468 (protein phosphorylation)	PF07714	PTHR27009	EC:3.1.4.46	KOG1187		GO:0004672 GO:0004713 GO:0005524 GO:0006468			Cre14.g625050	(1 of 40) PTHR23257//PTHR23257:SF513 - SERINE-THREONINE PROTEIN KINASE // SUBFAMILY NOT NAMED	LOC_Os01g02400	protein kinase domain containing protein, expressed
	Vigun08g081400	Vu08	17037979	17042141	ATP-binding/protein serine/threonine kinase [Glycine max], subgroup)	IPR011009 (Protein kinase-like domain), IPR013320 (Concanavalin A-like lectin/glucanase, IPR025287 (Wall-associated receptor kinase galacturonan-binding domain)	GO:0030247 (polysaccharide binding), GO:0005524 (ATP binding), GO:0006468 (protein phosphorylation), GO:0004674 (protein serine/threonine kinase activity), GO:0004672 (protein kinase activity)	PF00069 PF13947	PTHR27009 PTHR27009:SF19	EC:3.1.4.46	KOG1187		GO:0004672 GO:0004713 GO:0005524 GO:0006468 GO:0030247			Cre14.g625050	(1 of 40) PTHR23257//PTHR23257:SF513 - SERINE-THREONINE PROTEIN KINASE // SUBFAMILY NOT NAMED	LOC_Os01g02390	protein kinase domain containing protein, expressed
	Vigun08g081433	Vu08	17078972	17079553	Mitovirus RNA-dependent RNA polymerase, mitoviral)	IPR008686 (RNA-dependent RNA polymerase		PF05919	PTHR34456 PTHR34456:SF3
	Vigun08g081466	Vu08	17080747	17081036	Unknown protein
	Vigun08g081500	Vu08	17081172	17081501	ribosomal protein S10	IPR001848 (Ribosomal protein S10), IPR027486 (Ribosomal protein S10 domain)	GO:0005840 (ribosome), GO:0006412 (translation), GO:0003735 (structural constituent of ribosome)	PF00338	PTHR11700 PTHR11700:SF7				GO:0003735 GO:0005840 GO:0006412					LOC_Os12g33240	mitochondrial ribosomal protein S10, putative, expressed
	Vigun08g081550	Vu08	17083176	17083592	NADH dehydrogenase subunit 4L (mitochondrion) [Glycine max]	IPR001133 (NADH-ubiquinone oxidoreductase chain 4L/K)	GO:0055114 (oxidation-reduction process), GO:0042773 (ATP synthesis coupled electron transport)		PTHR11434 PTHR11434:SF5	EC:1.6.5.3	KOG4669		GO:0016651 GO:0042773 GO:0055114
	Vigun08g081600	Vu08	17101109	17111915	receptor-like protein kinase 4, subgroup)	IPR011009 (Protein kinase-like domain), IPR013320 (Concanavalin A-like lectin/glucanase, IPR025287 (Wall-associated receptor kinase galacturonan-binding domain)	GO:0030247 (polysaccharide binding), GO:0005524 (ATP binding), GO:0006468 (protein phosphorylation), GO:0004674 (protein serine/threonine kinase activity), GO:0004672 (protein kinase activity)	PF00069 PF13947	PTHR27009 PTHR27009:SF19	EC:3.1.4.46	KOG1187		GO:0004672 GO:0004713 GO:0005524 GO:0006468 GO:0030247			Cre14.g625050	(1 of 40) PTHR23257//PTHR23257:SF513 - SERINE-THREONINE PROTEIN KINASE // SUBFAMILY NOT NAMED	LOC_Os01g02390	protein kinase domain containing protein, expressed
	Vigun08g081700	Vu08	17120147	17124673	acetylornithine aminotransferase	IPR005814 (Aminotransferase class-III), IPR015424 (Pyridoxal phosphate-dependent transferase)	GO:0008483 (transaminase activity), GO:0006525 (arginine metabolic process), GO:0003824 (catalytic activity), GO:0030170 (pyridoxal phosphate binding)	PF00202	PTHR11986 PTHR11986:SF92	EC:2.6.1.11	KOG1401	K00818	GO:0003824 GO:0006525 GO:0008483 GO:0030170	AT1G80600	HOPW1-1-interacting 1	Cre06.g278163	Acetylornithine aminotransferase	LOC_Os05g03830	aminotransferase, putative, expressed
	Vigun08g081800	Vu08	17150336	17154212	receptor kinase 1	IPR011009 (Protein kinase-like domain)	GO:0005524 (ATP binding), GO:0004674 (protein serine/threonine kinase activity), GO:0004672 (protein kinase activity), GO:0006468 (protein phosphorylation)	PF07714	PTHR27009 PTHR27009:SF19	EC:3.1.4.46	KOG1187		GO:0004672 GO:0004713 GO:0005524 GO:0006468					LOC_Os01g02390	protein kinase domain containing protein, expressed
	Vigun08g081900	Vu08	17156930	17164440	receptor-like protein kinase 1, subgroup)	IPR011009 (Protein kinase-like domain), IPR013320 (Concanavalin A-like lectin/glucanase	GO:0005524 (ATP binding), GO:0004674 (protein serine/threonine kinase activity), GO:0004672 (protein kinase activity), GO:0006468 (protein phosphorylation)	PF07714	PTHR27009 PTHR27009:SF19	EC:3.1.4.46	KOG1187		GO:0004672 GO:0004713 GO:0005524 GO:0006468			Cre02.g087750	(1 of 55) PF00069//PF07714 - Protein kinase domain (Pkinase) // Protein tyrosine kinase (Pkinase_Tyr)	LOC_Os01g02390	protein kinase domain containing protein, expressed
	Vigun08g082000	Vu08	17171767	17174093	receptor-like protein kinase 4, subgroup)	IPR011009 (Protein kinase-like domain), IPR013320 (Concanavalin A-like lectin/glucanase, IPR025287 (Wall-associated receptor kinase galacturonan-binding domain)	GO:0005524 (ATP binding), GO:0004672 (protein kinase activity), GO:0030247 (polysaccharide binding), GO:0006468 (protein phosphorylation)	PF00069 PF13947	PTHR27009 PTHR27009:SF18	EC:3.1.4.46	KOG1187		GO:0004672 GO:0004713 GO:0005524 GO:0006468 GO:0030247			Cre02.g146851	(1 of 7) KOG0192//KOG0198 - Tyrosine kinase specific for activated (GTP-bound) p21cdc42Hs // MEKK and related serine/threonine protein kinases	LOC_Os01g02400	protein kinase domain containing protein, expressed
	Vigun08g082100	Vu08	17197852	17201381	LRR receptor-like kinase family protein				PTHR27001 PTHR27001:SF1	EC:2.7.10.1 EC:2.7.11.1
	Vigun08g082150	Vu08	17201361	17201965	Unknown protein
	Vigun08g082200	Vu08	17202164	17208504	receptor-like protein kinase 1, subgroup)	IPR011009 (Protein kinase-like domain), IPR013320 (Concanavalin A-like lectin/glucanase	GO:0005524 (ATP binding), GO:0004674 (protein serine/threonine kinase activity), GO:0004672 (protein kinase activity), GO:0006468 (protein phosphorylation)	PF07714	PTHR27009 PTHR27009:SF19	EC:3.1.4.46	KOG1187		GO:0004672 GO:0004713 GO:0005524 GO:0006468			Cre14.g625050	(1 of 40) PTHR23257//PTHR23257:SF513 - SERINE-THREONINE PROTEIN KINASE // SUBFAMILY NOT NAMED	LOC_Os01g02390	protein kinase domain containing protein, expressed
	Vigun08g082300	Vu08	17245849	17257884	FAD/NAD(P)-binding domain), NADH/NADPH,glutamate synthase 2, small subunit 1)	IPR017932 (Glutamine amidotransferase type 2 domain), IPR006005 (Glutamate synthase, IPR009051 (Alpha-helical ferredoxin), IPR028261 (Dihydroprymidine dehydrogenase domain II), IPR023753 (Pyridine nucleotide-disulphide oxidoreductase	GO:0006537 (glutamate biosynthetic process), GO:0005506 (iron ion binding), GO:0003824 (catalytic activity), GO:0050660 (flavin adenine dinucleotide binding), GO:0016040 (glutamate synthase (NADH) activity), GO:0015930 (glutamate synthase activity), GO:0055114 (oxidation-reduction process), GO:0010181 (FMN binding), GO:0051536 (iron-sulfur cluster binding), GO:0008152 (metabolic process), GO:0006…	PF00310 PF01493 PF01645 PF04898 PF07992 PF14691	PTHR11938 PTHR11938:SF109	EC:1.4.1.14		K00264	GO:0003824 GO:0005506 GO:0006537 GO:0006807 GO:0008152 GO:0010181 GO:0015930 GO:0016040 GO:0016491 GO:0016638 GO:0016639 GO:0045181 GO:0050660 GO:0051536 GO:0055114	AT5G53460	NADH-dependent glutamate synthase 1	Cre13.g592200	Glutamate synthase, NADH-dependent	LOC_Os01g48960	glutamate synthase, chloroplast precursor, putative, expressed
	Vigun08g082400	Vu08	17346308	17355996	Got1/SFT2-like),vesicle transport protein SFT2B [Glycine max]	IPR007305 (Vesicle transport protein	GO:0016192 (vesicle-mediated transport), GO:0016021 (integral component of membrane), GO:0006810 (transport)	PF04178	PTHR23137		KOG2887		GO:0006810 GO:0016021 GO:0016192	AT5G24170	Got1/Sft2-like vescicle transport protein family	Cre12.g549950	SFT2-like protein	LOC_Os01g11980	SFT2, putative, expressed
	Vigun08g082501	Vu08	17361417	17362391	RIC1-like protein
	Vigun08g082600	Vu08	17388470	17394187	zinc finger and SCAN domain-containing protein 20-like [Glycine max]	IPR017877 (Myb-like domain)			PTHR33492 PTHR33492:SF4				GO:0003677	AT4G31270	sequence-specific DNA binding transcription factors			LOC_Os02g07800	transcription factor, putative, expressed
	Vigun08g082700	Vu08	17404300	17408510	general substrate transporter),peptide transporter 1	IPR000109 (Proton-dependent oligopeptide transporter family), IPR016196 (Major facilitator superfamily domain	GO:0005215 (transporter activity), GO:0016020 (membrane), GO:0006810 (transport)	PF00854	PTHR11654 PTHR11654:SF150		KOG1237	K14638	GO:0005215 GO:0006810 GO:0016020					LOC_Os01g55600	peptide transporter PTR2, putative, expressed
	Vigun08g082750	Vu08	17493445	17495563	SWIM-type),protein FAR1-RELATED SEQUENCE 6-like isoform X2 [Glycine max]	IPR004330 (FAR1 DNA binding domain), IPR018289 (MULE transposase domain), IPR007527 (Zinc finger	GO:0008270 (zinc ion binding)	PF03101 PF10551	PTHR31669 PTHR31669:SF25				GO:0006355
	Vigun08g082800	Vu08	17510841	17520725	general substrate transporter),peptide transporter 1,peptide transporter 5	IPR000109 (Proton-dependent oligopeptide transporter family), IPR016196 (Major facilitator superfamily domain	GO:0005215 (transporter activity), GO:0016020 (membrane), GO:0006810 (transport)	PF00854	PTHR11654 PTHR11654:SF150		KOG1237	K14638	GO:0005215 GO:0006810 GO:0016020					LOC_Os01g55600	peptide transporter PTR2, putative, expressed
	Vigun08g082900	Vu08	17536537	17548126	arabinose kinase	IPR006206 (Mevalonate/galactokinase)	GO:0005524 (ATP binding), GO:0008152 (metabolic process), GO:0016301 (kinase activity), GO:0005737 (cytoplasm)	PF00288 PF10509 PF13528	PTHR10457 PTHR10457:SF12	EC:2.7.1.46	KOG0631	K12446	GO:0005524 GO:0005737 GO:0008152 GO:0016301 GO:0016773	AT4G16130	arabinose kinase	Cre03.g185300	Galactokinase	LOC_Os02g04840	GHMP kinases ATP-binding protein, putative, expressed
	Vigun08g082950	Vu08	17556194	17561832	Unknown protein
	Vigun08g083000	Vu08	17563846	17566370	Protein of unknown function (DUF677)	IPR007749 (Protein of unknown function DUF677)		PF05055	PTHR31113 PTHR31113:SF6					AT3G49070	Protein of unknown function (DUF677)			LOC_Os03g05440	DUF677 domain containing protein, putative, expressed
	Vigun08g083100	Vu08	17625514	17625663	Unknown protein
	Vigun08g083200	Vu08	17640916	17641836	ARG7),SAUR-like auxin-responsive protein family	IPR003676 (Auxin-induced protein		PF02519	PTHR31374 PTHR31374:SF43			K14488	GO:0009733	AT4G31320	SAUR-like auxin-responsive protein family			LOC_Os04g51890	OsSAUR20 - Auxin-responsive SAUR gene family member, expressed
	Vigun08g083300	Vu08	17800339	17805382	uncharacterized protein LOC100527805 [Glycine max]	IPR006747 (Protein of unknown function DUF599)		PF04654	PTHR31881 PTHR31881:SF6					AT4G31330	Protein of unknown function, DUF599			LOC_Os08g40940	expressed protein
	Vigun08g083350	Vu08	17830378	17833433	Unknown protein
	Vigun08g083400	Vu08	17842061	17849228	26S proteasome non-ATPase regulatory subunit-like protein	IPR013143 (PCI/PINT associated module), IPR000717 (Proteasome component (PCI) domain)	GO:0005515 (protein binding)	PF01399	PTHR10678 PTHR10678:SF5		KOG1463		GO:0005515			Cre02.g097650	26S proteasome regulatory subunit
	Vigun08g083450	Vu08	17860907	17863019	26S proteasome non-ATPase regulatory subunit-like protein	IPR011990 (Tetratricopeptide-like helical), IPR013143 (PCI/PINT associated module), IPR000717 (Proteasome component (PCI) domain)	GO:0005515 (protein binding)	PF01399	PTHR10678 PTHR10678:SF5		KOG1463		GO:0005515			Cre02.g097650	26S proteasome regulatory subunit
	Vigun08g083500	Vu08	17883734	17886048	AAA type,Ycf2, core protein, ATPase	IPR027417 (P-loop containing nucleoside triphosphate hydrolase)	GO:0005524 (ATP binding)	PF00004	PTHR33078 PTHR33078:SF4				GO:0005524
	Vigun08g083550	Vu08	17906606	17909054	26S proteasome non-ATPase regulatory subunit-like protein	IPR011990 (Tetratricopeptide-like helical), IPR013143 (PCI/PINT associated module), IPR000717 (Proteasome component (PCI) domain)	GO:0005515 (protein binding)	PF01399	PTHR10678 PTHR10678:SF5		KOG1463		GO:0005515			Cre02.g097650	26S proteasome regulatory subunit
	Vigun08g083600	Vu08	17993536	17999076	C-terminal),bZIP transcription factor family protein	IPR020983 (Basic leucine-zipper, IPR004827 (Basic-leucine zipper domain)	GO:0003700 (sequence-specific DNA binding transcription factor activity), GO:0043565 (sequence-specific DNA binding)	PF00170	PTHR22952 PTHR22952:SF113				GO:0003700 GO:0006355 GO:0043565	AT5G24800	basic leucine zipper 9			LOC_Os02g07840	bZIP transcription factor domain containing protein, expressed
	Vigun08g083700	Vu08	18052705	18073175	uncharacterized aarF domain-containing protein kinase 1-like [Glycine max]	IPR011009 (Protein kinase-like domain), IPR012338 (Beta-lactamase/transpeptidase-like), IPR009330 (Lipopolysaccharide core heptose(II) kinase)	GO:0009244 (lipopolysaccharide core region biosynthetic process)	PF00144 PF06176	PTHR10566 PTHR10566:SF84	EC:3.6.3.46	KOG1235	K08869		AT5G24810	ABC1 family protein			LOC_Os06g48770	OsSBeL1 - Putative Serine Beta-Lactamase homologue, expressed
	Vigun08g083800	Vu08	18128144	18133846	transmembrane amino acid transporter family protein, transmembrane)	IPR013057 (Amino acid transporter		PF01490	PTHR22950 PTHR22950:SF278		KOG1303			AT5G49630	amino acid permease 6			LOC_Os07g04180	amino acid transporter, putative, expressed
	Vigun08g083900	Vu08	18176250	18176883	Unknown protein
	Vigun08g084000	Vu08	18207214	18208014	Unknown protein
	Vigun08g084100	Vu08	18208283	18213667	casein kinase I-like 6	IPR011009 (Protein kinase-like domain)	GO:0005524 (ATP binding), GO:0004674 (protein serine/threonine kinase activity), GO:0004672 (protein kinase activity), GO:0006468 (protein phosphorylation)	PF00069	PTHR11909 PTHR11909:SF73	EC:2.7.11.1	KOG1164		GO:0004672 GO:0005524 GO:0006468	AT2G25760	Protein kinase family protein	Cre16.g666200	MUT9 related kinase, serine/threonine protein kinase	LOC_Os01g54100	CK1_CaseinKinase_1a.2 - CK1 includes the casein kinase 1 kinases, expressed
	Vigun08g084150	Vu08	18249984	18251402	Nodulin MtN21 /EamA-like transporter family protein				PTHR31218 PTHR31218:SF14				GO:0016021 GO:0022857
	Vigun08g084200	Vu08	18323783	18334308	transmembrane amino acid transporter family protein, transmembrane)	IPR013057 (Amino acid transporter		PF01490	PTHR22950 PTHR22950:SF208		KOG1303
	Vigun08g084250	Vu08	18397286	18397899	amino acid permease 1, transmembrane)	IPR013057 (Amino acid transporter		PF03222	PTHR22950 PTHR22950:SF208				GO:0003333
	Vigun08g084300	Vu08	18405112	18407518	transmembrane amino acid transporter family protein, transmembrane)	IPR013057 (Amino acid transporter		PF01490	PTHR22950 PTHR22950:SF208
	Vigun08g084400	Vu08	18441014	18453856	subfamily IIB),haloacid dehalogenase-like hydrolase, predicted)	IPR002036 (Endoribonuclease YbeY), IPR023214 (HAD-like domain), IPR006379 (HAD-superfamily hydrolase, IPR023091 (Metalloprotease catalytic domain	GO:0003824 (catalytic activity), GO:0016787 (hydrolase activity), GO:0006364 (rRNA processing), GO:0008152 (metabolic process), GO:0004222 (metalloendopeptidase activity)	PF00702 PF02130	PTHR10000 PTHR10000:SF8	EC:3.1.3.23			GO:0003824 GO:0004222 GO:0006364 GO:0008152 GO:0016787	AT2G25870	haloacid dehalogenase-like hydrolase family protein			LOC_Os01g53720	expressed protein
	Vigun08g084500	Vu08	18489170	18493433	probable pectinesterase/pectinesterase inhibitor 34-like [Glycine max]	IPR006501 (Pectinesterase inhibitor domain), IPR011050 (Pectin lyase fold/virulence factor)	GO:0042545 (cell wall modification), GO:0005618 (cell wall), GO:0004857 (enzyme inhibitor activity), GO:0030599 (pectinesterase activity)	PF01095 PF04043	PTHR31707 PTHR31707:SF8	EC:3.1.1.11			GO:0004857 GO:0005618 GO:0016021 GO:0022900 GO:0030599 GO:0042545	AT3G49220	Plant invertase/pectin methylesterase inhibitor superfamily			LOC_Os01g13320	pectinesterase, putative, expressed
	Vigun08g084700	Vu08	18519677	18521299	GATA, plant),GATA transcription factor 12	IPR016679 (Transcription factor	GO:0005634 (nucleus), GO:0003677 (DNA binding), GO:0043565 (sequence-specific DNA binding), GO:0008270 (zinc ion binding), GO:0003700 (sequence-specific DNA binding transcription factor activity)	PF00320	PTHR10071 PTHR10071:SF196		KOG1601		GO:0003677 GO:0003700 GO:0005634 GO:0006355 GO:0008270 GO:0043565 GO:0045893	AT5G25830	GATA transcription factor 12			LOC_Os01g54210	GATA zinc finger domain containing protein, expressed
	Vigun08g084750	Vu08	18549518	18549881	hypothetical protein
	Vigun08g084800	Vu08	18565087	18566280	Unknown protein
	Vigun08g084900	Vu08	18585379	18602586	protein ABIL2-like isoform X3 [Glycine max]				PTHR10460 PTHR10460:SF10					AT5G24310	ABL interactor-like protein 3			LOC_Os01g37110	ABIL2, putative, expressed
	Vigun08g085000	Vu08	18644941	18645778	Unknown protein, AGP)	IPR009424 (Arabinogalactan peptide		PF06376	PTHR33374 PTHR33374:SF6					AT5G24105	arabinogalactan protein 41
	Vigun08g085100	Vu08	18692781	18696284	plastid division protein PDV1-like [Glycine max]				PTHR33600 PTHR33600:SF4				GO:0046983	AT5G53280	plastid division1			LOC_Os02g16450	expressed protein
	Vigun08g085200	Vu08	18702705	18706700	receptor-like kinase 1, type 2)	IPR011009 (Protein kinase-like domain), IPR013210 (Leucine-rich repeat-containing N-terminal	GO:0005524 (ATP binding), GO:0004672 (protein kinase activity), GO:0006468 (protein phosphorylation)	PF00069 PF08263 PF13855	PTHR27008 PTHR27008:SF5	EC:2.7.11.1	KOG1187		GO:0004672 GO:0004713 GO:0005515 GO:0005524 GO:0006468
	Vigun08g085300	Vu08	18713028	18715853	uncharacterized protein LOC100783743 [Glycine max]	IPR021924 (Protein of unknown function DUF3537)		PF12056	PTHR31963 PTHR31963:SF3					AT2G21080	(1 of 6) PF12056 - Protein of unknown function (DUF3537) (DUF3537)			LOC_Os08g41000	extracellular ligand-gated ion channel, putative, expressed
	Vigun08g085400	Vu08	18724605	18728733	metal-nicotianamine transporter YSL3-like isoform X1 [Glycine max],metal-nicotianamine transporter YSL3-like isoform X3 [Glycine max], OPT superfamily)	IPR004813 (Oligopeptide transporter	GO:0055085 (transmembrane transport)	PF03169	PTHR31645 PTHR31645:SF8				GO:0055085	AT5G53550	YELLOW STRIPE like 3			LOC_Os04g45860	transposon protein, putative, unclassified, expressed
	Vigun08g085500	Vu08	18790943	18801798	C-terminal), WSD1,O-acyltransferase (WSD1-like) family protein, N-terminal)	IPR009721 (O-acyltransferase, IPR004255 (O-acyltransferase	GO:0004144 (diacylglycerol O-acyltransferase activity), GO:0045017 (glycerolipid biosynthetic process)	PF03007 PF06974	PTHR31650 PTHR31650:SF2	EC:2.3.1.20 EC:2.3.1.75			GO:0004144 GO:0045017	AT5G53390	O-acyltransferase (WSD1-like) family protein			LOC_Os05g48260	wax synthase, putative, expressed
	Vigun08g085550	Vu08	18808751	18809328	protein n=4 Tax=Oryza RepID=Q0E0J6_ORYSJ													LOC_Os03g36110	expressed protein
	Vigun08g085600	Vu08	18857581	18861072	basic helix-loop-helix (bHLH) DNA-binding superfamily protein, basic helix-loop-helix (bHLH) domain)	IPR011598 (Myc-type	GO:0046983 (protein dimerization activity)	PF00010	PTHR11514 PTHR11514:SF58				GO:0046983	AT5G53210	basic helix-loop-helix (bHLH) DNA-binding superfamily protein			LOC_Os02g15760	helix-loop-helix DNA-binding domain containing protein, expressed
	Vigun08g085650	Vu08	18907345	18907671	NAD(P)H-quinone oxidoreductase subunit H,NAD(P)H-quinone oxidoreductase subunit 1, iron-sulphur binding domain)	IPR017896 (4Fe-4S ferredoxin-type	GO:0051536 (iron-sulfur cluster binding)	PF00037	PTHR10849	EC:1.6.5.3 EC:1.6.99.3
	Vigun08g085700	Vu08	18947994	18950422	bromo-adjacent homology (BAH) domain-containing protein	IPR001025 (Bromo adjacent homology (BAH) domain)	GO:0003682 (chromatin binding)	PF01426	PTHR12505 PTHR12505:SF28				GO:0003682
	Vigun08g085800	Vu08	18975589	18978763	dehydration-responsive protein RD22	IPR004873 (BURP domain)		PF03181	PTHR31236 PTHR31236:SF2					AT5G25610	BURP domain-containing protein			LOC_Os01g53240	BURP domain containing protein, expressed
	Vigun08g085900	Vu08	18978772	19003248	superfamily 1/2, nucleic acid binding, ATP-dependent helicases, ATP-binding domain),helicases, C-terminal), DNA binding, ATP binding, DNA-directed DNA polymerases	IPR014001 (Helicase, IPR002298 (DNA polymerase A), IPR001650 (Helicase, IPR027417 (P-loop containing nucleoside triphosphate hydrolase)	GO:0004386 (helicase activity), GO:0006260 (DNA replication), GO:0005524 (ATP binding), GO:0003677 (DNA binding), GO:0003676 (nucleic acid binding), GO:0008026 (ATP-dependent helicase activity), GO:0003887 (DNA-directed DNA polymerase activity)	PF00270 PF00271 PF00476	PTHR10133 PTHR10133:SF35	EC:2.7.7.7		K02349	GO:0003676 GO:0003677 GO:0003887 GO:0005524 GO:0006260 GO:0006261	AT4G32700	helicases;ATP-dependent helicases;nucleic acid binding;ATP binding;DNA-directed DNA polymerases;DNA binding	Cre16.g664301	DNA polymerase theta	LOC_Os12g19370	DNA polymerase I family protein, expressed
	Vigun08g086000	Vu08	19033136	19040765	abscisic acid receptor	IPR019587 (Polyketide cyclase/dehydrase), IPR023393 (START-like domain)		PF10604	PTHR31213 PTHR31213:SF12			K14496		AT5G53160	regulatory components of ABA receptor 3			LOC_Os02g15640	CAPIP1, putative, expressed
	Vigun08g086066	Vu08	19068386	19071394	Conserved domain protein n=1 Tax=Burkholderia mallei (strain ATCC 23344) RepID=Q62FM8_BURMA
	Vigun08g086132	Vu08	19064712	19071900	Unknown protein
	Vigun08g086200	Vu08	19085231	19099850	RING/FYVE/PHD-type),ubiquitin ligase SINAT3	IPR013083 (Zinc finger, IPR004162 (E3 ubiquitin-protein ligase SINA like)	GO:0005634 (nucleus), GO:0004842 (ubiquitin-protein ligase activity), GO:0007275 (multicellular organismal development), GO:0006511 (ubiquitin-dependent protein catabolic process), GO:0016567 (protein ubiquitination), GO:0008270 (zinc ion binding), GO:0005515 (protein binding)	PF03145	PTHR10315 PTHR10315:SF34	EC:6.3.2.19	KOG3002	K04506	GO:0004842 GO:0005515 GO:0005634 GO:0006511 GO:0007275 GO:0008270 GO:0016567	AT3G61790	Protein with RING/U-box and TRAF-like domains			LOC_Os02g19140	seven in absentia protein family domain containing protein, expressed
	Vigun08g086301	Vu08	19093110	19095170	uncharacterized protein LOC102670209 [Glycine max]	IPR007021 (Domain of unknown function DUF659), IPR012337 (Ribonuclease H-like domain)	GO:0003676 (nucleic acid binding)	PF04937	PTHR32166 PTHR32166:SF33				GO:0003676			Cre16.g650850	(1 of 2) KOG1121 - Tam3-transposase (Ac family)
	Vigun08g086400	Vu08	19177379	19183046	Flavin-containing monooxygenase family protein,Flavin-binding monooxygenase family protein	IPR013027 (FAD-dependent pyridine nucleotide-disulphide oxidoreductase), IPR020946 (Flavin monooxygenase-like)	GO:0016491 (oxidoreductase activity), GO:0055114 (oxidation-reduction process), GO:0050661 (NADP binding), GO:0050660 (flavin adenine dinucleotide binding)	PF00743	PTHR23023 PTHR23023:SF37	EC:1.14.13.168	KOG1399	K11816	GO:0004499 GO:0016491 GO:0050660 GO:0050661 GO:0055114	AT5G25620	Flavin-binding monooxygenase family protein			LOC_Os01g53200	flavin monooxygenase, putative, expressed
	Vigun08g086500	Vu08	19305085	19307780	Pentatricopeptide repeat (PPR) superfamily protein	IPR002885 (Pentatricopeptide repeat)		PF01535 PF13041	PTHR24015 PTHR24015:SF741				GO:0005515					LOC_Os03g06370	PPR repeat domain containing protein, putative, expressed
	Vigun08g086600	Vu08	19353337	19357644	Peroxisomal membrane 22 kDa (Mpv17/PMP22) family protein	IPR007248 (Mpv17/PMP22)	GO:0016021 (integral component of membrane)	PF04117	PTHR11266 PTHR11266:SF35		KOG1944	K13348	GO:0016021			Cre09.g389208	(1 of 2) PTHR11266//PTHR11266:SF17 - PEROXISOMAL MEMBRANE PROTEIN 2, PXMP2 MPV17 // PROTEIN MPV17	LOC_Os01g12800	peroxisomal membrane protein, putative, expressed
	Vigun08g086700	Vu08	19397651	19401555	rhomboid),rhomboid-like protein 11	IPR002610 (Peptidase S54	GO:0006508 (proteolysis), GO:0016021 (integral component of membrane), GO:0004252 (serine-type endopeptidase activity)	PF01694	PTHR22936 PTHR22936:SF32	EC:3.4.21.105			GO:0004252 GO:0006508 GO:0016021	AT5G25752	rhomboid-like protein 11	Cre16.g664801	rhomboid-like protease	LOC_Os05g13370	OsRhmbd12 - Putative Rhomboid homologue, expressed
	Vigun08g086800	Vu08	19502960	19520725	Sulfite exporter TauE/SafE family protein	IPR002781 (Transmembrane protein TauE like)	GO:0016021 (integral component of membrane)	PF01925	PTHR14255 PTHR14255:SF1				GO:0016021			Cre16.g658750	(1 of 3) PTHR14255 - ATP-DEPENDENT PROTEASE CEREBLON
	Vigun08g086900	Vu08	19544359	19547524	receptor-like kinase 1, type 2)	IPR011009 (Protein kinase-like domain), IPR013210 (Leucine-rich repeat-containing N-terminal	GO:0005524 (ATP binding), GO:0004672 (protein kinase activity), GO:0006468 (protein phosphorylation)	PF00069 PF08263 PF13855	PTHR27008 PTHR27008:SF36	EC:2.7.11.1	KOG1187		GO:0004672 GO:0004713 GO:0005515 GO:0005524 GO:0006468			Cre07.g346550	(1 of 26) KOG1187 - Serine/threonine protein kinase	LOC_Os01g12390	inactive receptor kinase At2g26730 precursor, putative, expressed
	Vigun08g087000	Vu08	19550499	19553741	Unknown protein
	Vigun08g087100	Vu08	19572618	19577123	active site),ubiquitin conjugating enzyme 9	IPR016135 (Ubiquitin-conjugating enzyme/RWD-like), IPR023313 (Ubiquitin-conjugating enzyme	GO:0016881 (acid-amino acid ligase activity)	PF00179	PTHR24068	EC:6.3.2.19	KOG0417	K06689		AT5G53300	ubiquitin-conjugating enzyme 10	Cre16.g693700	Ubiquitin-conjugating enzyme E2	LOC_Os01g60360	ubiquitin-conjugating enzyme, putative, expressed
	Vigun08g087300	Vu08	19639840	19642995	Acyl-CoA N-acyltransferases (NAT) superfamily protein	IPR016181 (Acyl-CoA N-acyltransferase)		PF14542	PTHR31435					AT1G77540	Acyl-CoA N-acyltransferases (NAT) superfamily protein			LOC_Os04g35200	expressed protein
	Vigun08g087400	Vu08	19660903	19664358	V-type proton ATPase 16 kDa proteolipid subunit-like [Glycine max]	IPR002379 (V-ATPase proteolipid subunit C-like domain), IPR000245 (V-ATPase proteolipid subunit)	GO:0015991 (ATP hydrolysis coupled proton transport), GO:0015078 (hydrogen ion transmembrane transporter activity)	PF00137	PTHR10263 PTHR10263:SF13		KOG0232	K02155	GO:0015078 GO:0015991 GO:0033177 GO:0033179	AT1G19910	ATPase, F0/V0 complex, subunit C protein	Cre06.g257450	Vacuolar ATP synthase subunit C proteolipid	LOC_Os02g34510	vacuolar ATP synthase, putative, expressed
	Vigun08g087500	Vu08	19733425	19739681	BTB/POZ domain-containing protein	IPR011333 (BTB/POZ fold)	GO:0005515 (protein binding)	PF00651	PTHR24413 PTHR24413:SF85			K10523	GO:0005515	AT1G21780	BTB/POZ domain-containing protein			LOC_Os08g01320	C3-BTB1 - Bric-a-Brac, Tramtrack, Broad Complex BTB domain with C3 subfamily conserved sequence, expressed
	Vigun08g087600	Vu08	19749814	19755085	filament-like plant protein 1-like isoform X4 [Glycine max]	IPR008587 (Filament-like plant protein)		PF05911	PTHR31580 PTHR31580:SF2					AT1G77580	Plant protein of unknown function (DUF869)			LOC_Os11g06910	myosin heavy chain-related, putative, expressed
	Vigun08g087700	Vu08	19762697	19769220	proline-rich cell wall-like protein, N-terminal, eukaryote)	IPR015940 (Ubiquitin-associated/translation elongation factor EF1B, IPR009060 (UBA-like)	GO:0005515 (protein binding)		PTHR15960				GO:0005515	AT5G53330	Ubiquitin-associated/translation elongation factor EF1B protein			LOC_Os06g06530	proline-rich cell wall protein-like, putative, expressed
	Vigun08g087800	Vu08	19775388	19776235	Unknown protein
	Vigun08g087850	Vu08	19845394	19846965	uncharacterized protein LOC100820019 isoform X5 [Glycine max]			PF14244	PTHR37610 PTHR37610:SF1
	Vigun08g087900	Vu08	19895838	19901346	chlorophyllide A oxygenase	IPR013626 (Pheophorbide a oxygenase), IPR017941 (Rieske [2Fe-2S] iron-sulphur domain)	GO:0005506 (iron ion binding), GO:0016491 (oxidoreductase activity), GO:0010277 (chlorophyllide a oxygenase [overall] activity), GO:0055114 (oxidation-reduction process)	PF00355 PF08417	PTHR21266 PTHR21266:SF19	EC:1.14.13.122		K13600	GO:0010277 GO:0016491 GO:0051537 GO:0055114	AT1G44446	Pheophorbide a oxygenase family protein with Rieske [2Fe-2S] domain	Cre01.g043350	Chlorophyll a oxygenase, chloroplast precursor	LOC_Os10g41780	chlorophyllide a oxygenase, chloroplast precursor, putative, expressed
	Vigun08g087950	Vu08	19901706	19902736	Unknown protein
	Vigun08g088000	Vu08	19924296	19940745	long chain acyl-CoA synthetase 9	IPR000873 (AMP-dependent synthetase/ligase)	GO:0008152 (metabolic process), GO:0003824 (catalytic activity)	PF00501	PTHR24096 PTHR24096:SF181	EC:6.2.1.3		K01897	GO:0003824 GO:0008152	AT1G77590	long chain acyl-CoA synthetase 9			LOC_Os12g07110	acyl-CoA synthetase protein, putative, expressed
	Vigun08g088100	Vu08	19942670	19955221	AAA type, ATPase,Chloroplast Ycf2, core chrC:86474-93358 FORWARD	IPR008543 (Uncharacterised protein family Ycf2), IPR027417 (P-loop containing nucleoside triphosphate hydrolase)	GO:0005524 (ATP binding), GO:0017111 (nucleoside-triphosphatase activity), GO:0000166 (nucleotide binding), GO:0009507 (chloroplast)	PF00004 PF05695	PTHR33078 PTHR33078:SF4				GO:0005524 GO:0009507
	Vigun08g088200	Vu08	19986642	19993546	RNA polymerase sigma factor	IPR014284 (RNA polymerase sigma-70 like domain)	GO:0003700 (sequence-specific DNA binding transcription factor activity), GO:0003677 (DNA binding), GO:0016987 (sigma factor activity)	PF04539 PF04542 PF04545	PTHR30603 PTHR30603:SF4			K03093	GO:0003677 GO:0003700 GO:0006352 GO:0006355 GO:0016987	AT5G24120	sigma factor E			LOC_Os05g50930	RNA polymerase sigma factor, putative, expressed
	Vigun08g088233	Vu08	20026361	20026962	Unknown protein	IPR005819 (Histone H5)	GO:0003677 (DNA binding), GO:0000786 (nucleosome), GO:0006334 (nucleosome assembly)						GO:0000786 GO:0003677 GO:0006334
	Vigun08g088266	Vu08	20027412	20027894	Unknown protein
	Vigun08g088300	Vu08	20058709	20060928	uncharacterized protein LOC100776432 [Glycine max]	IPR008004 (Uncharacterised protein family UPF0503)		PF05340	PTHR35995					AT1G21830	(1 of 7) PF05340 - Protein of unknown function (DUF740) (DUF740)			LOC_Os04g59420	expressed protein
	Vigun08g088400	Vu08	20117655	20119560	GDSL-like Lipase/Acylhydrolase superfamily protein, GDSL)	IPR001087 (Lipase	GO:0016787 (hydrolase activity), GO:0006629 (lipid metabolic process)	PF00657	PTHR22835 PTHR22835:SF239	EC:3.2.1.51			GO:0016788			Cre16.g680300	(1 of 5) 2.3.1.43 - Phosphatidylcholine--sterol O-acyltransferase / Phospholipid--cholesterol acyltransferase
	Vigun08g088500	Vu08	20205679	20208926	Fungi - 0, Plants - 40, Has 71 Blast hits to 71 proteins in 36 species: Archae - 0, Viruses - 0, Metazoa - 17, Bacteria - 0,unknown protein, Other Eukaryotes - 14 (source: NCBI BLink).			PF14966	PTHR28309					AT5G04910	(1 of 1) PF14966 - DNA repair REX1-B (DNA_repr_REX1B)			LOC_Os01g16080	expressed protein
	Vigun08g088600	Vu08	20235324	20243146	probable dimethyladenosine transferase-like [Glycine max]	IPR001737 (Ribosomal RNA adenine methylase transferase)	GO:0008649 (rRNA methyltransferase activity), GO:0000154 (rRNA modification)	PF00398	PTHR11727	EC:2.1.1.183
	Vigun08g088700	Vu08	20271021	20278902	retinoblastoma-binding protein 5-like isoform X3 [Glycine max],retinoblastoma-binding protein 5-like isoform X2 [Glycine max]	IPR015943 (WD40/YVTN repeat-like-containing domain)	GO:0005515 (protein binding)	PF00400	PTHR22847 PTHR22847:SF461		KOG1273	K14961	GO:0005515	AT3G21060	Transducin/WD40 repeat-like superfamily protein	Cre03.g195750	(1 of 1) K14961 - COMPASS component SWD1 (RBBP5, SWD1, CPS50)	LOC_Os03g10990	retinoblastoma-binding protein-like, putative, expressed
	Vigun08g088800	Vu08	20279223	20281342	neurofilament heavy polypeptide-like [Glycine max]	IPR008978 (HSP20-like chaperone)			PTHR11527 PTHR11527:SF131
	Vigun08g088900	Vu08	20325665	20328719	uncharacterized protein At4g08330, chloroplastic-like [Glycine max]				PTHR33674 PTHR33674:SF3				GO:0003677 GO:0003735 GO:0003899 GO:0005622 GO:0005840 GO:0006351 GO:0006412	AT4G08330				LOC_Os05g39060	expressed protein
	Vigun08g089000	Vu08	20372250	20385716	small glutamine-rich tetratricopeptide repeat-containing protein 2-like isoform X4 [Glycine max]	IPR011990 (Tetratricopeptide-like helical)	GO:0005515 (protein binding)	PF13414	PTHR22904 PTHR22904:SF289		KOG0553	K16365	GO:0005515	AT4G08320	Tetratricopeptide repeat (TPR)-like superfamily protein			LOC_Os04g59394	expressed protein
	Vigun08g089100	Vu08	20399598	20431189	sister chromatid cohesion protein PDS5 homolog A-like isoform X1 [Glycine max]	IPR005162 (Retrotransposon gag domain), IPR016024 (Armadillo-type fold)	GO:0005488 (binding)	PF03732	PTHR12663 PTHR12663:SF7		KOG1525	K11267	GO:0005488	AT1G77600	ARM repeat superfamily protein	Cre01.g032550	Conserved in the Green Lineage	LOC_Os01g64900	HEAT, putative, expressed
	Vigun08g089201	Vu08	20435140	20451283	probable sugar phosphate/phosphate translocator [Glycine max]	IPR004853 (Triose-phosphate transporter domain)		PF00892	PTHR11132 PTHR11132:SF127				GO:0016020 GO:0016021
	Vigun08g089300	Vu08	20469643	20471988	Adenine nucleotide alpha hydrolases-like superfamily protein	IPR014729 (Rossmann-like alpha/beta/alpha sandwich fold)	GO:0006950 (response to stress)	PF00582	PTHR31964 PTHR31964:SF37				GO:0006950	AT1G44760	Adenine nucleotide alpha hydrolases-like superfamily protein			LOC_Os01g65440	universal stress protein domain containing protein, putative, expressed
	Vigun08g089400	Vu08	20575775	20585069	replication factor C subunit 1-like isoform X1 [Glycine max]	IPR027417 (P-loop containing nucleoside triphosphate hydrolase)	GO:0005524 (ATP binding)	PF00004	PTHR12172 PTHR12172:SF1		KOG1970		GO:0005524 GO:0005634 GO:0006281 GO:0007049					LOC_Os03g15580	AT hook motif family protein, expressed
	Vigun08g089450	Vu08	20597435	20597909	GRF-type),GRF zinc finger protein	IPR010666 (Zinc finger	GO:0008270 (zinc ion binding)	PF06839		EC:5.99.1.2			GO:0008270	AT2G07505	zinc ion binding			LOC_Os01g74380	hypothetical protein
	Vigun08g089500	Vu08	20670080	20672797	lysm domain GPI-anchored protein 1 precursor	IPR018392 (LysM domain)	GO:0016998 (cell wall macromolecule catabolic process)	PF01476	PTHR23354 PTHR23354:SF75									LOC_Os02g53000	lysM domain-containing GPI-anchored protein precursor, putative, expressed
	Vigun08g089600	Vu08	20712304	20719772	unknown protein				PTHR33874 PTHR33874:SF3					AT1G44770				LOC_Os03g49490	expressed protein
	Vigun08g089700	Vu08	20724243	20728039	BtrG-like),ChaC-like family protein	IPR013024 (Butirosin biosynthesis, IPR006840 (ChaC-like protein)		PF04752	PTHR12192 PTHR12192:SF1		KOG3182			AT1G44790	ChaC-like family protein	Cre10.g452000	(1 of 1) PTHR12192 - CATION TRANSPORT PROTEIN CHAC-RELATED	LOC_Os04g37580	cation transport regulator-like protein 1, putative, expressed
	Vigun08g089750	Vu08	20730000	20735845	Unknown protein
	Vigun08g089800	Vu08	20754984	20756850	Unknown protein
	Vigun08g089900	Vu08	20766585	20771094	nodulin MtN21 /EamA-like transporter family protein	IPR000620 (Drug/metabolite transporter)	GO:0016020 (membrane)	PF00892	PTHR31218 PTHR31218:SF12				GO:0016020 GO:0016021 GO:0022857	AT4G08300	nodulin MtN21 /EamA-like transporter family protein			LOC_Os06g10750	integral membrane protein DUF6 containing protein, expressed
	Vigun08g090000	Vu08	20808946	20813724	nodulin MtN21 /EamA-like transporter family protein	IPR000620 (Drug/metabolite transporter)	GO:0016020 (membrane)	PF00892	PTHR31218 PTHR31218:SF38				GO:0016020 GO:0016021 GO:0022857
	Vigun08g090050	Vu08	20880525	20881501	protein ASPARTIC PROTEASE IN GUARD CELL 2-like [Glycine max]
	Vigun08g090100	Vu08	20883994	20888403	nodulin MtN21 /EamA-like transporter family protein	IPR000620 (Drug/metabolite transporter)	GO:0016020 (membrane)	PF00892	PTHR31218 PTHR31218:SF38				GO:0016020 GO:0016021 GO:0022857	AT4G08290	nodulin MtN21 /EamA-like transporter family protein			LOC_Os10g14920	integral membrane protein DUF6 containing protein, expressed
	Vigun08g090200	Vu08	20904385	20905689	hypothetical protein
	Vigun08g090300	Vu08	20914905	20918428	C2 calcium/lipid-binding and GRAM domain containing protein	IPR013583 (Phosphoribosyltransferase C-terminal), IPR000008 (C2 domain)	GO:0005515 (protein binding)	PF00168 PF08372	PTHR10024 PTHR10024:SF172				GO:0005515	AT3G03680	C2 calcium/lipid-binding plant phosphoribosyltransferase family protein	Cre16.g689950	(1 of 1) PF00168//PF08372 - C2 domain (C2) // Plant phosphoribosyltransferase C-terminal (PRT_C)	LOC_Os03g44890	anthranilate phosphoribosyltransferase, putative, expressed
	Vigun08g090400	Vu08	20957093	20960094	nodulin MtN21 /EamA-like transporter family protein	IPR000620 (Drug/metabolite transporter)	GO:0016020 (membrane)	PF00892	PTHR31218 PTHR31218:SF38				GO:0016020 GO:0016021 GO:0022857	AT4G08290	nodulin MtN21 /EamA-like transporter family protein			LOC_Os10g14920	integral membrane protein DUF6 containing protein, expressed
	Vigun08g090500	Vu08	20989410	20995403	Peptidase M50 family protein				PTHR31412 PTHR31412:SF5	EC:3.4.19.12
	Vigun08g090600	Vu08	21072261	21081699	ATP binding/protein serine/threonine kinase [Glycine max], subgroup)	IPR011009 (Protein kinase-like domain), IPR013320 (Concanavalin A-like lectin/glucanase, IPR024788 (Malectin-like carbohydrate-binding domain)	GO:0005524 (ATP binding), GO:0004674 (protein serine/threonine kinase activity), GO:0004672 (protein kinase activity), GO:0006468 (protein phosphorylation)	PF07714 PF12819 PF13855	PTHR27003 PTHR27003:SF105	EC:2.7.11.1	KOG1187		GO:0004672 GO:0004713 GO:0005515 GO:0005524 GO:0006468			Cre02.g087900	(1 of 104) 2.7.11.25 - Mitogen-activated protein kinase kinase kinase / MLTK
	Vigun08g090700	Vu08	21106739	21121203	ATP binding/protein serine/threonine kinase [Glycine max], subgroup), typical subtype)	IPR011009 (Protein kinase-like domain), IPR013320 (Concanavalin A-like lectin/glucanase, IPR003591 (Leucine-rich repeat, IPR024788 (Malectin-like carbohydrate-binding domain)	GO:0005524 (ATP binding), GO:0004674 (protein serine/threonine kinase activity), GO:0004672 (protein kinase activity), GO:0006468 (protein phosphorylation)	PF07714 PF12819 PF13855	PTHR27003	EC:2.7.10.1 EC:2.7.11.1	KOG1187		GO:0004672 GO:0004713 GO:0005515 GO:0005524 GO:0006468
	Vigun08g090800	Vu08	21139863	21143131	emp24/gp25L/p24 family/GOLD family protein	IPR009038 (GOLD)	GO:0016021 (integral component of membrane), GO:0006810 (transport)	PF01105	PTHR22811 PTHR22811:SF68		KOG1691		GO:0006810 GO:0016021			Cre07.g315900	Putative cargo transport protein EMP24
	Vigun08g090900	Vu08	21180479	21188150	N-acyl-L-amino-acid amidohydrolase	IPR002933 (Peptidase M20)	GO:0016787 (hydrolase activity), GO:0006520 (cellular amino acid metabolic process), GO:0004046 (aminoacylase activity), GO:0008152 (metabolic process), GO:0005737 (cytoplasm)	PF04389 PF07687	PTHR11014 PTHR11014:SF56	EC:3.5.1.14	KOG2275	K14677	GO:0004046 GO:0005737 GO:0006520	AT1G44820	Peptidase M20/M25/M40 family protein	Cre06.g271700	Metallopeptidase M20 family protein	LOC_Os06g10770	peptidase, putative, expressed
	Vigun08g091000	Vu08	21211973	21213214	ethylene-responsive transcription factor 13-like [Glycine max]	IPR016177 (DNA-binding domain)	GO:0003700 (sequence-specific DNA binding transcription factor activity), GO:0003677 (DNA binding)	PF00847	PTHR31985 PTHR31985:SF37				GO:0003677 GO:0003700 GO:0006355	AT1G44830	Integrase-type DNA-binding superfamily protein			LOC_Os03g15660	AP2 domain containing protein, expressed
	Vigun08g091050	Vu08	21249514	21249831	uncharacterized protein LOC102667450 [Glycine max]				PTHR32166 PTHR32166:SF33
	Vigun08g091100	Vu08	21251070	21252335	RING finger protein 44-like [Glycine max], RING/FYVE/PHD-type)	IPR013083 (Zinc finger	GO:0008270 (zinc ion binding), GO:0005515 (protein binding)	PF13639	PTHR22763 PTHR22763:SF88			K19041	GO:0005515 GO:0008270
	Vigun08g091300	Vu08	21305579	21307354	scarecrow-like transcription factor PAT1-like [Glycine max]	IPR005202 (Transcription factor GRAS)		PF03514	PTHR31636 PTHR31636:SF25					AT4G08250	GRAS family transcription factor			LOC_Os03g15680	nodulation-signaling pathway 2 protein, putative, expressed
	Vigun08g091400	Vu08	21318093	21326506	Fungi - 0, Other Eukaryotes - 0 (source: NCBI BLink)., Viruses - 0, Has 33 Blast hits to 33 proteins in 12 species: Archae - 0, Bacteria - 0, Plants - 33,unknown protein, Metazoa - 0				PTHR37237 PTHR37237:SF1					AT4G08240				LOC_Os02g35890	expressed protein
	Vigun08g091600	Vu08	21374573	21379863	LOCATED IN: endomembrane system, EXPRESSED IN: male gametophyte, INVOLVED IN: biological_process unknown, pollen tube, M germinated pollen stage, FUNCTIONS IN: molecular_function unknown, EXPRESSED DURING: L mature pollen stage,unknown protein				PTHR35691 PTHR35691:SF1					AT1G21930				LOC_Os12g29670	expressed protein
	Vigun08g091700	Vu08	21380735	21384897	OB-fold),uncharacterized protein LOC100816843 [Glycine max]	IPR012340 (Nucleic acid-binding			PTHR38542 PTHR38542:SF1									LOC_Os04g37750	expressed protein
	Vigun08g091800	Vu08	21385416	21391937	conserved site), OB-fold),DIS3-like exonuclease 2-like [Glycine max]	IPR022966 (Ribonuclease II/R, IPR028591 (DIS3-like exonuclease 2), IPR012340 (Nucleic acid-binding	GO:0000175 (3'-5'-exoribonuclease activity)	PF00773	PTHR23355 PTHR23355:SF9	EC:3.1.13.1		K18758		AT1G77680	Ribonuclease II/R family protein	Cre03.g208100	3'-5' exoribonuclease II	LOC_Os02g51780	ribonuclease protein, putative, expressed
	Vigun08g091900	Vu08	21437556	21441376	glycine-rich protein	IPR024491 (Selenoprotein SelK/SelG)		PF10961	PTHR16875 PTHR16875:SF0					AT4G08230	glycine-rich protein	Cre13.g607950	Selenoprotein K	LOC_Os03g15720	expressed protein
	Vigun08g092000	Vu08	21478363	21481147	flavonol synthase [Glycine max]	IPR005123 (Oxoglutarate/iron-dependent dioxygenase), IPR027443 (Isopenicillin N synthase-like), IPR026992 (Non-haem dioxygenase N-terminal domain)	GO:0016491 (oxidoreductase activity), GO:0055114 (oxidation-reduction process)	PF03171 PF14226	PTHR10209 PTHR10209:SF165	EC:1.14.11.23	KOG0143	K05278	GO:0016491 GO:0055114	AT5G08640	flavonol synthase 1			LOC_Os02g52840	flavonol synthase/flavanone 3-hydroxylase, putative, expressed
	Vigun08g092100	Vu08	21512059	21512749	uncharacterized protein LOC102660765 [Glycine max]				PTHR35495 PTHR35495:SF2
	Vigun08g092200	Vu08	21542790	21543657	uncharacterized protein LOC102660639 [Glycine max]				PTHR35495 PTHR35495:SF2
	Vigun08g092300	Vu08	21558817	21560601	Pathogenesis-related thaumatin superfamily protein	IPR001938 (Thaumatin)		PF00314	PTHR31048 PTHR31048:SF26					AT1G77700	Pathogenesis-related thaumatin superfamily protein	Cre02.g102300	(1 of 1) PTHR31013:SF2 - PROTEIN THN-1-RELATED	LOC_Os04g59370	thaumatin, putative, expressed
	Vigun08g092400	Vu08	21598060	21606349	uncharacterized protein At1g04910-like [Glycine max]	IPR019378 (GDP-fucose protein O-fucosyltransferase)		PF10250	PTHR31288 PTHR31288:SF7					AT1G38131	O-fucosyltransferase family protein
	Vigun08g092500	Vu08	21611255	21623171	putative protein kinase 1	IPR011009 (Protein kinase-like domain)	GO:0005524 (ATP binding), GO:0004674 (protein serine/threonine kinase activity), GO:0004672 (protein kinase activity), GO:0006468 (protein phosphorylation)	PF07714	PTHR22974 PTHR22974:SF21	EC:2.7.12.2	KOG0596	K08866	GO:0004672 GO:0004712 GO:0004713 GO:0005524 GO:0006468 GO:0007093 GO:0051304	AT1G77720	putative protein kinase 1			LOC_Os03g49750	protein kinase family protein, putative, expressed
	Vigun08g092700	Vu08	21704142	21711406	Oxysterol-binding family protein	IPR011993 (Pleckstrin homology-like domain), IPR000648 (Oxysterol-binding protein)		PF01237 PF15413	PTHR10972 PTHR10972:SF67					AT4G08180	OSBP(oxysterol binding protein)-related protein 1C			LOC_Os03g49770	oxysterol-binding protein, putative, expressed
	Vigun08g092850	Vu08	21734190	21734505	hypothetical protein				PTHR34890 PTHR34890:SF2
	Vigun08g093000	Vu08	21772023	21777403	C-terminal),phosphatidylinositol-4-phosphate 5-kinase 1, N-terminal domain)	IPR027484 (Phosphatidylinositol-4-phosphate 5-kinase, IPR023610 (Phosphatidylinositol-4-phosphate 5-kinase), IPR027483 (Phosphatidylinositol-4-phosphate 5-kinase	GO:0005524 (ATP binding), GO:0016308 (1-phosphatidylinositol-4-phosphate 5-kinase activity), GO:0016307 (phosphatidylinositol phosphate kinase activity), GO:0046488 (phosphatidylinositol metabolic process)	PF01504 PF02493	PTHR23086 PTHR23086:SF33	EC:2.7.1.68		K00889	GO:0016307 GO:0046488	AT1G21980	phosphatidylinositol-4-phosphate 5-kinase 1	Cre06.g249950	(1 of 3) K00889 - 1-phosphatidylinositol-4-phosphate 5-kinase (PIP5K)	LOC_Os03g49800	phosphatidylinositol-4-phosphate 5-kinase, putative, expressed
	Vigun08g093100	Vu08	21802662	21804379	alpha-beta plait),RNA-binding family protein n=1 Tax=Populus trichocarpa RepID=B9GUF5_POPTR	IPR012677 (Nucleotide-binding, IPR007201 (RNA recognition motif 2)	GO:0003676 (nucleic acid binding), GO:0000166 (nucleotide binding)	PF04059	PTHR24012 PTHR24012:SF415				GO:0000166 GO:0003676
	Vigun08g093200	Vu08	21850157	21853316	probable calcium-binding protein CML29-like [Glycine max]	IPR011992 (EF-hand domain pair)	GO:0005509 (calcium ion binding)	PF13499	PTHR10891		KOG0027		GO:0005509					LOC_Os06g47640	OsCML29 - Calmodulin-related calcium sensor protein, expressed
	Vigun08g093300	Vu08	21907432	21913201	Oxidoreductase molybdopterin binding domain containing protein n=4 Tax=Coccidioides RepID=C5PJ79_COCP7	IPR008335 (Eukaryotic molybdopterin oxidoreductase), IPR001834 (NADH:cytochrome b5 reductase (CBR)), IPR017938 (Riboflavin synthase-like beta-barrel), IPR014756 (Immunoglobulin E-set)	GO:0042128 (nitrate assimilation), GO:0005506 (iron ion binding), GO:0050660 (flavin adenine dinucleotide binding), GO:0043546 (molybdopterin cofactor binding), GO:0055114 (oxidation-reduction process), GO:0046872 (metal ion binding), GO:0030151 (molybdenum ion binding), GO:0009055 (electron carrier activity), GO:0016491 (oxidoreductase activity), GO:0020037 (heme binding)	PF00173 PF00174 PF00175 PF00970 PF03404	PTHR19370 PTHR19370:SF100	EC:1.7.1.1		K10534	GO:0006809 GO:0016491 GO:0030151 GO:0042128 GO:0050464 GO:0055114	AT1G37130	nitrate reductase 2	Cre09.g410950	Nitrate reductase	LOC_Os08g36480	nitrate reductase, putative, expressed
	Vigun08g093400	Vu08	21939137	21940275	hypothetical protein
	Vigun08g093500	Vu08	21956479	21968755	protein kinase family protein	IPR011009 (Protein kinase-like domain)	GO:0005524 (ATP binding), GO:0004674 (protein serine/threonine kinase activity), GO:0004672 (protein kinase activity), GO:0006468 (protein phosphorylation)	PF14531	PTHR24361 PTHR24361:SF318	EC:2.7.11.25	KOG0198	K13414	GO:0004672 GO:0004713 GO:0005524 GO:0006468	AT4G08500	MAPK/ERK kinase kinase 1			LOC_Os03g49640	STE_MEKK_ste11_MAP3K.14 - STE kinases include homologs to sterile 7, sterile 11 and sterile 20 from yeast, expressed
	Vigun08g093600	Vu08	21995881	22003627	chitinase-like protein PB1E7.04c-like isoform X3 [Glycine max]				PTHR34112 PTHR34112:SF3					AT1G36990		Cre06.g286500		LOC_Os04g37540	expressed protein
	Vigun08g093700	Vu08	22113921	22119985	chitinase-like protein PB1E7.04c-like isoform X3 [Glycine max]				PTHR34112 PTHR34112:SF3					AT1G36990		Cre06.g286500		LOC_Os04g37540	expressed protein
	Vigun08g093800	Vu08	22129085	22129648	uncharacterized protein LOC100806174 [Glycine max]				PTHR36323 PTHR36323:SF1					AT1G36940				LOC_Os03g49560	expressed protein
	Vigun08g093900	Vu08	22152454	22155848	Galactosyltransferase family protein, family 31)	IPR002659 (Glycosyl transferase, IPR025298 (Domain of unknown function DUF4094)	GO:0006486 (protein glycosylation), GO:0008378 (galactosyltransferase activity), GO:0016020 (membrane)	PF01762 PF13334	PTHR11214 PTHR11214:SF74	EC:2.4.1.134	KOG2288		GO:0006486 GO:0008378 GO:0016020	AT1G77810	Galactosyltransferase family protein			LOC_Os02g35870	galactosyltransferase, putative, expressed
	Vigun08g094000	Vu08	22233109	22237432	auxin response factor 17	IPR015300 (DNA-binding pseudobarrel domain), IPR010525 (Auxin response factor)	GO:0003677 (DNA binding), GO:0005634 (nucleus), GO:0009725 (response to hormone)	PF02362 PF06507	PTHR31384 PTHR31384:SF19				GO:0003677 GO:0005634 GO:0006355 GO:0009725	AT1G77850	auxin response factor 17
	Vigun08g094100	Vu08	22241205	22242682	uncharacterized protein LOC100787257 [Glycine max]			PF15938	PTHR37192 PTHR37192:SF1					AT1G36380	(1 of 1) PF15938 - Domain of unknown function (DUF4750) (DUF4750)			LOC_Os02g34730	transposon protein, putative, Mariner sub-class, expressed
	Vigun08g094200	Vu08	22260883	22265143	abscisic acid responsive element-binding factor 1	IPR004827 (Basic-leucine zipper domain)	GO:0003700 (sequence-specific DNA binding transcription factor activity), GO:0043565 (sequence-specific DNA binding)	PF00170	PTHR22952 PTHR22952:SF174			K14432	GO:0003700 GO:0006355 GO:0043565
	Vigun08g094300	Vu08	22290285	22292438	Unknown protein
	Vigun08g094400	Vu08	22341043	22345497	TGACG-sequence-specific DNA-binding protein TGA-2.1 isoform X4 [Glycine max]	IPR004827 (Basic-leucine zipper domain), IPR025422 (Transcription factor TGA like domain)	GO:0003700 (sequence-specific DNA binding transcription factor activity), GO:0043565 (sequence-specific DNA binding)	PF00170 PF14144	PTHR22952 PTHR22952:SF203			K14431	GO:0003700 GO:0006351 GO:0006355 GO:0043565
	Vigun08g094450	Vu08	22353094	22354958	hypothetical protein
	Vigun08g094500	Vu08	22426378	22428553	uncharacterized protein LOC100805100 [Glycine max]				PTHR31509 PTHR31509:SF2					AT1G22030	(1 of 2) PTHR31509:SF2 - F2E2.8			LOC_Os02g34710	expressed protein
	Vigun08g094800	Vu08	22488407	22498655	DNA-directed RNA polymerase II protein	IPR018791 (UV radiation resistance protein/autophagy-related protein 14)	GO:0010508 (positive regulation of autophagy)	PF10186	PTHR21297 PTHR21297:SF1				GO:0010508	AT4G08540	DNA-directed RNA polymerase II protein	Cre08.g377600	AuTophaGy related	LOC_Os07g43322	expressed protein
	Vigun08g094850	Vu08	22509981	22510669	family 1), superfamily),beta glucosidase 41	IPR001360 (Glycoside hydrolase, IPR017853 (Glycoside hydrolase	GO:0005975 (carbohydrate metabolic process)	PF00232	PTHR10353 PTHR10353:SF46	EC:3.2.1.21			GO:0004553 GO:0005975
	Vigun08g094900	Vu08	22542780	22556835	electron carrier/protein disulfide oxidoreductase	IPR011991 (Winged helix-turn-helix DNA-binding domain), IPR012336 (Thioredoxin-like fold), IPR006869 (Domain of unknown function DUF547)	GO:0009055 (electron carrier activity), GO:0015035 (protein disulfide oxidoreductase activity), GO:0045454 (cell redox homeostasis), GO:0035556 (intracellular signal transduction)	PF00462 PF00610 PF04784	PTHR23054 PTHR23054:SF27		KOG1752		GO:0009055 GO:0015035 GO:0035556 GO:0045454	AT4G08550	electron carriers;protein disulfide oxidoreductases	Cre06.g278183	(1 of 1) PTHR23054:SF14 - PROTEIN Y45F10A.7, ISOFORM A	LOC_Os06g12030	glutaredoxin domain containing protein, putative, expressed
	Vigun08g095000	Vu08	22573348	22579611	glycerol-3-phosphate acyltransferase 3	IPR002123 (Phospholipid/glycerol acyltransferase)	GO:0008152 (metabolic process)	PF01553	PTHR15486 PTHR15486:SF18	EC:2.3.1.15		K13508	GO:0008152 GO:0016746
	Vigun08g095100	Vu08	22675753	22677997	glycerol-3-phosphate acyltransferase 2	IPR002123 (Phospholipid/glycerol acyltransferase)	GO:0008152 (metabolic process)	PF01553	PTHR15486 PTHR15486:SF18	EC:2.3.1.15		K13508	GO:0008152 GO:0016746
	Vigun08g095300	Vu08	22726168	22727929	Unknown protein
	Vigun08g095333	Vu08	22743282	22743710	carboxy-terminal domain protein,Ulp1 protease family								GO:0006367
	Vigun08g095366	Vu08	22743782	22744462	uncharacterized protein LOC100807255 isoform X9 [Glycine max]
	Vigun08g095400	Vu08	22744463	22748639	uncharacterized protein LOC100807274 isoform X1 [Glycine max]				PTHR33018 PTHR33018:SF3									LOC_Os04g19180	transposon protein, putative, CACTA, En/Spm sub-class
	Vigun08g095600	Vu08	22845497	22846182	hypothetical protein				PTHR34950 PTHR34950:SF1
	Vigun08g095700	Vu08	22946986	22950109	LL-diaminopimelate aminotransferase,Pyridoxal phosphate (PLP)-dependent transferases superfamily protein, plants and Chlamydia type)	IPR019942 (LL-diaminopimelate aminotransferase, IPR015424 (Pyridoxal phosphate-dependent transferase)	GO:0009089 (lysine biosynthetic process via diaminopimelate), GO:0003824 (catalytic activity), GO:0009058 (biosynthetic process), GO:0030170 (pyridoxal phosphate binding)	PF04864	PTHR11751 PTHR11751:SF376	EC:2.6.1.83	KOG0257	K10206	GO:0003824 GO:0009089 GO:0010285 GO:0016846
	Vigun08g095800	Vu08	23047860	23048349	Unknown protein				PTHR34950 PTHR34950:SF1
	Vigun08g095900	Vu08	23049547	23049780	Unknown protein				PTHR34950 PTHR34950:SF1
	Vigun08g096000	Vu08	23060823	23061579	Unknown protein
	Vigun08g096050	Vu08	23065047	23066130	B3 DNA-binding domain protein	IPR015300 (DNA-binding pseudobarrel domain)	GO:0003677 (DNA binding)	PF02362					GO:0003677
	Vigun08g096100	Vu08	23067216	23068239	hypothetical protein				PTHR34950 PTHR34950:SF1
	Vigun08g096201	Vu08	23127637	23129895	Unknown protein
	Vigun08g096300	Vu08	23144701	23155074	exosome complex component RRP43-like isoform X4 [Glycine max], phosphorolytic domain 2)	IPR015847 (Exoribonuclease, IPR020568 (Ribosomal protein S5 domain 2-type fold)		PF01138 PF03725	PTHR11097 PTHR11097:SF9		KOG1613	K12586		AT1G60080	3'-5'-exoribonuclease family protein	Cre10.g440900	Rrp42-like exosome component	LOC_Os11g20689	exosome complex exonuclease, putative, expressed
	Vigun08g096500	Vu08	23162000	23165408	beta-propeller),Galactose oxidase/kelch repeat superfamily protein	IPR015916 (Galactose oxidase, IPR001810 (F-box domain)	GO:0005515 (protein binding)	PF01344 PF12937	PTHR24414 PTHR24414:SF39				GO:0005515	AT1G22040	Galactose oxidase/kelch repeat superfamily protein			LOC_Os10g21930	OsFBK21 - F-box domain and kelch repeat containing protein, expressed
	Vigun08g096550	Vu08	23196528	23196965	Unknown protein
	Vigun08g096600	Vu08	23228637	23229257	protein FANTASTIC FOUR 3 [Glycine max]	IPR021410 (The fantastic four family)		PF11250	PTHR33155 PTHR33155:SF12
	Vigun08g096700	Vu08	23246151	23251249	Eukaryotic aspartyl protease family protein	IPR001461 (Aspartic peptidase), IPR021109 (Aspartic peptidase domain)	GO:0006508 (proteolysis), GO:0004190 (aspartic-type endopeptidase activity)	PF00026	PTHR13683 PTHR13683:SF339	EC:3.4.23.12	KOG1339		GO:0004190 GO:0006508
	Vigun08g096800	Vu08	23257336	23262009	C2H2),uncharacterized protein LOC100527694 isoform X1 [Glycine max]	IPR007087 (Zinc finger	GO:0046872 (metal ion binding)		PTHR21385 PTHR21385:SF1				GO:0016021 GO:0022900 GO:0046872
	Vigun08g096850	Vu08	23311476	23312836	Unknown protein
	Vigun08g096900	Vu08	23317821	23326844	MADS-box transcription factor family protein, MADS-box)	IPR002100 (Transcription factor	GO:0046983 (protein dimerization activity), GO:0003677 (DNA binding)	PF00319	PTHR11945 PTHR11945:SF154		KOG0014		GO:0003677 GO:0046983	AT1G22130	AGAMOUS-like 104			LOC_Os06g11970	OsMADS63 - MADS-box family gene with MIKC* type-box, expressed
	Vigun08g097000	Vu08	23358293	23360001	Ribosomal protein S4, N-terminal)	IPR001912 (Ribosomal protein S4/S9, IPR022801 (Ribosomal protein S4/S9)	GO:0005622 (intracellular), GO:0003735 (structural constituent of ribosome), GO:0003723 (RNA binding), GO:0015935 (small ribosomal subunit), GO:0019843 (rRNA binding), GO:0006412 (translation)	PF00163 PF01479	PTHR11831 PTHR11831:SF13		KOG3301	K02997	GO:0003723 GO:0003735 GO:0005622 GO:0006412 GO:0015935 GO:0019843	AT5G39850	Ribosomal protein S4	Cre08.g359750	Cytosolic 80S ribosomal protein S9	LOC_Os03g05980	40S ribosomal protein S9-2, putative, expressed
	Vigun08g097100	Vu08	23367519	23375349	uncharacterized protein LOC102665554 isoform X3 [Glycine max]
	Vigun08g097200	Vu08	23415751	23417050	Fungi - 0, Other Eukaryotes - 3 (source: NCBI BLink)., Metazoa - 9, Viruses - 0, Has 40 Blast hits to 40 proteins in 14 species: Archae - 0, Plants - 28, Bacteria - 0,unknown protein				PTHR12681					AT1G22140	(1 of 2) PTHR12681 - ZINC FINGER-CONTAINING PROTEIN P48ZNF			LOC_Os03g26791	expressed protein
	Vigun08g097300	Vu08	23436025	23440285	3,sulfate transporter 1	IPR001902 (Sulphate anion transporter)	GO:0016020 (membrane), GO:0008272 (sulfate transport), GO:0008271 (secondary active sulfate transmembrane transporter activity), GO:0015116 (sulfate transmembrane transporter activity), GO:0016021 (integral component of membrane), GO:0055085 (transmembrane transport)	PF00916 PF01740	PTHR11814 PTHR11814:SF61			K17469	GO:0008271 GO:0008272 GO:0015116 GO:0016020 GO:0016021 GO:0055085					LOC_Os03g09940	sulfate transporter, putative, expressed
	Vigun08g097350	Vu08	23495781	23498775	uncharacterized protein LOC100814801 isoform X3 [Glycine max],uncharacterized protein LOC100782148 [Glycine max]
	Vigun08g097400	Vu08	23499059	23501315	carboxy-terminal domain protein,Ulp1 protease family
	Vigun08g097500	Vu08	23521756	23530492	3,sulfate transporter 1	IPR001902 (Sulphate anion transporter)	GO:0016020 (membrane), GO:0008272 (sulfate transport), GO:0008271 (secondary active sulfate transmembrane transporter activity), GO:0015116 (sulfate transmembrane transporter activity), GO:0016021 (integral component of membrane), GO:0055085 (transmembrane transport)	PF00916 PF01740	PTHR11814 PTHR11814:SF65			K17470	GO:0005886 GO:0008271 GO:0008272 GO:0015116 GO:0016020 GO:0016021 GO:0055085	AT1G22150	sulfate transporter 1;3			LOC_Os08g31410	sulfate transporter, putative, expressed
	Vigun08g097600	Vu08	23618055	23619294	Protein of unknown function (DUF581)	IPR007650 (Protein of unknown function DUF581)		PF04570	PTHR33059 PTHR33059:SF9					AT1G78020	Protein of unknown function (DUF581)			LOC_Os09g20240	DUF581 domain containing protein, expressed
	Vigun08g097700	Vu08	23653341	23655326	GDSL-like Lipase/Acylhydrolase superfamily protein, GDSL)	IPR001087 (Lipase	GO:0016787 (hydrolase activity), GO:0006629 (lipid metabolic process)	PF00657	PTHR22835 PTHR22835:SF116	EC:3.1.1.3			GO:0016788			Cre16.g680300	(1 of 5) 2.3.1.43 - Phosphatidylcholine--sterol O-acyltransferase / Phospholipid--cholesterol acyltransferase
	Vigun08g097800	Vu08	23698938	23703586	glucan 1, superfamily),3-beta-glucosidase A-like [Glycine max]	IPR008999 (Actin cross-linking), IPR010431 (Fascin), IPR017853 (Glycoside hydrolase	GO:0051015 (actin filament binding), GO:0005975 (carbohydrate metabolic process)	PF00150	PTHR10551 PTHR10551:SF12	EC:3.2.1.58			GO:0004553 GO:0005975 GO:0007015 GO:0051015					LOC_Os10g22520	cellulase, putative, expressed
	Vigun08g097900	Vu08	23723438	23728578	glucan 1, superfamily),3-beta-glucosidase A-like [Glycine max]	IPR008999 (Actin cross-linking), IPR010431 (Fascin), IPR017853 (Glycoside hydrolase	GO:0051015 (actin filament binding), GO:0005975 (carbohydrate metabolic process)	PF00150	PTHR10551 PTHR10551:SF12	EC:3.2.1.58			GO:0004553 GO:0005975 GO:0007015 GO:0051015					LOC_Os10g22520	cellulase, putative, expressed
	Vigun08g098000	Vu08	23736648	23739904	phosphoglycerate/bisphosphoglycerate mutase	IPR005952 (Phosphoglycerate mutase 1)	GO:0004619 (phosphoglycerate mutase activity), GO:0006096 (glycolysis), GO:0003824 (catalytic activity), GO:0008152 (metabolic process)	PF00300	PTHR11931 PTHR11931:SF6	EC:5.4.2.11	KOG0235	K01834	GO:0004619 GO:0006096 GO:0016868	AT1G22170	Phosphoglycerate mutase family protein			LOC_Os02g51590	phosphoglycerate mutase, putative, expressed
	Vigun08g098100	Vu08	23753385	23754485	Pollen Ole e 1 allergen and extensin family protein	IPR006041 (Pollen Ole e 1 allergen/extensin)		PF01190	PTHR31614 PTHR31614:SF5									LOC_Os10g22590	POEI24 - Pollen Ole e I allergen and extensin family protein precursor, expressed
	Vigun08g098150	Vu08	23770257	23770480	carboxy-terminal domain protein,Ulp1 protease family
	Vigun08g098200	Vu08	23777606	23783549	N-terminal domain),Sec14p-like phosphatidylinositol transfer family protein	IPR011074 (CRAL/TRIO, IPR001251 (CRAL-TRIO domain)		PF03765 PF13716	PTHR10174 PTHR10174:SF148		KOG1470			AT1G22180	Sec14p-like phosphatidylinositol transfer family protein	Cre03.g210961	(1 of 1) PTHR10174:SF127 - PHOSPHATIDYLINOSITOL TRANSFER PROTEIN PDR16-RELATED	LOC_Os02g51610	CRAL/TRIO domain containing protein, expressed
	Vigun08g098300	Vu08	23789727	23794595	superfamily),beta-xylosidase 3	IPR026891 (Fibronectin type III-like domain), IPR026892 (Glycoside hydrolase family 3), IPR002772 (Glycoside hydrolase family 3 C-terminal domain), IPR017853 (Glycoside hydrolase	GO:0005975 (carbohydrate metabolic process)	PF00933 PF01915 PF14310	PTHR30620 PTHR30620:SF8	EC:3.2.1.37 EC:3.2.1.55			GO:0004553 GO:0005975	AT1G78060	Glycosyl hydrolase family protein			LOC_Os02g51620	glycosyl hydrolase family 3 protein, putative, expressed
	Vigun08g098400	Vu08	23806204	23813999	ser/thr-rich protein T10 in DGCR region-like protein	IPR008551 (Protein of unknown function DUF833)		PF05742	PTHR17985 PTHR17985:SF13		KOG2342			AT4G38260	Protein of unknown function (DUF833)	Cre12.g548550	(1 of 1) PTHR17985//PTHR17985:SF8 - SER/THR-RICH PROTEIN T10 IN DGCR REGION // TRANSPORT AND GOLGI ORGANIZATION PROTEIN 2 HOMOLOG	LOC_Os09g15480	Ser/Thr-rich protein T10 in DGCR region, putative, expressed
	Vigun08g098450	Vu08	23872014	23874131	Unknown protein
	Vigun08g098500	Vu08	23887707	23889790	ethylene-responsive element binding factor 13	IPR016177 (DNA-binding domain)	GO:0003700 (sequence-specific DNA binding transcription factor activity), GO:0003677 (DNA binding)	PF00847	PTHR31657 PTHR31657:SF9			K09286	GO:0003677 GO:0003700 GO:0006355	AT1G78080	related to AP2 4			LOC_Os02g51670	ethylene-responsive transcription factor, putative, expressed
	Vigun08g098600	Vu08	23921038	23929717	C-terminal),endoplasmic reticulum-Golgi intermediate compartment protein 3-like [Glycine max]	IPR012936 (Endoplasmic reticulum vesicle transporter		PF07970 PF13850	PTHR10984 PTHR10984:SF35		KOG2667			AT1G36050	Endoplasmic reticulum vesicle transporter protein	Cre13.g579850	(1 of 1) PTHR10984:SF25 - ENDOPLASMIC RETICULUM-GOLGI INTERMEDIATE COMPARTMENT PROTEIN 3	LOC_Os04g38340	endoplasmic reticulum-Golgi intermediate compartment protein 3, putative, expressed
	Vigun08g098700	Vu08	23933498	23935331	GDSL-like Lipase/Acylhydrolase superfamily protein, GDSL)	IPR001087 (Lipase	GO:0016787 (hydrolase activity), GO:0006629 (lipid metabolic process)	PF00657	PTHR22835 PTHR22835:SF116	EC:3.1.1.3			GO:0016788			Cre16.g680300	(1 of 5) 2.3.1.43 - Phosphatidylcholine--sterol O-acyltransferase / Phospholipid--cholesterol acyltransferase
	Vigun08g098750	Vu08	23975380	23976082	Unknown protein
	Vigun08g098800	Vu08	23980452	23983866	subfamily IIB),trehalose-6-phosphate phosphatase	IPR023214 (HAD-like domain), IPR006379 (HAD-superfamily hydrolase	GO:0005992 (trehalose biosynthetic process), GO:0008152 (metabolic process), GO:0003824 (catalytic activity)	PF02358	PTHR10788 PTHR10788:SF25	EC:3.1.3.12		K01087	GO:0003824 GO:0005992 GO:0008152			Cre12.g497750	Trehalose 6-phosphate phosphatase
	Vigun08g098900	Vu08	24034529	24038224	TPR repeat-containing thioredoxin TTL1-like [Glycine max]	IPR011990 (Tetratricopeptide-like helical), IPR012336 (Thioredoxin-like fold)	GO:0005515 (protein binding), GO:0045454 (cell redox homeostasis)	PF00085 PF07719 PF13414	PTHR22904 PTHR22904:SF360		KOG0907	K09527	GO:0005515 GO:0045454	AT1G78120	Tetratricopeptide repeat (TPR)-like superfamily protein
	Vigun08g098950	Vu08	24076395	24084514	Unknown protein
	Vigun08g099000	Vu08	24094134	24096276	VQ motif-containing protein	IPR008889 (VQ)		PF05678	PTHR33179 PTHR33179:SF5									LOC_Os09g20460	VQ domain containing protein, putative, expressed
	Vigun08g099100	Vu08	24096633	24097783	Unknown protein
	Vigun08g099200	Vu08	24124121	24127837	general substrate transporter),Membrane transport protein-like n=2 Tax=Oryza sativa subsp. japonica RepID=Q6H4F0_ORYSJ	IPR016196 (Major facilitator superfamily domain, IPR011701 (Major facilitator superfamily)	GO:0016021 (integral component of membrane), GO:0055085 (transmembrane transport)	PF00083	PTHR23505 PTHR23505:SF15		KOG1330		GO:0016021 GO:0022857 GO:0055085	AT1G78130	Major facilitator superfamily protein	Cre06.g311150	Major facilitator superfamily transporter	LOC_Os09g20480	transporter, putative, expressed
	Vigun08g099300	Vu08	24174760	24178859	pumilio-family RNA-binding repeatprotein	IPR016024 (Armadillo-type fold)	GO:0005488 (binding), GO:0003723 (RNA binding)	PF00806	PTHR12537 PTHR12537:SF64				GO:0003723 GO:0005488	AT1G22240	pumilio 8			LOC_Os12g31000	pumilio-family RNA binding repeat domain containing protein, expressed
	Vigun08g099350	Vu08	24186199	24186578	SWIM-type),Unknown protein	IPR007527 (Zinc finger	GO:0008270 (zinc ion binding)	PF04434					GO:0008270
	Vigun08g099400	Vu08	24192730	24195692	annexin 1	IPR001464 (Annexin)	GO:0005509 (calcium ion binding), GO:0005544 (calcium-dependent phospholipid binding)	PF00191	PTHR10502 PTHR10502:SF98		KOG0819		GO:0005509 GO:0005544					LOC_Os06g11800	annexin, putative, expressed
	Vigun08g099500	Vu08	24213087	24220881	general substrate transporter),sugar transport protein 5-like [Glycine max]	IPR016196 (Major facilitator superfamily domain, IPR005828 (General substrate transporter)	GO:0016020 (membrane), GO:0022857 (transmembrane transporter activity), GO:0005215 (transporter activity), GO:0006810 (transport), GO:0016021 (integral component of membrane), GO:0055085 (transmembrane transport), GO:0022891 (substrate-specific transmembrane transporter activity)	PF07690	PTHR23500 PTHR23500:SF44		KOG0254		GO:0016020 GO:0016021 GO:0022891 GO:0055085	AT1G34580	Major facilitator superfamily protein			LOC_Os04g38220	transporter family protein, putative, expressed
	Vigun08g099600	Vu08	24404430	24405980	uncharacterized protein LOC100784445 [Glycine max]				PTHR14791 PTHR14791:SF28					AT1G78170	(1 of 1) PTHR14791//PTHR14791:SF28 - BOMB/KIRA PROTEINS			LOC_Os03g09120	expressed protein
	Vigun08g099900	Vu08	24516199	24536254	Myosin heavy chain-related protein				PTHR23160 PTHR23160:SF3		KOG0978			AT1G22260	Myosin heavy chain-related protein			LOC_Os04g37960	synaptonemal complex protein 2, putative, expressed
	Vigun08g100000	Vu08	24543388	24545409	Unknown protein
	Vigun08g100050	Vu08	24549071	24550443	histone deacetylase 9-like isoform X1 [Glycine max]					EC:3.5.1.98
	Vigun08g100100	Vu08	24555499	24555801	formin homolog 6, FH2 domain), viridiplantae)	IPR027643 (Formin-like family, IPR015425 (Formin	GO:0045010 (actin nucleation), GO:0005884 (actin filament)	PF02181	PTHR23213 PTHR23213:SF215
	Vigun08g100175	Vu08	24559173	24567499	Unknown protein
	Vigun08g100250	Vu08	24608247	24628046	receptor-like protein kinase 2, typical subtype)	IPR001611 (Leucine-rich repeat), IPR003591 (Leucine-rich repeat	GO:0005515 (protein binding)	PF00560 PF13855	PTHR27004 PTHR27004:SF1		KOG0472		GO:0005515	AT1G47890	receptor like protein 7	Cre02.g115508	(1 of 15) PTHR23155 - LEUCINE-RICH REPEAT-CONTAINING PROTEIN
	Vigun08g100325	Vu08	24636191	24636835	Unknown protein	IPR005819 (Histone H5)	GO:0003677 (DNA binding), GO:0000786 (nucleosome), GO:0006334 (nucleosome assembly)						GO:0000786 GO:0003677 GO:0006334
	Vigun08g100400	Vu08	24653259	24659323	Deoxyribodipyrimidine photo-lyase (DNA photolyase) (Photoreactivating enzyme) n=1 Tax=Phaeospirillum molischianum DSM 120 RepID=H8FVZ1_PHAMO, class 1)	IPR002081 (Cryptochrome/DNA photolyase	GO:0003913 (DNA photolyase activity), GO:0006281 (DNA repair)	PF00875 PF03441 PF12546	PTHR11455 PTHR11455:SF24	EC:4.1.99.3		K12118	GO:0003913 GO:0006281	AT4G08920	cryptochrome 1			LOC_Os04g37920	FAD binding domain of DNA photolyase domain containing protein, expressed
	Vigun08g100500	Vu08	24717786	24723487	alpha/beta-Hydrolases superfamily protein	IPR000073 (Alpha/beta hydrolase fold-1)		PF12695	PTHR10992 PTHR10992:SF837	EC:3.1.1.3	KOG1454			AT1G78210	alpha/beta-Hydrolases superfamily protein			LOC_Os03g27110	hydrolase protein, putative, expressed
	Vigun08g100550	Vu08	24752031	24755664	receptor-like protein kinase 2, typical subtype)	IPR001611 (Leucine-rich repeat), IPR003591 (Leucine-rich repeat, IPR025875 (Leucine rich repeat 4)	GO:0005515 (protein binding)	PF00560 PF13855	PTHR27004 PTHR27004:SF1		KOG0472		GO:0005515	AT1G47890	receptor like protein 7	Cre02.g115508	(1 of 15) PTHR23155 - LEUCINE-RICH REPEAT-CONTAINING PROTEIN
	Vigun08g100600	Vu08	24763714	24776480	integrin-linked kinase family protein
	Vigun08g100700	Vu08	24807782	24811281	Outer arm dynein light chain 1 protein, typical subtype)	IPR001611 (Leucine-rich repeat), IPR003591 (Leucine-rich repeat, IPR025875 (Leucine rich repeat 4)	GO:0005515 (protein binding)	PF13855	PTHR24365 PTHR24365:SF368				GO:0005515	AT1G78230	Outer arm dynein light chain 1 protein			LOC_Os03g09070	leucine rich repeat domain containing protein, putative, expressed
	Vigun08g100800	Vu08	24813049	24818907	probable methyltransferase PMT5-like [Glycine max]	IPR004159 (Putative S-adenosyl-L-methionine-dependent methyltransferase)	GO:0008168 (methyltransferase activity)	PF03141	PTHR10108 PTHR10108:SF899	EC:2.1.1.157			GO:0008168	AT1G78240	S-adenosyl-L-methionine-dependent methyltransferases superfamily protein			LOC_Os02g51860	dehydration response related protein, putative, expressed
	Vigun08g100900	Vu08	24947410	24953354	RNA-binding protein 38-like [Glycine max], alpha-beta plait)	IPR012677 (Nucleotide-binding	GO:0003676 (nucleic acid binding), GO:0000166 (nucleotide binding)	PF00076	PTHR24012 PTHR24012:SF421		KOG0149		GO:0000166 GO:0003676	AT1G78260	RNA-binding (RRM/RBD/RNP motifs) family protein			LOC_Os02g51890	RNA recognition motif containing protein, putative, expressed
	Vigun08g100950	Vu08	24993527	24998290	Unknown protein
	Vigun08g101000	Vu08	25002163	25003665	protein TRANSPARENT TESTA 1-like [Glycine max]	IPR013087 (Zinc finger C2H2-type/integrase DNA-binding domain)	GO:0003676 (nucleic acid binding), GO:0046872 (metal ion binding)		PTHR10593 PTHR10593:SF27				GO:0003676 GO:0046872
	Vigun08g101100	Vu08	25026463	25028421	UDP-Glycosyltransferase superfamily protein	IPR002213 (UDP-glucuronosyl/UDP-glucosyltransferase)	GO:0008152 (metabolic process)	PF00201	PTHR11926 PTHR11926:SF286	EC:2.4.1.324	KOG1192		GO:0008152 GO:0016758	AT1G22380	UDP-glucosyl transferase 85A3	Cre07.g322884	(1 of 1) PTHR11926//PTHR11926:SF16 - GLUCOSYL/GLUCURONOSYL TRANSFERASES // PROTEIN UGT-61-RELATED	LOC_Os02g36830	cytokinin-O-glucosyltransferase 2, putative, expressed
	Vigun08g101200	Vu08	25048181	25053976	receptor-like protein kinase 4, subgroup)	IPR011009 (Protein kinase-like domain), IPR013320 (Concanavalin A-like lectin/glucanase, IPR025287 (Wall-associated receptor kinase galacturonan-binding domain)	GO:0030247 (polysaccharide binding), GO:0005524 (ATP binding), GO:0006468 (protein phosphorylation), GO:0004674 (protein serine/threonine kinase activity), GO:0004672 (protein kinase activity)	PF07714 PF13947	PTHR27009 PTHR27009:SF19	EC:3.1.4.46	KOG1187		GO:0004672 GO:0004713 GO:0005524 GO:0006468 GO:0030247					LOC_Os01g02390	protein kinase domain containing protein, expressed
	Vigun08g101266	Vu08	25055870	25058129	receptor-like protein kinase 1, subgroup)	IPR011009 (Protein kinase-like domain), IPR013320 (Concanavalin A-like lectin/glucanase	GO:0005524 (ATP binding), GO:0004672 (protein kinase activity), GO:0006468 (protein phosphorylation)	PF07714	PTHR27009 PTHR27009:SF21	EC:3.1.4.46			GO:0004672 GO:0005524 GO:0006468
	Vigun08g101332	Vu08	25055870	25058129	receptor-like protein kinase 1	IPR011009 (Protein kinase-like domain)	GO:0005524 (ATP binding), GO:0004672 (protein kinase activity), GO:0006468 (protein phosphorylation)	PF00069	PTHR27009 PTHR27009:SF21	EC:3.1.4.46			GO:0004672 GO:0005524 GO:0006468
	Vigun08g101400	Vu08	25092050	25105423	receptor-like protein kinase 4, subgroup)	IPR011009 (Protein kinase-like domain), IPR013320 (Concanavalin A-like lectin/glucanase	GO:0005524 (ATP binding), GO:0004674 (protein serine/threonine kinase activity), GO:0004672 (protein kinase activity), GO:0006468 (protein phosphorylation)	PF00069	PTHR27009 PTHR27009:SF19	EC:3.1.4.46	KOG1187		GO:0004672 GO:0004713 GO:0005524 GO:0006468			Cre14.g625050	(1 of 40) PTHR23257//PTHR23257:SF513 - SERINE-THREONINE PROTEIN KINASE // SUBFAMILY NOT NAMED	LOC_Os01g02390	protein kinase domain containing protein, expressed
	Vigun08g101500	Vu08	25111376	25113523	receptor-like protein kinase 4, subgroup)	IPR011009 (Protein kinase-like domain), IPR013320 (Concanavalin A-like lectin/glucanase	GO:0005524 (ATP binding), GO:0004672 (protein kinase activity), GO:0006468 (protein phosphorylation)	PF00069	PTHR27009 PTHR27009:SF21	EC:3.1.4.46	KOG1187		GO:0004672 GO:0004713 GO:0005524 GO:0006468			Cre02.g146851	(1 of 7) KOG0192//KOG0198 - Tyrosine kinase specific for activated (GTP-bound) p21cdc42Hs // MEKK and related serine/threonine protein kinases	LOC_Os01g02400	protein kinase domain containing protein, expressed
	Vigun08g101601	Vu08	25133255	25146288	receptor-like protein kinase 4, subgroup)	IPR011009 (Protein kinase-like domain), IPR013320 (Concanavalin A-like lectin/glucanase	GO:0005524 (ATP binding), GO:0004674 (protein serine/threonine kinase activity), GO:0004672 (protein kinase activity), GO:0006468 (protein phosphorylation)	PF07714	PTHR27009 PTHR27009:SF19	EC:3.1.4.46	KOG1187		GO:0004672 GO:0004713 GO:0005524 GO:0006468			Cre14.g625050	(1 of 40) PTHR23257//PTHR23257:SF513 - SERINE-THREONINE PROTEIN KINASE // SUBFAMILY NOT NAMED	LOC_Os01g02390	protein kinase domain containing protein, expressed
	Vigun08g101700	Vu08	25147769	25162845	receptor-like protein kinase 1,receptor-like protein kinase 4, subgroup)	IPR011009 (Protein kinase-like domain), IPR013320 (Concanavalin A-like lectin/glucanase, IPR025287 (Wall-associated receptor kinase galacturonan-binding domain)	GO:0030247 (polysaccharide binding), GO:0005524 (ATP binding), GO:0006468 (protein phosphorylation), GO:0004674 (protein serine/threonine kinase activity), GO:0004672 (protein kinase activity)	PF00069	PTHR27009 PTHR27009:SF19	EC:3.1.4.46	KOG1187		GO:0004672 GO:0004713 GO:0005524 GO:0006468			Cre14.g625050	(1 of 40) PTHR23257//PTHR23257:SF513 - SERINE-THREONINE PROTEIN KINASE // SUBFAMILY NOT NAMED	LOC_Os01g02390	protein kinase domain containing protein, expressed
	Vigun08g101750	Vu08	25153333	25153936	Unknown protein
	Vigun08g101800	Vu08	25179213	25181402	receptor-like protein kinase 4, subgroup)	IPR011009 (Protein kinase-like domain), IPR013320 (Concanavalin A-like lectin/glucanase	GO:0005524 (ATP binding), GO:0004672 (protein kinase activity), GO:0006468 (protein phosphorylation)	PF00069	PTHR27009	EC:3.1.4.46	KOG1187		GO:0004672 GO:0004713 GO:0005524 GO:0006468					LOC_Os01g02400	protein kinase domain containing protein, expressed
	Vigun08g101900	Vu08	25181702	25185959	receptor-like protein kinase 4, subgroup)	IPR011009 (Protein kinase-like domain), IPR013320 (Concanavalin A-like lectin/glucanase	GO:0005524 (ATP binding), GO:0004674 (protein serine/threonine kinase activity), GO:0004672 (protein kinase activity), GO:0006468 (protein phosphorylation)	PF00069 PF13947	PTHR27009 PTHR27009:SF19	EC:3.1.4.46	KOG1187		GO:0004672 GO:0004713 GO:0005524 GO:0006468 GO:0030247			Cre02.g087750	(1 of 55) PF00069//PF07714 - Protein kinase domain (Pkinase) // Protein tyrosine kinase (Pkinase_Tyr)	LOC_Os01g02390	protein kinase domain containing protein, expressed
	Vigun08g102000	Vu08	25193534	25195452	receptor-like protein kinase 4, subgroup)	IPR011009 (Protein kinase-like domain), IPR013320 (Concanavalin A-like lectin/glucanase	GO:0005524 (ATP binding), GO:0004672 (protein kinase activity), GO:0006468 (protein phosphorylation)	PF07714	PTHR27009	EC:3.1.4.46	KOG1187		GO:0004672 GO:0004713 GO:0005524 GO:0006468					LOC_Os01g02400	protein kinase domain containing protein, expressed
	Vigun08g102066	Vu08	25243154	25244722	UDP-Glycosyltransferase superfamily protein	IPR002213 (UDP-glucuronosyl/UDP-glucosyltransferase)	GO:0008152 (metabolic process)	PF00201	PTHR11926 PTHR11926:SF286	EC:2.4.1.85	KOG1192		GO:0008152 GO:0016758					LOC_Os02g36830	cytokinin-O-glucosyltransferase 2, putative, expressed
	Vigun08g102132	Vu08	25262175	25264704	UDP-Glycosyltransferase superfamily protein	IPR002213 (UDP-glucuronosyl/UDP-glucosyltransferase)	GO:0008152 (metabolic process)		PTHR11926 PTHR11926:SF286	EC:2.4.1.324			GO:0008152 GO:0016758					LOC_Os08g07170	cytokinin-O-glucosyltransferase 2, putative, expressed
	Vigun08g102200	Vu08	25308958	25311534	UDP-Glycosyltransferase superfamily protein	IPR002213 (UDP-glucuronosyl/UDP-glucosyltransferase)	GO:0008152 (metabolic process)	PF00201	PTHR11926 PTHR11926:SF286	EC:2.4.1.324	KOG1192		GO:0008152 GO:0016758	AT1G22380	UDP-glucosyl transferase 85A3	Cre07.g322884	(1 of 1) PTHR11926//PTHR11926:SF16 - GLUCOSYL/GLUCURONOSYL TRANSFERASES // PROTEIN UGT-61-RELATED	LOC_Os02g36830	cytokinin-O-glucosyltransferase 2, putative, expressed
	Vigun08g102250	Vu08	25354428	25355069	replication factor-A carboxy-terminal domain protein
	Vigun08g102300	Vu08	25381786	25384566	UDP-Glycosyltransferase superfamily protein	IPR002213 (UDP-glucuronosyl/UDP-glucosyltransferase)	GO:0008152 (metabolic process)	PF00201	PTHR11926 PTHR11926:SF286	EC:2.4.1.324	KOG1192		GO:0008152 GO:0016758	AT1G22380	UDP-glucosyl transferase 85A3	Cre07.g322884	(1 of 1) PTHR11926//PTHR11926:SF16 - GLUCOSYL/GLUCURONOSYL TRANSFERASES // PROTEIN UGT-61-RELATED	LOC_Os02g36830	cytokinin-O-glucosyltransferase 2, putative, expressed
	Vigun08g102400	Vu08	25438584	25440279	Phosphate-responsive 1 family protein	IPR006766 (Phosphate-induced protein 1)		PF04674	PTHR31279 PTHR31279:SF3					AT4G08950	Phosphate-responsive 1 family protein			LOC_Os02g52040	phosphate-induced protein 1 conserved region domain containing protein, expressed
	Vigun08g102500	Vu08	25446220	25447479	Phosphate-responsive 1 family protein	IPR006766 (Phosphate-induced protein 1)		PF04674	PTHR31279 PTHR31279:SF3									LOC_Os02g52040	phosphate-induced protein 1 conserved region domain containing protein, expressed
	Vigun08g102600	Vu08	25465284	25468352	Phosphate-responsive 1 family protein	IPR006766 (Phosphate-induced protein 1)		PF04674	PTHR31279 PTHR31279:SF3									LOC_Os02g52040	phosphate-induced protein 1 conserved region domain containing protein, expressed
	Vigun08g102700	Vu08	25479095	25480878	Phosphate-responsive 1 family protein	IPR006766 (Phosphate-induced protein 1)		PF04674	PTHR31279 PTHR31279:SF3									LOC_Os02g52040	phosphate-induced protein 1 conserved region domain containing protein, expressed
	Vigun08g102750	Vu08	25485045	25485957	Unknown protein
	Vigun08g102800	Vu08	25488756	25490103	Phosphate-responsive 1 family protein	IPR006766 (Phosphate-induced protein 1)		PF04674	PTHR31279 PTHR31279:SF8
	Vigun08g102900	Vu08	25550639	25556352	class II),3-deoxy-7-phosphoheptulonate synthase (Phospho-2-dehydro-3-deoxyheptonate aldolase) n=163 Tax=Pseudomonas RepID=F2K9C2_PSEBN	IPR002480 (DAHP synthetase	GO:0009073 (aromatic amino acid family biosynthetic process), GO:0003849 (3-deoxy-7-phosphoheptulonate synthase activity)	PF01474	PTHR21337 PTHR21337:SF7	EC:2.5.1.54		K01626	GO:0003849 GO:0009073	AT1G22410	Class-II DAHP synthetase family protein	Cre17.g726750	3-deoxy-D-arabino-heptulosonate 7-phosphate synthetase	LOC_Os07g42960	phospho-2-dehydro-3-deoxyheptonate aldolase, chloroplast precursor, putative, expressed
	Vigun08g103000	Vu08	25584967	25588750	serine/threonine-protein kinase TIO-like [Glycine max]	IPR011009 (Protein kinase-like domain)	GO:0005524 (ATP binding), GO:0004674 (protein serine/threonine kinase activity), GO:0004672 (protein kinase activity), GO:0006468 (protein phosphorylation)	PF00069	PTHR24343 PTHR24343:SF207	EC:2.7.11.1	KOG0583	K14498	GO:0004672 GO:0004713 GO:0005524 GO:0006468	AT1G78290	Protein kinase superfamily protein	Cre10.g466350	conserved ser/thr protein kinase	LOC_Os07g42940	CAMK_CAMK_like.7 - CAMK includes calcium/calmodulin depedent protein kinases, expressed
	Vigun08g103100	Vu08	25606177	25607797	2-aminoethanethiol dioxygenase-like [Glycine max]	IPR012864 (Cysteamine dioxygenase), IPR014710 (RmlC-like jelly roll fold)	GO:0047800 (cysteamine dioxygenase activity), GO:0055114 (oxidation-reduction process)	PF07847	PTHR22966 PTHR22966:SF2	EC:1.13.11.19	KOG4281	K10712	GO:0016702 GO:0055114			Cre02.g092284	(1 of 1) 1.13.11.19 - Cysteamine dioxygenase / Persulfurase	LOC_Os09g29480	2-aminoethanethiol dioxygenase, putative, expressed
	Vigun08g103200	Vu08	25623539	25626171	conserved site),general regulatory factor 2	IPR000308 (14-3-3 protein), IPR023409 (14-3-3 protein, IPR023410 (14-3-3 domain)	GO:0019904 (protein domain specific binding)	PF00244	PTHR18860 PTHR18860:SF26		KOG0841	K06630	GO:0019904	AT1G78300	general regulatory factor 2	Cre12.g559250	14-3-3 protein
	Vigun08g103250	Vu08	25638425	25638691	Unknown protein					EC:2.4.1.5
	Vigun08g103300	Vu08	25639773	25641329	formin-like protein 3-like isoform X4 [Glycine max]	IPR008889 (VQ)		PF05678	PTHR33783 PTHR33783:SF1
	Vigun08g103400	Vu08	25661115	25666166	Cytochrome c oxidase, subunit Vib family protein, subunit VIb)	IPR003213 (Cytochrome c oxidase	GO:0004129 (cytochrome-c oxidase activity), GO:0005739 (mitochondrion)	PF02297	PTHR11387 PTHR11387:SF15	EC:1.9.3.1	KOG3057		GO:0004129 GO:0005739	AT1G22450	cytochrome C oxidase 6B	Cre06.g304350	Mitochondrial cytochrome c oxidase subunit	LOC_Os03g27290	cytochrome c oxidase subunit, putative, expressed
	Vigun08g103500	Vu08	25669610	25675669	ascorbate peroxidase 4	IPR010255 (Haem peroxidase)	GO:0055114 (oxidation-reduction process), GO:0004601 (peroxidase activity), GO:0006979 (response to oxidative stress), GO:0020037 (heme binding)	PF00141	PTHR31356 PTHR31356:SF6	EC:1.11.1.11		K00434	GO:0004601 GO:0006979 GO:0020037 GO:0055114	AT4G09010	ascorbate peroxidase 4	Cre05.g233900	Ascorbate peroxidase	LOC_Os04g51300	peroxidase precursor, putative, expressed
	Vigun08g103600	Vu08	25692386	25701732	uncharacterized protein At1g04910-like isoform X3 [Glycine max]	IPR019378 (GDP-fucose protein O-fucosyltransferase)		PF10250	PTHR31741 PTHR31741:SF1					AT1G22460	O-fucosyltransferase family protein			LOC_Os06g11600	growth regulator related protein, putative, expressed
	Vigun08g103700	Vu08	25722490	25723062	uncharacterized protein LOC100800567 [Glycine max]			PF05340	PTHR34046 PTHR34046:SF3					AT1G35210				LOC_Os06g11510	expressed protein
	Vigun08g103800	Vu08	25755083	25756650	cationic amino acid transporter 2	IPR002293 (Amino acid/polyamine transporter I)	GO:0016020 (membrane), GO:0003333 (amino acid transmembrane transport), GO:0015171 (amino acid transmembrane transporter activity)	PF00324	PTHR11785 PTHR11785:SF378		KOG1287		GO:0003333 GO:0006810 GO:0015171 GO:0016020 GO:0055085	AT3G13620	Amino acid permease family protein			LOC_Os03g25920	amino acid permease family protein, putative, expressed
	Vigun08g103900	Vu08	25823587	25845718	Spc97 / Spc98 family of spindle pole body (SBP) component									AT1G80245	Spc97 / Spc98 family of spindle pole body (SBP) component			LOC_Os06g51400	expressed protein
	Vigun08g104000	Vu08	25838524	25858496	cationic amino acid transporter 2	IPR002293 (Amino acid/polyamine transporter I)	GO:0016020 (membrane), GO:0003333 (amino acid transmembrane transport), GO:0015171 (amino acid transmembrane transporter activity)	PF00324	PTHR11785 PTHR11785:SF378		KOG1287		GO:0003333 GO:0006810 GO:0015171 GO:0016020 GO:0055085	AT3G13620	Amino acid permease family protein			LOC_Os03g25920	amino acid permease family protein, putative, expressed
	Vigun08g104050	Vu08	25860047	25860733	Unknown protein
	Vigun08g104100	Vu08	25925671	25927379	Amino acid permease family protein	IPR002293 (Amino acid/polyamine transporter I)	GO:0016020 (membrane), GO:0003333 (amino acid transmembrane transport), GO:0015171 (amino acid transmembrane transporter activity)	PF00324	PTHR11785 PTHR11785:SF378		KOG1287		GO:0003333 GO:0006810 GO:0015171 GO:0016020 GO:0055085	AT3G13620	Amino acid permease family protein			LOC_Os03g25920	amino acid permease family protein, putative, expressed
	Vigun08g104200	Vu08	25955691	25957158	binding site),blue copper protein-like [Glycine max]	IPR028871 (Blue (type 1) copper protein, IPR008972 (Cupredoxin)	GO:0005507 (copper ion binding), GO:0009055 (electron carrier activity)	PF02298	PTHR33021 PTHR33021:SF64				GO:0009055	AT1G72230	Cupredoxin superfamily protein	Cre14.g629050	(1 of 1) PF02298 - Plastocyanin-like domain (Cu_bind_like)	LOC_Os06g11490	plastocyanin-like domain containing protein, putative, expressed
	Vigun08g104250	Vu08	25966344	25967026	Unknown protein
	Vigun08g104300	Vu08	25968205	25971667	unknown protein				PTHR35689					AT4G09060	(1 of 2) PTHR35689:SF1 - F10B6.4			LOC_Os02g58470	expressed protein
	Vigun08g104400	Vu08	25976242	25978518	uncharacterized protein LOC100802714 [Glycine max]				PTHR33735 PTHR33735:SF1
	Vigun08g104500	Vu08	25978892	25981282	uncharacterized protein LOC100802184 [Glycine max], heterodimeric)	IPR006194 (Glycine-tRNA synthetase	GO:0006426 (glycyl-tRNA aminoacylation), GO:0005524 (ATP binding), GO:0005737 (cytoplasm), GO:0004820 (glycine-tRNA ligase activity), GO:0000166 (nucleotide binding)		PTHR33735 PTHR33735:SF1				GO:0000166 GO:0004820 GO:0005524 GO:0005737 GO:0006426
	Vigun08g104600	Vu08	25990990	25992811	RING/FYVE/PHD-type),RING-H2 finger protein 2B	IPR013083 (Zinc finger	GO:0008270 (zinc ion binding), GO:0005515 (protein binding)	PF13639	PTHR14155 PTHR14155:SF174				GO:0005515 GO:0008270	AT1G72220	RING/U-box superfamily protein
	Vigun08g104700	Vu08	26022845	26025477	basic helix-loop-helix (bHLH) DNA-binding superfamily protein, basic helix-loop-helix (bHLH) domain)	IPR002912 (ACT domain), IPR011598 (Myc-type	GO:0046983 (protein dimerization activity), GO:0008152 (metabolic process), GO:0016597 (amino acid binding)	PF00010	PTHR11969 PTHR11969:SF19				GO:0046983	AT1G72210	basic helix-loop-helix (bHLH) DNA-binding superfamily protein			LOC_Os10g23050	helix-loop-helix DNA-binding protein, putative, expressed
	Vigun08g104800	Vu08	26039490	26040662	RING/FYVE/PHD-type),RING-H2 zinc finger protein	IPR013083 (Zinc finger	GO:0008270 (zinc ion binding), GO:0005515 (protein binding)	PF13639	PTHR14155			K10664	GO:0005515 GO:0008270	AT1G72200	RING/U-box superfamily protein
	Vigun08g104900	Vu08	26094783	26095952	RING/FYVE/PHD-type),RING-H2 zinc finger protein	IPR013083 (Zinc finger	GO:0008270 (zinc ion binding), GO:0005515 (protein binding)	PF13639	PTHR14155			K10664	GO:0005515 GO:0008270	AT1G72200	RING/U-box superfamily protein
	Vigun08g105000	Vu08	26122902	26128071	probable 2-oxoglutarate/Fe(II)-dependent dioxygenase-like [Glycine max],probable 2-oxoglutarate/Fe(II)-dependent dioxygenase [Glycine max]	IPR027443 (Isopenicillin N synthase-like), IPR002283 (Isopenicillin N synthase), IPR026992 (Non-haem dioxygenase N-terminal domain)	GO:0005506 (iron ion binding), GO:0016491 (oxidoreductase activity), GO:0055114 (oxidation-reduction process)	PF03171 PF14226	PTHR10209 PTHR10209:SF167	EC:1.14.11.9	KOG0143		GO:0005506 GO:0016491 GO:0055114					LOC_Os08g37456	flavonol synthase/flavanone 3-hydroxylase, putative, expressed
	Vigun08g105100	Vu08	26150815	26154154	2-oxoglutarate (2OG) and Fe(II)-dependent oxygenase superfamily protein	IPR005123 (Oxoglutarate/iron-dependent dioxygenase), IPR027443 (Isopenicillin N synthase-like), IPR026992 (Non-haem dioxygenase N-terminal domain)	GO:0016491 (oxidoreductase activity), GO:0055114 (oxidation-reduction process)	PF03171 PF14226	PTHR10209 PTHR10209:SF167	EC:1.14.11.9	KOG0143		GO:0016491 GO:0055114					LOC_Os08g37456	flavonol synthase/flavanone 3-hydroxylase, putative, expressed
	Vigun08g105200	Vu08	26169463	26171169	putative clathrin assembly protein At4g40080-like [Glycine max]	IPR008942 (ENTH/VHS), IPR011417 (AP180 N-terminal homology (ANTH) domain)	GO:0005543 (phospholipid binding)	PF07651	PTHR22951 PTHR22951:SF24				GO:0005543					LOC_Os09g29300	clathrin assembly protein, putative, expressed
	Vigun08g105300	Vu08	26186489	26188480	purine permease 1	IPR000620 (Drug/metabolite transporter), IPR004853 (Triose-phosphate transporter domain)	GO:0016020 (membrane)	PF16913	PTHR31376 PTHR31376:SF1				GO:0005215 GO:0016021	AT1G28230	purine permease 1			LOC_Os09g29239	purine permease, putative, expressed
	Vigun08g105500	Vu08	26216583	26236981	DNAJ heat shock family protein	IPR012724 (Chaperone DnaJ)	GO:0006457 (protein folding), GO:0009408 (response to heat), GO:0031072 (heat shock protein binding), GO:0005524 (ATP binding), GO:0051082 (unfolded protein binding)	PF00226 PF00684 PF01556	PTHR24078 PTHR24078:SF247		KOG0715	K03686	GO:0006457 GO:0031072 GO:0051082	AT1G28210	DNAJ heat shock family protein
	Vigun08g105700	Vu08	26256768	26265062	phosphoribosylaminoimidazole-succinocarboxamide synthase	IPR001636 (Phosphoribosylaminoimidazole-succinocarboxamide synthase)	GO:0005524 (ATP binding), GO:0004639 (phosphoribosylaminoimidazolesuccinocarboxamide synthase activity), GO:0006164 (purine nucleotide biosynthetic process)	PF01259	PTHR11609 PTHR11609:SF9	EC:6.3.2.6	KOG2835	K01923	GO:0005524	AT3G21110	purin 7	Cre03.g202113	(1 of 1) 6.3.2.6 - Phosphoribosylaminoimidazolesuccinocarboxamide synthase / SAICARs	LOC_Os09g29190	phosphoribosylaminoimidazole-succinocarboxamide synthase, chloroplast precursor, putative, expressed
	Vigun08g105766	Vu08	26273376	26277189	serine/threonine-protein kinase PEPKR2-like [Glycine max]	IPR011009 (Protein kinase-like domain)	GO:0005524 (ATP binding), GO:0004674 (protein serine/threonine kinase activity), GO:0004672 (protein kinase activity), GO:0006468 (protein phosphorylation)	PF07714	PTHR24349 PTHR24349:SF102	EC:2.7.11.1			GO:0004672 GO:0005524 GO:0006468
	Vigun08g105832	Vu08	26282502	26283422	GRF-type),GRF zinc finger protein	IPR010666 (Zinc finger	GO:0008270 (zinc ion binding)	PF06839		EC:4.2.99.18			GO:0008270 GO:0009055 GO:0019646	AT2G07505	zinc ion binding			LOC_Os01g74380	hypothetical protein
	Vigun08g105900	Vu08	26284393	26288328	Target SNARE coiled-coil domain protein	IPR000727 (Target SNARE coiled-coil domain)	GO:0005515 (protein binding)		PTHR12791 PTHR12791:SF32		KOG3385	K08505	GO:0005515	AT4G14600	Target SNARE coiled-coil domain protein	Cre09.g405600	Intra-Golgi Qc-SNARE protein, Gs15/Sft1 family (Qc.II)	LOC_Os07g38990	expressed protein
	Vigun08g106000	Vu08	26300060	26302559	Folic acid and derivative biosynthetic process isoform 1 n=1 Tax=Theobroma cacao RepID=UPI00042B7F04,Folic acid and derivative biosynthetic process n=1 Tax=Theobroma cacao RepID=UPI00042B0495	IPR005645 (Serine hydrolase FSH)		PF03959	PTHR22778 PTHR22778:SF19		KOG2551			AT4G24380	(1 of 1) PTHR22778//PTHR22778:SF19 - OVARIAN CANCER GENE-2 PROTEIN-RELATED	Cre11.g467682	(1 of 5) KOG2551 - Phospholipase/carboxyhydrolase	LOC_Os04g37710	serine hydrolase domain containing protein, expressed
	Vigun08g106100	Vu08	26310622	26315354	mitochondrial substrate carrier family protein B-like [Glycine max]	IPR002067 (Mitochondrial carrier protein), IPR023395 (Mitochondrial carrier domain)	GO:0055085 (transmembrane transport)	PF00153	PTHR24089 PTHR24089:SF396		KOG0756	K15100	GO:0055085	AT5G01340	Mitochondrial substrate carrier family protein	Cre06.g260200	Mitochondrial substrate carrier protein	LOC_Os03g18160	mitochondrial carrier protein, putative, expressed
	Vigun08g106200	Vu08	26329274	26334626	cysteine-containing subtype),protein TRANSPORT INHIBITOR RESPONSE 1-like isoform X1 [Glycine max]	IPR006553 (Leucine-rich repeat			PTHR24006 PTHR24006:SF430		KOG1947			AT5G49980	auxin F-box protein 5			LOC_Os02g52230	coronatine-insensitive protein 1, putative, expressed
	Vigun08g106300	Vu08	26385056	26387758	Cys/His-rich dimerisation domain),ZF-HD homeobox protein At4g24660-like [Glycine max]	IPR009057 (Homeodomain-like), IPR006456 (ZF-HD homeobox protein	GO:0003677 (DNA binding)	PF04770	PTHR31948 PTHR31948:SF20				GO:0003677	AT4G24660	homeobox protein 22
	Vigun08g106400	Vu08	26409433	26410842	Protein kinase superfamily protein,ATP binding / kinase/ protein serine / threonine kinase n=3 Tax=Vitis vinifera RepID=C5DB47_VITVI	IPR011009 (Protein kinase-like domain)	GO:0005524 (ATP binding), GO:0004674 (protein serine/threonine kinase activity), GO:0004672 (protein kinase activity), GO:0006468 (protein phosphorylation)	PF00069	PTHR27001 PTHR27001:SF240	EC:2.7.11.1	KOG1187	K04730	GO:0004672 GO:0004713 GO:0005524 GO:0006468	AT1G28390	Protein kinase superfamily protein
	Vigun08g106433	Vu08	26412490	26416446	core domain), type IA,DNA topoisomerase	IPR023405 (DNA topoisomerase, IPR006171 (Toprim domain)				EC:5.99.1.2
	Vigun08g106466	Vu08	26436982	26441976	plant nuclear matrix protein	IPR010604 (Plant nuclear matrix 1)		PF06694	PTHR14352
	Vigun08g106500	Vu08	26442836	26443834	Unknown protein
	Vigun08g106550	Vu08	26462507	26468265	Ptta/En/Spm,uncharacterized protein LOC102664163 isoform X7 [Glycine max], plant)	IPR004252 (Probable transposase		PF03004	PTHR33144 PTHR33144:SF3									LOC_Os11g30080	transposon protein, putative, CACTA, En/Spm sub-class, expressed
	Vigun08g106600	Vu08	26475157	26477191	FYVE/PHD-type),uncharacterized protein LOC100802817 [Glycine max]	IPR011011 (Zinc finger			PTHR33779 PTHR33779:SF1									LOC_Os03g08840	zinc finger protein, putative, expressed
	Vigun08g106700	Vu08	26498749	26501248	transcription factor SAC51-like [Glycine max]				PTHR36066 PTHR36066:SF1				GO:0046983					LOC_Os03g27390	CPuORF35 - conserved peptide uORF-containing transcript, expressed
	Vigun08g106800	Vu08	26501356	26501624	conserved peptide upstream open reading frame 37				PTHR35281 PTHR35281:SF1					AT5G50011	conserved peptide upstream open reading frame 37
	Vigun08g106900	Vu08	26558934	26561876	cyclin-D4-1 [Glycine max]	IPR015451 (Cyclin D)	GO:0005634 (nucleus), GO:0007049 (cell cycle)	PF00134 PF02984	PTHR10177 PTHR10177:SF213		KOG0656	K18810	GO:0005634	AT2G22490	Cyclin D2;1	Cre06.g284350	D-type cyclin	LOC_Os09g29100	cyclin, putative, expressed
	Vigun08g107000	Vu08	26621310	26624750	Chaperone DnaJ-domain superfamily protein	IPR001623 (DnaJ domain)		PF00226	PTHR24078					AT2G33735	Chaperone DnaJ-domain superfamily protein	Cre02.g110300	DnaJ-like protein	LOC_Os02g52270	heat shock protein DnaJ, putative, expressed
	Vigun08g107050	Vu08	26644260	26647029	Transcription initiation factor IIF, beta subunit), beta subunit	IPR003196 (Transcription initiation factor IIF	GO:0005524 (ATP binding), GO:0006367 (transcription initiation from RNA polymerase II promoter), GO:0005674 (transcription factor TFIIF complex)	PF02270	PTHR10445 PTHR10445:SF2	EC:3.6.4.12	KOG2905		GO:0003824 GO:0005674 GO:0006366 GO:0006367
	Vigun08g107100	Vu08	26655003	26661663	glucose-6-phosphate isomerase	IPR001672 (Phosphoglucose isomerase (PGI))	GO:0006096 (glycolysis), GO:0004347 (glucose-6-phosphate isomerase activity), GO:0006094 (gluconeogenesis)	PF00342	PTHR11469 PTHR11469:SF9	EC:5.3.1.9		K01810	GO:0004347 GO:0006094 GO:0006096	AT4G24620	phosphoglucose isomerase 1			LOC_Os09g29070	glucose-6-phosphate isomerase, putative, expressed
	Vigun08g107200	Vu08	26663791	26674634	uncharacterized protein LOC100812893 isoform X5 [Glycine max]				PTHR31110 PTHR31110:SF2					AT4G24610		Cre06.g278212	Conserved in the Green Lineage	LOC_Os02g52280	expressed protein
	Vigun08g107300	Vu08	26675491	26678842	unknown protein				PTHR33874 PTHR33874:SF1					AT4G24590				LOC_Os02g54080	expressed protein
	Vigun08g107400	Vu08	26693245	26695329	Eukaryotic aspartyl protease family protein	IPR001461 (Aspartic peptidase), IPR021109 (Aspartic peptidase domain)	GO:0006508 (proteolysis), GO:0004190 (aspartic-type endopeptidase activity)	PF14543	PTHR13683 PTHR13683:SF259	EC:3.4.23.12	KOG1339		GO:0004190 GO:0006508	AT1G09750	Eukaryotic aspartyl protease family protein			LOC_Os03g08790	aspartic proteinase nepenthesin precursor, putative, expressed
	Vigun08g107450	Vu08	26708213	26710373	Unknown protein
	Vigun08g107500	Vu08	26711155	26711835	uncharacterized protein LOC100781768 [Glycine max]				PTHR33597 PTHR33597:SF2					AT1G58120	(1 of 1) 2.4.1.16 - Chitin synthase / Chitin-UDP acetyl-glucosaminyl transferase
	Vigun08g107700	Vu08	26713486	26719774	Adenine nucleotide alpha hydrolases-like superfamily protein	IPR006015 (Universal stress protein A)	GO:0006950 (response to stress)	PF00582	PTHR31964 PTHR31964:SF2				GO:0006950	AT1G09740	Adenine nucleotide alpha hydrolases-like superfamily protein	Cre12.g542350	Universal Stress-Domain Containing Protein	LOC_Os02g52314	BTB1 - Bric-a-Brac,Tramtrack, Broad Complex BTB domain, expressed
	Vigun08g107800	Vu08	26793195	26805968	MYND-type),ubiquitin carboxyl-terminal hydrolase 16-like isoform X2 [Glycine max],ubiquitin carboxyl-terminal hydrolase 16-like isoform X3 [Glycine max]	IPR028889 (Ubiquitin carboxyl-terminal hydrolase-like domain), IPR002893 (Zinc finger	GO:0006511 (ubiquitin-dependent protein catabolic process)	PF01753 PF13423	PTHR24006 PTHR24006:SF503	EC:3.4.19.12	KOG1865	K11855		AT4G24560	ubiquitin-specific protease 16	Cre06.g248950	(1 of 2) K11855 - ubiquitin carboxyl-terminal hydrolase 36/42 [EC:3.4.19.12] (USP36_42)	LOC_Os08g37350	ubiquitin carboxyl-terminal hydrolase family protein, expressed
	Vigun08g107850	Vu08	26818877	26825506	protein n=1 Tax=Oryza sativa subsp. japonica RepID=C7J6H2_ORYSJ													LOC_Os03g36110	expressed protein
	Vigun08g107900	Vu08	26847889	26849241	putative DNA-binding protein ESCAROLA-like [Glycine max]	IPR014476 (Predicted AT-hook DNA-binding)		PF03479	PTHR31100 PTHR31100:SF1					AT5G49700	Predicted AT-hook DNA-binding family protein			LOC_Os09g28930	DNA binding protein, putative, expressed
	Vigun08g108000	Vu08	26889916	26896703	mu subunit),Clathrin adaptor complexes medium subunit family protein	IPR001392 (Clathrin adaptor, IPR028565 (Mu homology domain)	GO:0016192 (vesicle-mediated transport), GO:0006810 (transport), GO:0030131 (clathrin adaptor complex), GO:0006886 (intracellular protein transport), GO:0005515 (protein binding)	PF00928	PTHR10529 PTHR10529:SF242		KOG0937	K12402	GO:0006810 GO:0006886 GO:0016192 GO:0030131	AT4G24550	Clathrin adaptor complexes medium subunit family protein	Cre02.g146600	Mu4-Adaptin	LOC_Os07g42810	adaptor complexes medium subunit family domain containing protein, expressed
	Vigun08g108100	Vu08	26902566	26905219	carbonic anhydrase 2	IPR001765 (Carbonic anhydrase)	GO:0008270 (zinc ion binding), GO:0004089 (carbonate dehydratase activity), GO:0015976 (carbon utilization)	PF00484	PTHR11002 PTHR11002:SF19	EC:4.2.1.1	KOG1578	K01673	GO:0004089 GO:0008270			Cre09.g405750	Carbonic anhydrase
	Vigun08g108200	Vu08	26908227	26908460	family 8),UDP-glucuronate:xylan alpha-glucuronosyltransferase 2-like [Glycine max]	IPR002495 (Glycosyl transferase
	Vigun08g108300	Vu08	26911455	26913149	basic helix-loop-helix (bHLH) domain),transcription factor bHLH30-like [Glycine max]	IPR011598 (Myc-type	GO:0046983 (protein dimerization activity)	PF00010	PTHR12565 PTHR12565:SF120				GO:0046983					LOC_Os08g37290	basic helix-loop-helix, putative, expressed
	Vigun08g108400	Vu08	26933753	26936621	FYVE/PHD-type), DNA-binding motif),dnaJ homolog subfamily B member 14-like [Glycine max]	IPR011011 (Zinc finger, IPR017956 (AT hook, IPR001623 (DnaJ domain)	GO:0003677 (DNA binding)	PF00226	PTHR24078 PTHR24078:SF259					AT2G01710	Chaperone DnaJ-domain superfamily protein			LOC_Os08g37270	heat shock protein DnaJ, putative, expressed
	Vigun08g108500	Vu08	26979947	26982541	Unknown protein
	Vigun08g108550	Vu08	27002664	27003539	RING/FYVE/PHD-type),RING-H2 finger protein 2B	IPR013083 (Zinc finger	GO:0008270 (zinc ion binding), GO:0005515 (protein binding)	PF13639	PTHR14155 PTHR14155:SF78				GO:0005515 GO:0008270
	Vigun08g108600	Vu08	27016856	27025299	ATP binding microtubule motor family protein, motor domain)	IPR027417 (P-loop containing nucleoside triphosphate hydrolase), IPR027640 (Kinesin-like protein), IPR001752 (Kinesin	GO:0007018 (microtubule-based movement), GO:0005524 (ATP binding), GO:0003777 (microtubule motor activity), GO:0005871 (kinesin complex), GO:0008017 (microtubule binding)	PF00225	PTHR24115 PTHR24115:SF463	EC:3.6.4.4		K10395	GO:0003777 GO:0005524 GO:0005871 GO:0007018 GO:0008017	AT5G60930	P-loop containing nucleoside triphosphate hydrolases superfamily protein	Cre03.g202000	Kinesin motor protein
	Vigun08g108700	Vu08	27036643	27039838	uncharacterized protein LOC102669532 isoform X3 [Glycine max]				PTHR34464					AT4G38060				LOC_Os08g31940	expressed protein
	Vigun08g108750	Vu08	27053976	27054685	Unknown protein
	Vigun08g108800	Vu08	27058000	27064711	Kinase interacting (KIP1-like) family protein	IPR011684 (KIP1-like)		PF07765	PTHR31631 PTHR31631:SF3				GO:0003824 GO:0006281	AT1G09720	Kinase interacting (KIP1-like) family protein
	Vigun08g108900	Vu08	27064865	27069382	myb-like DNA-binding domain protein	IPR009057 (Homeodomain-like)	GO:0003677 (DNA binding), GO:0003682 (chromatin binding)	PF00249	PTHR21717 PTHR21717:SF20				GO:0003677
	Vigun08g109000	Vu08	27072196	27082265	FAD-binding, alpha-helical domain-3),NADPH-cytochrome P450 family 2 reductase	IPR023173 (NADPH-cytochrome p450 reductase, IPR001094 (Flavodoxin)	GO:0005506 (iron ion binding), GO:0003958 (NADPH-hemoprotein reductase activity), GO:0055114 (oxidation-reduction process), GO:0010181 (FMN binding), GO:0016491 (oxidoreductase activity)	PF00175 PF00258 PF00667	PTHR19384 PTHR19384:SF85	EC:1.6.2.4		K00327	GO:0003958 GO:0005506 GO:0010181 GO:0016491 GO:0055114	AT4G24520	P450 reductase 1	Cre01.g039350	Cytochrome P450 reductase, possibly CYP505 family
	Vigun08g109100	Vu08	27089648	27093679	spermidine hydroxycinnamoyl transferase-like [Glycine max]	IPR023213 (Chloramphenicol acetyltransferase-like domain), IPR003480 (Transferase)		PF02458	PTHR31642 PTHR31642:SF12				GO:0016747	AT4G24510	HXXXD-type acyl-transferase family protein
	Vigun08g109150	Vu08	27112759	27113182	endonuclease/exonuclease/phosphatase family protein
	Vigun08g109200	Vu08	27163662	27167950	VIN3-like protein 1-like isoform X2 [Glycine max]			PF07227	PTHR21736 PTHR21736:SF24
	Vigun08g109300	Vu08	27168584	27170903	serine/threonine-protein phosphatase 1 regulatory subunit 10-like isoform X4 [Glycine max]	IPR028265 (M-phase-specific PLK1-interacting protein-like), IPR003302 (Cornifin (SPRR1))	GO:0018149 (peptide cross-linking), GO:0005737 (cytoplasm)	PF02389 PF15502	PTHR36054 PTHR36054:SF1					AT4G24500	hydroxyproline-rich glycoprotein family protein
	Vigun08g109400	Vu08	27171422	27172910	type II superfamily restriction endonuclease	IPR011335 (Restriction endonuclease type II-like)	GO:0003677 (DNA binding), GO:0004518 (nuclease activity)	PF09588					GO:0003677 GO:0004518	AT1G13810	Restriction endonuclease, type II-like superfamily protein
	Vigun08g109500	Vu08	27185232	27186747	Tetratricopeptide repeat (TPR)-like superfamily protein	IPR011990 (Tetratricopeptide-like helical)	GO:0005515 (protein binding)	PF13414	PTHR26312 PTHR26312:SF71				GO:0005515					LOC_Os02g10940	tetratricopeptide repeat domain containing protein, expressed
	Vigun08g109600	Vu08	27188614	27205302	Protein kinase superfamily protein	IPR011009 (Protein kinase-like domain), IPR028324 (Serine/threonine-protein kinase CTR1/EDR1)	GO:0005524 (ATP binding), GO:0004674 (protein serine/threonine kinase activity), GO:0004672 (protein kinase activity), GO:0006468 (protein phosphorylation)	PF07714 PF14381	PTHR23257 PTHR23257:SF349	EC:2.7.11.1	KOG0192		GO:0004672 GO:0004713 GO:0005524 GO:0006468	AT4G24480	Protein kinase superfamily protein			LOC_Os04g52140	protein kinase domain containing protein, expressed
	Vigun08g109700	Vu08	27239817	27244291	GATA transcription factor 15, NHR/GATA-type)	IPR010399 (Tify), IPR013088 (Zinc finger, IPR010402 (CCT domain)	GO:0008270 (zinc ion binding), GO:0003700 (sequence-specific DNA binding transcription factor activity), GO:0043565 (sequence-specific DNA binding), GO:0005515 (protein binding)	PF00320 PF06200 PF06203	PTHR10071 PTHR10071:SF192				GO:0003700 GO:0005515 GO:0006355 GO:0008270 GO:0043565	AT4G24470	GATA-type zinc finger protein with TIFY domain
	Vigun08g109800	Vu08	27246208	27271378	Golgi-body localisation protein domain , GFWDK domain), RNA pol II promoter Fmp27 protein domain, C-terminal)	IPR019441 (FMP27, IPR019443 (FMP27		PF10347 PF10351	PTHR15678 PTHR15678:SF8									LOC_Os03g23030	aberrant pollen transmission 1, putative, expressed
	Vigun08g109850	Vu08	27299762	27303204	HVA22-like protein c-like isoform X1 [Glycine max], U1-type)	IPR003604 (Zinc finger, IPR004345 (TB2/DP1/HVA22-related protein), IPR012337 (Ribonuclease H-like domain)	GO:0003676 (nucleic acid binding), GO:0004523 (RNA-DNA hybrid ribonuclease activity), GO:0008270 (zinc ion binding)	PF03134 PF12874 PF13456	PTHR12300 PTHR12300:SF57				GO:0003676 GO:0004523 GO:0008270
	Vigun08g109900	Vu08	27309558	27326256	ubiquitin-protein ligase 1	IPR003903 (Ubiquitin interacting motif), IPR025527 (Domain of unknown function DUF4414), IPR009060 (UBA-like), IPR016024 (Armadillo-type fold), IPR000569 (HECT)	GO:0004842 (ubiquitin-protein ligase activity), GO:0005488 (binding), GO:0005515 (protein binding)	PF00627 PF00632 PF06025 PF14377	PTHR11254 PTHR11254:SF334	EC:6.3.2.19	KOG0940		GO:0004842 GO:0005488 GO:0005515			Cre01.g012450	(1 of 1) PTHR11254:SF291 - E3 UBIQUITIN-PROTEIN LIGASE HUWE1
	Vigun08g110000	Vu08	27334957	27339480	beta-barrel),transcription initiation factor IIA subunit 2, gamma subunit), helical)	IPR003194 (Transcription initiation factor IIA, IPR009088 (Transcription factor IIA, IPR009083 (Transcription factor IIA	GO:0005672 (transcription factor TFIIA complex), GO:0006367 (transcription initiation from RNA polymerase II promoter)	PF02268 PF02751	PTHR10966		KOG3463	K03123	GO:0005672 GO:0006367	AT4G24440	transcription initiation factor IIA gamma chain / TFIIA-gamma (TFIIA-S)	Cre10.g424150	Transcription initiation factor IIA, gamma subunit	LOC_Os05g01710	transcription initiation factor IIA gamma chain, putative, expressed
	Vigun08g110100	Vu08	27353551	27358018	Plants - 16, Fungi - 0, EXPRESSED IN: 21 plant structures, Other Eukaryotes - 0 (source: NCBI BLink)., Viruses - 0, INVOLVED IN: biological_process unknown, FUNCTIONS IN: molecular_function unknown, Has 16 Blast hits to 16 proteins in 8 species: Archae - 0, Bacteria - 0, LOCATED IN: plasma membrane,unknown protein, Metazoa - 0, EXPRESSED DURING: 11 growth stages									AT2G38465
	Vigun08g110200	Vu08	27355838	27362652	Rhamnogalacturonate lyase family protein, regulatory domain)	IPR008979 (Galactose-binding domain-like), IPR011013 (Galactose mutarotase-like domain), IPR013784 (Carbohydrate-binding-like fold), IPR010325 (Rhamnogalacturonate lyase), IPR014766 (Carboxypeptidase	GO:0030246 (carbohydrate binding), GO:0003824 (catalytic activity), GO:0005975 (carbohydrate metabolic process)	PF06045 PF14683 PF14686	PTHR32018	EC:4.2.2.23		K18195	GO:0003824 GO:0005975 GO:0030246
	Vigun08g110300	Vu08	27379706	27387373	TRAF-type zinc finger-related	IPR008974 (TRAF-like)	GO:0005515 (protein binding)		PTHR16295				GO:0003735 GO:0005515 GO:0005622 GO:0005840 GO:0006412	AT1G09920	TRAF-type zinc finger-related			LOC_Os03g24184	TRAF-type zinc finger domain-containing protein 1, putative, expressed
	Vigun08g110400	Vu08	27428213	27443026	MADS-box),MADS-box transcription factor 6 [Glycine max], K-box)	IPR002487 (Transcription factor, IPR002100 (Transcription factor	GO:0003700 (sequence-specific DNA binding transcription factor activity), GO:0003677 (DNA binding), GO:0005634 (nucleus), GO:0046983 (protein dimerization activity)	PF00319 PF01486	PTHR11945 PTHR11945:SF144		KOG0014		GO:0003677 GO:0003700 GO:0003723 GO:0005634 GO:0006355 GO:0046983	AT3G57230	AGAMOUS-like 16			LOC_Os02g36924	OsMADS27 - MADS-box family gene with MIKCc type-box, expressed
	Vigun08g110500	Vu08	27484461	27488017	Pentatricopeptide repeat (PPR-like) superfamily protein	IPR011990 (Tetratricopeptide-like helical), IPR002885 (Pentatricopeptide repeat)	GO:0005515 (protein binding)	PF12854 PF13041	PTHR24015 PTHR24015:SF358		KOG1840		GO:0005515			Cre01.g050500	Translation factor for chloroplast petB RNA	LOC_Os02g35750	pentatricopeptide repeat domain containing protein, putative, expressed
	Vigun08g110600	Vu08	27496816	27503223	Pentatricopeptide repeat (PPR-like) superfamily protein	IPR011990 (Tetratricopeptide-like helical), IPR002885 (Pentatricopeptide repeat)	GO:0005515 (protein binding)	PF01535 PF13041	PTHR24015 PTHR24015:SF358				GO:0005515			Cre01.g050500	Translation factor for chloroplast petB RNA	LOC_Os02g35750	pentatricopeptide repeat domain containing protein, putative, expressed
	Vigun08g110800	Vu08	27529409	27537670	serine hydroxymethyltransferase 2	IPR001085 (Serine hydroxymethyltransferase), IPR015424 (Pyridoxal phosphate-dependent transferase)	GO:0003824 (catalytic activity), GO:0030170 (pyridoxal phosphate binding), GO:0004372 (glycine hydroxymethyltransferase activity), GO:0006563 (L-serine metabolic process), GO:0006544 (glycine metabolic process)	PF00464	PTHR11680 PTHR11680:SF12	EC:2.1.2.1		K00600	GO:0003824 GO:0016740			Cre16.g664550	Serine hydroxymethyltransferase
	Vigun08g110900	Vu08	27540009	27543684	Pentatricopeptide repeat (PPR) superfamily protein	IPR011990 (Tetratricopeptide-like helical), IPR002885 (Pentatricopeptide repeat)	GO:0005515 (protein binding)	PF01535 PF13041 PF14432	PTHR24015 PTHR24015:SF779				GO:0005515					LOC_Os11g29230	pentatricopeptide repeat protein PPR986-12, putative, expressed
	Vigun08g111000	Vu08	27544270	27556732	protein kinase family protein	IPR020636 (Calcium/calmodulin-dependent/calcium-dependent protein kinase)	GO:0007165 (signal transduction), GO:0005524 (ATP binding), GO:0006468 (protein phosphorylation), GO:0004674 (protein serine/threonine kinase activity), GO:0004672 (protein kinase activity)	PF03822 PF14531	PTHR24343 PTHR24343:SF157	EC:2.7.11.1	KOG0583		GO:0004672 GO:0004713 GO:0005524 GO:0006468 GO:0007165	AT4G24400	CBL-interacting protein kinase 8			LOC_Os01g35184	CAMK_KIN1/SNF1/Nim1_like.10 - CAMK includes calcium/calmodulin depedent protein kinases, expressed
	Vigun08g111100	Vu08	27563781	27569198	uncharacterized protein LOC100782361 isoform X5 [Glycine max]	IPR009836 (Protein of unknown function DUF1399)		PF07173	PTHR34365 PTHR34365:SF2							Cre13.g565050	(1 of 10) PF07173 - Protein of unknown function (DUF1399) (DUF1399)
	Vigun08g111200	Vu08	27577068	27578764	octicosapeptide/Phox/Bem1p (PB1) domain-containing protein	IPR000270 (Phox/Bem1p)	GO:0005515 (protein binding)	PF00564	PTHR31066 PTHR31066:SF2				GO:0005515
	Vigun08g111300	Vu08	27586489	27592465	clade-1),Phosphoglycerate mutase family protein	IPR013078 (Histidine phosphatase superfamily		PF00300	PTHR23029 PTHR23029:SF40		KOG4754			AT5G64460	Phosphoglycerate mutase family protein	Cre12.g518950	Phosphoglycerate mutase	LOC_Os04g01230	phosphoglycerate mutase, putative, expressed
	Vigun08g111400	Vu08	27608224	27619924	hypothetical protein			PF16719	PTHR36384
	Vigun08g111450	Vu08	27639712	27642711	Unknown protein
	Vigun08g111500	Vu08	27661989	27664228	transcription factor bHLH93-like [Glycine max], basic helix-loop-helix (bHLH) domain)	IPR011598 (Myc-type	GO:0046983 (protein dimerization activity)	PF00010	PTHR31945 PTHR31945:SF6				GO:0046983					LOC_Os03g04310	BHLH transcription factor, putative, expressed
	Vigun08g111600	Vu08	27693515	27695026	uncharacterized protein At5g65660-like [Glycine max]				PTHR34291 PTHR34291:SF1
	Vigun08g111700	Vu08	27721807	27724373	type A), RING/FYVE/PHD-type),Zinc finger (C3HC4-type RING finger) family protein	IPR013083 (Zinc finger, IPR002035 (von Willebrand factor	GO:0008270 (zinc ion binding), GO:0005515 (protein binding), GO:0046872 (metal ion binding)	PF17123	PTHR10579 PTHR10579:SF55				GO:0005515 GO:0008270			Cre12.g500550	(1 of 2) PTHR10579 - CALCIUM-ACTIVATED CHLORIDE CHANNEL REGULATOR	LOC_Os04g01160	zinc finger family protein, putative, expressed
	Vigun08g111800	Vu08	27731302	27734556	glutamyl-tRNA reductase),Glutamyl-tRNA reductase family protein	IPR000343 (Tetrapyrrole biosynthesis, IPR016040 (NAD(P)-binding domain)	GO:0008883 (glutamyl-tRNA reductase activity), GO:0055114 (oxidation-reduction process), GO:0050661 (NADP binding), GO:0033014 (tetrapyrrole biosynthetic process)	PF00745 PF03807 PF05201	PTHR13812 PTHR13812:SF20	EC:1.2.1.70		K02492	GO:0008883 GO:0033014 GO:0050661 GO:0055114	AT1G58290	Glutamyl-tRNA reductase family protein	Cre07.g342150	Glutamyl-tRNA reductase	LOC_Os10g35840	shikimate/quinate 5-dehydrogenase, putative, expressed
	Vigun08g111900	Vu08	27770572	27772771	MATE efflux family protein	IPR002528 (Multi antimicrobial extrusion protein)	GO:0016020 (membrane), GO:0006855 (drug transmembrane transport), GO:0015297 (antiporter activity), GO:0015238 (drug transmembrane transporter activity), GO:0055085 (transmembrane transport)	PF01554	PTHR11206 PTHR11206:SF92		KOG1347	K03327	GO:0006855 GO:0015238 GO:0015297 GO:0016020 GO:0055085	AT1G58340	MATE efflux family protein			LOC_Os03g12790	MATE efflux family protein, putative, expressed
	Vigun08g112000	Vu08	27780217	27789918	plant),sucrose transporter 4	IPR005989 (Sucrose/H+ symporter	GO:0005887 (integral component of plasma membrane), GO:0008515 (sucrose transmembrane transporter activity), GO:0015770 (sucrose transport)	PF13347	PTHR19432 PTHR19432:SF38		KOG0637	K15378	GO:0005887 GO:0008515 GO:0015770	AT1G09960	sucrose transporter 4			LOC_Os12g44380	sucrose transporter, putativ, expressed
	Vigun08g112100	Vu08	27804975	27809443	Glycerol-3-phosphate dehydrogenase [NAD(P)+] n=2 Tax=Desulfovibrio RepID=D9Y9D6_9DELT, C-terminal-like), NAD-dependent)	IPR006168 (Glycerol-3-phosphate dehydrogenase, IPR016040 (NAD(P)-binding domain), IPR008927 (6-phosphogluconate dehydrogenase	GO:0009331 (glycerol-3-phosphate dehydrogenase complex), GO:0006072 (glycerol-3-phosphate metabolic process), GO:0055114 (oxidation-reduction process), GO:0051287 (NAD binding), GO:0005975 (carbohydrate metabolic process), GO:0004367 (glycerol-3-phosphate dehydrogenase [NAD+] activity), GO:0005737 (cytoplasm), GO:0050662 (coenzyme binding), GO:0016491 (oxidoreductase activity), GO:0046168 (glycer…	PF02558 PF07479	PTHR11728 PTHR11728:SF13	EC:1.1.1.8	KOG2711	K00006	GO:0004367 GO:0005975 GO:0006072 GO:0008677 GO:0009331 GO:0016491 GO:0055114	AT2G40690	NAD-dependent glycerol-3-phosphate dehydrogenase family protein	Cre12.g511150	Glycerol-3-phosphate dehydrogenase/dihydroxyacetone-3-phosphate reductase	LOC_Os07g12640	glycerol-3-phosphate dehydrogenase, putative, expressed
	Vigun08g112200	Vu08	27819078	27820991	WRKY family transcription factor	IPR003657 (DNA-binding WRKY)	GO:0003700 (sequence-specific DNA binding transcription factor activity), GO:0043565 (sequence-specific DNA binding)	PF03106	PTHR31282 PTHR31282:SF37				GO:0003700 GO:0006355 GO:0043565					LOC_Os05g40060	WRKY48, expressed
	Vigun08g112300	Vu08	27834460	27842520	WRKY family transcription factor	IPR003657 (DNA-binding WRKY)	GO:0003700 (sequence-specific DNA binding transcription factor activity), GO:0043565 (sequence-specific DNA binding)	PF03106	PTHR31282 PTHR31282:SF37				GO:0003700 GO:0006355 GO:0043565					LOC_Os05g40060	WRKY48, expressed
	Vigun08g112400	Vu08	27853942	27857033	Pentatricopeptide repeat (PPR) superfamily protein	IPR011990 (Tetratricopeptide-like helical), IPR002885 (Pentatricopeptide repeat)	GO:0005515 (protein binding)	PF01535 PF13041	PTHR24015				GO:0005515
	Vigun08g112500	Vu08	27858994	27861977	cation/H+ exchanger 3	IPR006153 (Cation/H+ exchanger)	GO:0006812 (cation transport), GO:0015299 (solute:hydrogen antiporter activity), GO:0055085 (transmembrane transport), GO:0016021 (integral component of membrane)	PF00999	PTHR32468 PTHR32468:SF17		KOG1650		GO:0003824 GO:0006812 GO:0015299 GO:0016021 GO:0055085	AT3G44900	cation/H+ exchanger 4
	Vigun08g112600	Vu08	27877665	27881964	rhodanese-related sulfurtransferase	IPR020936 (Uncharacterised protein family UPF0176)		PF00581	PTHR22778 PTHR22778:SF12		KOG1530			AT2G40760	Rhodanese/Cell cycle control phosphatase superfamily protein			LOC_Os05g25780	rhodanese-like domain containing protein, putative, expressed
	Vigun08g112700	Vu08	27882139	27883007	uncharacterized protein LOC100776129 [Glycine max]				PTHR37758
	Vigun08g112800	Vu08	27883508	27901542	RING/FYVE/PHD-type), nucleic acid binding, helicases,zinc ion binding, C-terminal), DNA binding, ATP binding	IPR013083 (Zinc finger, IPR000330 (SNF2-related), IPR001650 (Helicase, IPR027417 (P-loop containing nucleoside triphosphate hydrolase)	GO:0004386 (helicase activity), GO:0046872 (metal ion binding), GO:0005524 (ATP binding), GO:0003677 (DNA binding), GO:0003676 (nucleic acid binding), GO:0005515 (protein binding), GO:0008270 (zinc ion binding)	PF00097 PF00176 PF00271	PTHR10799 PTHR10799:SF695	EC:3.6.4.12		K15710	GO:0005515 GO:0005524 GO:0008270 GO:0046872	AT2G40770	zinc ion binding;DNA binding;helicases;ATP binding;nucleic acid binding	Cre13.g603400	SNF2-related DNA/RNA helicase
	Vigun08g112900	Vu08	27936979	27941635	Protein kinase superfamily protein	IPR011009 (Protein kinase-like domain)		PF03109	PTHR10566 PTHR10566:SF41	EC:3.6.3.46	KOG1235	K08869		AT5G05200	Protein kinase superfamily protein	Cre09.g407801	ABC1/COQ8 ser/thr kinase	LOC_Os07g12530	ABC1 family domain containing protein, putative, expressed
	Vigun08g113000	Vu08	27941784	27947815	uncharacterized protein LOC102666946 isoform X4 [Glycine max]	IPR021480 (Protein of unknown function DUF3133)		PF11331	PTHR31105 PTHR31105:SF2					AT5G05190	Protein of unknown function (DUF3133)			LOC_Os07g48280	expressed protein
	Vigun08g113200	Vu08	27972541	27975682	methyl esterase 17			PF12695	PTHR10992 PTHR10992:SF840	EC:3.1.1.1				AT3G10870	methyl esterase 17			LOC_Os11g02570	esterase, putative, expressed
	Vigun08g113300	Vu08	27983511	27987871	cAMP-dependent protein kinase regulators, catalytics, protein kinases, C-terminal),protein serine/threonine phosphatases, protein serine/threonine phosphatases, ATP binding	IPR011009 (Protein kinase-like domain), IPR000961 (AGC-kinase	GO:0005524 (ATP binding), GO:0004674 (protein serine/threonine kinase activity), GO:0004672 (protein kinase activity), GO:0006468 (protein phosphorylation)	PF14531	PTHR24351 PTHR24351:SF80	EC:2.7.11.1	KOG0598	K04688	GO:0004672 GO:0004674 GO:0004713 GO:0005524 GO:0006468
	Vigun08g113400	Vu08	27988187	27989866	general substrate transporter), 1,phosphate transporter 1	IPR016196 (Major facilitator superfamily domain, IPR005828 (General substrate transporter)	GO:0022857 (transmembrane transporter activity), GO:0016021 (integral component of membrane), GO:0055085 (transmembrane transport)	PF07690	PTHR24064 PTHR24064:SF282			K08176	GO:0016021 GO:0055085			Cre16.g686800	Proton/phosphate symporter, splice variant b
	Vigun08g113500	Vu08	27993924	27998392	receptor-like kinase 1, type 2), subgroup)	IPR011009 (Protein kinase-like domain), IPR013320 (Concanavalin A-like lectin/glucanase, IPR013210 (Leucine-rich repeat-containing N-terminal	GO:0005524 (ATP binding), GO:0004672 (protein kinase activity), GO:0006468 (protein phosphorylation)	PF00560 PF07714 PF08263 PF13855	PTHR27008 PTHR27008:SF22	EC:2.7.11.1	KOG1187		GO:0004672 GO:0004713 GO:0005515 GO:0005524 GO:0006468			Cre07.g346550	(1 of 26) KOG1187 - Serine/threonine protein kinase
	Vigun08g113600	Vu08	28010643	28012775	60S ribosomal protein L10 [Glycine max]	IPR001197 (Ribosomal protein L10e), IPR016180 (Ribosomal protein L10e/L16)	GO:0005840 (ribosome), GO:0005622 (intracellular), GO:0003735 (structural constituent of ribosome), GO:0006412 (translation)	PF00252	PTHR11726 PTHR11726:SF15		KOG0857	K02866	GO:0003735 GO:0005622 GO:0005840 GO:0006412	AT1G26910	Ribosomal protein L16p/L10e family protein	Cre09.g388200	Cytosolic 80S ribosomal protein L10	LOC_Os11g11390	ribosomal protein, putative, expressed
	Vigun08g113700	Vu08	28023085	28026803	hydroxyacylglutathione hydrolase	IPR017782 (Hydroxyacylglutathione hydrolase)	GO:0008270 (zinc ion binding), GO:0006750 (glutathione biosynthetic process), GO:0004416 (hydroxyacylglutathione hydrolase activity), GO:0016787 (hydrolase activity)	PF00753 PF16123	PTHR11935 PTHR11935:SF94	EC:3.1.2.6	KOG0813	K01069	GO:0004416 GO:0019243	AT3G10850	Metallo-hydrolase/oxidoreductase superfamily protein			LOC_Os03g21460	metallo-beta-lactamase family protein, putative, expressed
	Vigun08g113750	Vu08	28045115	28046067	Unknown protein
	Vigun08g113800	Vu08	28050558	28053301	Calcium-dependent lipid-binding (CaLB domain) family protein	IPR000008 (C2 domain)	GO:0005515 (protein binding)	PF00168	PTHR32246 PTHR32246:SF15				GO:0005515	AT2G40815	Calcium-dependent lipid-binding (CaLB domain) family protein
	Vigun08g113900	Vu08	28057750	28062040	Transducin/WD40 repeat-like superfamily protein	IPR015943 (WD40/YVTN repeat-like-containing domain)	GO:0005515 (protein binding)		PTHR31789 PTHR31789:SF5				GO:0005515	AT3G54190	Transducin/WD40 repeat-like superfamily protein			LOC_Os05g40410	expressed protein
	Vigun08g113950	Vu08	28069890	28071765	Unknown protein
	Vigun08g114000	Vu08	28073377	28081068	transmembrane),Vacuolar iron transporter (VIT) family protein	IPR008217 (Domain of unknown function DUF125			PTHR31851 PTHR31851:SF16					AT4G27870	Vacuolar iron transporter (VIT) family protein			LOC_Os06g01440	integral membrane protein, putative, expressed
	Vigun08g114100	Vu08	28088585	28092565	ubiquitin fold modifier-specific peptidase 1/ 2),zinc finger with UFM1-specific peptidase domain protein	IPR012462 (Peptidase C78		PF07910	PTHR24375		KOG4696			AT5G24680	Peptidase C78, ubiquitin fold modifier-specific peptidase 1/ 2	Cre05.g240500	(1 of 1) PF00569//PF07910 - Zinc finger, ZZ type (ZZ) // Peptidase family C78 (Peptidase_C78)	LOC_Os02g01710	peptidase family C78 domain containing protein, expressed
	Vigun08g114200	Vu08	28093759	28098694	Autophagy-related protein 13	IPR018731 (Autophagy-related protein 13)		PF10033	PTHR13430 PTHR13430:SF3		KOG4573	K08331		AT3G49590	Autophagy-related protein 13			LOC_Os02g43040	expressed protein
	Vigun08g114300	Vu08	28105811	28108452	cation/H+ exchanger 23	IPR006153 (Cation/H+ exchanger)	GO:0006812 (cation transport), GO:0015299 (solute:hydrogen antiporter activity), GO:0055085 (transmembrane transport), GO:0016021 (integral component of membrane)	PF00999	PTHR32468 PTHR32468:SF26		KOG1650		GO:0006812 GO:0015299 GO:0016021 GO:0055085
	Vigun08g114400	Vu08	28120352	28121173	response to low sulfur 3				PTHR34283 PTHR34283:SF1					AT3G49570	response to low sulfur 3			LOC_Os10g36610	UP-9A, putative, expressed
	Vigun08g114500	Vu08	28122106	28123859	thaumatin-like protein 1-like [Glycine max],Pathogenesis-related thaumatin superfamily protein	IPR001938 (Thaumatin)		PF00314	PTHR31048 PTHR31048:SF16					AT5G24620	Pathogenesis-related thaumatin superfamily protein	Cre02.g102300	(1 of 1) PTHR31013:SF2 - PROTEIN THN-1-RELATED	LOC_Os09g32280	thaumatin, putative, expressed
	Vigun08g114600	Vu08	28129325	28129762	uncharacterized protein LOC100776767 isoform X5 [Glycine max]				PTHR36372 PTHR36372:SF1					AT5G24610		Cre07.g345800		LOC_Os10g36550	CRP3 - Cysteine-rich family protein precursor, expressed
	Vigun08g114700	Vu08	28131398	28133793	putative,ribonuclease P/MRP protein subunit POP5	IPR002759 (Ribonuclease P/MRP protein subunit)	GO:0004540 (ribonuclease activity), GO:0008033 (tRNA processing)	PF01900	PTHR10993	EC:3.1.26.5	KOG4639	K03537	GO:0004540 GO:0008033	AT1G04635	ribonuclease P family protein / Rpp14 family protein	Cre01.g026100	ribonuclease P related protein	LOC_Os05g18780	rpp14 family protein, expressed
	Vigun08g114800	Vu08	28140301	28140670	uncharacterized protein LOC100806179 [Glycine max]	IPR006747 (Protein of unknown function DUF599)		PF04654	PTHR31168 PTHR31168:SF3
	Vigun08g114900	Vu08	28148551	28150348	uncharacterized protein LOC100806179 [Glycine max]	IPR006747 (Protein of unknown function DUF599)		PF04654	PTHR31168 PTHR31168:SF3					AT5G24600	Protein of unknown function, DUF599			LOC_Os02g19060	expressed protein
	Vigun08g115000	Vu08	28152457	28173552	DNA mismatch repair protein MutS2	IPR027417 (P-loop containing nucleoside triphosphate hydrolase), IPR005747 (Endonuclease MutS2)	GO:0016887 (ATPase activity), GO:0030983 (mismatched DNA binding), GO:0006298 (mismatch repair), GO:0005524 (ATP binding), GO:0003677 (DNA binding), GO:0045910 (negative regulation of DNA recombination)	PF00488	PTHR11361 PTHR11361:SF81				GO:0004519 GO:0005524 GO:0006298 GO:0016887 GO:0030983 GO:0045910	AT5G54090	DNA mismatch repair protein MutS, type 2	Cre01.g040350	DNA mismatch repair protein, MutS homolog	LOC_Os10g36530	mutS domain V family protein, expressed
	Vigun08g115100	Vu08	28174162	28177094	general substrate transporter), UNC-93),UNC93-like protein 1-like [Glycine max]	IPR010291 (Ion channel regulatory protein, IPR016196 (Major facilitator superfamily domain		PF05978	PTHR23294 PTHR23294:SF25		KOG3098			AT1G18000	Major facilitator superfamily protein			LOC_Os04g01520	expressed protein
	Vigun08g115200	Vu08	28185779	28189120	receptor lectin kinase, subgroup)	IPR011009 (Protein kinase-like domain), IPR013320 (Concanavalin A-like lectin/glucanase, IPR008985 (Concanavalin A-like lectin/glucanases superfamily)	GO:0005524 (ATP binding), GO:0030246 (carbohydrate binding), GO:0004672 (protein kinase activity), GO:0006468 (protein phosphorylation)	PF00139 PF07714	PTHR27007 PTHR27007:SF39	EC:2.7.11.1	KOG1187		GO:0004672 GO:0004713 GO:0005524 GO:0006468 GO:0030246
	Vigun08g115233	Vu08	28194391	28196078	Unknown protein
	Vigun08g115266	Vu08	28194702	28195174	Unknown protein
	Vigun08g115300	Vu08	28205905	28213734	nodulin MtN21 /EamA-like transporter family protein	IPR000620 (Drug/metabolite transporter)	GO:0016020 (membrane)	PF00892	PTHR31218 PTHR31218:SF16				GO:0003677 GO:0016020 GO:0016021 GO:0022857					LOC_Os12g18960	integral membrane protein DUF6 containing protein, expressed
	Vigun08g115400	Vu08	28214970	28215552	N-terminal domain),Sec14p-like phosphatidylinositol transfer family protein	IPR011074 (CRAL/TRIO, IPR001251 (CRAL-TRIO domain)
	Vigun08g115500	Vu08	28226969	28227999	Unknown protein
	Vigun08g115600	Vu08	28228185	28231302	Cytochrome P450 superfamily protein	IPR001128 (Cytochrome P450)	GO:0005506 (iron ion binding), GO:0055114 (oxidation-reduction process), GO:0020037 (heme binding)	PF00067	PTHR24279 PTHR24279:SF57	EC:1.14.13.78	KOG0156	K04122	GO:0004497 GO:0005506 GO:0016705 GO:0020037 GO:0055114	AT5G25900	GA requiring 3			LOC_Os06g37330	cytochrome P450, putative, expressed
	Vigun08g115700	Vu08	28242012	28247747	nodulin MtN21 /EamA-like transporter family protein	IPR000620 (Drug/metabolite transporter)	GO:0016020 (membrane)	PF00892	PTHR31218 PTHR31218:SF16				GO:0016020 GO:0016021 GO:0022857					LOC_Os12g18960	integral membrane protein DUF6 containing protein, expressed
	Vigun08g115800	Vu08	28263898	28268071	Calcium-binding endonuclease/exonuclease/phosphatase family	IPR005135 (Endonuclease/exonuclease/phosphatase), IPR011992 (EF-hand domain pair)	GO:0005509 (calcium ion binding)	PF03372	PTHR12121 PTHR12121:SF44		KOG2338							LOC_Os10g13550	endonuclease/exonuclease/phosphatase family domain containing protein, expressed
	Vigun08g115900	Vu08	28266855	28270893	Mitochondrial transcription termination factor family protein	IPR003690 (Mitochodrial transcription termination factor-related)		PF02536	PTHR13068 PTHR13068:SF24		KOG1267	K15032	GO:0003690 GO:0005739 GO:0006355	AT4G02990	Mitochondrial transcription termination factor family protein	Cre10.g427000	putative mTERF domain containing protein	LOC_Os05g33500	mTERF domain containing protein, expressed
	Vigun08g116000	Vu08	28279484	28282707	NAC domain containing protein 62	IPR003441 (NAC domain)	GO:0003677 (DNA binding)	PF02365	PTHR31989 PTHR31989:SF5				GO:0003677 GO:0006355	AT1G33060	NAC 014
	Vigun08g116100	Vu08	28284742	28287447	fructose-bisphosphate aldolase 2, class-I)	IPR013785 (Aldolase-type TIM barrel), IPR000741 (Fructose-bisphosphate aldolase	GO:0004332 (fructose-bisphosphate aldolase activity), GO:0003824 (catalytic activity), GO:0006096 (glycolysis)	PF00274	PTHR11627	EC:4.1.2.13		K01623	GO:0003824 GO:0004332 GO:0006096	AT2G36460	Aldolase superfamily protein			LOC_Os01g67860	fructose-bisphospate aldolase isozyme, putative, expressed
	Vigun08g116200	Vu08	28318384	28321227	HMA),Heavy metal transport/detoxification superfamily protein	IPR006121 (Heavy metal-associated domain	GO:0046872 (metal ion binding), GO:0030001 (metal ion transport)	PF00403	PTHR22814 PTHR22814:SF51		KOG1603		GO:0030001 GO:0046872	AT5G24580	Heavy metal transport/detoxification superfamily protein			LOC_Os03g64340	heavy metal-associated domain containing protein, expressed
	Vigun08g116300	Vu08	28329074	28331270	HMA),Heavy metal transport/detoxification superfamily protein	IPR006121 (Heavy metal-associated domain	GO:0046872 (metal ion binding), GO:0030001 (metal ion transport)	PF00403	PTHR22814 PTHR22814:SF49		KOG1603		GO:0030001 GO:0046872					LOC_Os04g49260	heavy metal-associated domain containing protein, expressed
	Vigun08g116400	Vu08	28360548	28378160	plant),cell wall protein AWA1-like isoform X1 [Glycine max],cell wall protein AWA1-like isoform X2 [Glycine max]	IPR009060 (UBA-like), IPR009719 (Protein of unknown function DUF1296	GO:0005515 (protein binding)	PF06972	PTHR12758 PTHR12758:SF13				GO:0005515	AT3G07660	Kinase-related protein of unknown function (DUF1296)			LOC_Os09g08670	protein of unknown function DUF1296 domain containing protein, expressed
	Vigun08g116500	Vu08	28390676	28395860	U-box domain-containing protein 4-like [Glycine max]	IPR016024 (Armadillo-type fold)	GO:0005488 (binding), GO:0005515 (protein binding)	PF00514	PTHR23315 PTHR23315:SF88	EC:6.3.2.19		K08332	GO:0005488 GO:0005515	AT4G12710	ARM repeat superfamily protein
	Vigun08g116600	Vu08	28399278	28401788	calcium ion-binding protein				PTHR31469 PTHR31469:SF2					AT4G12700				LOC_Os10g31810	expressed protein
	Vigun08g116700	Vu08	28402804	28417742	S1 RNA binding domain protein n=4 Tax=root RepID=B0MWB1_9BACT, OB-fold)	IPR013784 (Carbohydrate-binding-like fold), IPR013783 (Immunoglobulin-like fold), IPR019307 (RNA-binding protein AU-1/Ribonuclease E/G), IPR012340 (Nucleic acid-binding	GO:0030246 (carbohydrate binding), GO:0004540 (ribonuclease activity), GO:0006396 (RNA processing), GO:2001070 (starch binding), GO:0003723 (RNA binding)	PF00686 PF10150	PTHR30001 PTHR30001:SF1	EC:3.1.26.12			GO:0003723 GO:0004540 GO:0006396 GO:0030246 GO:2001070	AT2G04270	RNAse E/G-like			LOC_Os08g23430	starch binding domain containing protein, putative, expressed
	Vigun08g116800	Vu08	28427339	28429587	RING/FYVE/PHD-type),RING finger protein 38-like [Glycine max]	IPR013083 (Zinc finger	GO:0008270 (zinc ion binding), GO:0005515 (protein binding)	PF13639	PTHR14155 PTHR14155:SF184			K16285	GO:0005515 GO:0008270	AT2G04240	RING/U-box superfamily protein			LOC_Os08g38460	zinc finger, C3HC4 type domain containing protein, expressed
	Vigun08g116900	Vu08	28431899	28441998	zinc finger protein CONSTANS-LIKE 9-like isoform X4 [Glycine max], B-box)	IPR000315 (Zinc finger, IPR010402 (CCT domain)	GO:0008270 (zinc ion binding), GO:0005515 (protein binding), GO:0005622 (intracellular)	PF06203	PTHR31717 PTHR31717:SF8				GO:0003735 GO:0005515 GO:0005622 GO:0005840 GO:0006412 GO:0008270	AT3G07650	CONSTANS-like 9	Cre12.g534100	CONSTANS-like protein	LOC_Os02g49230	CCT/B-box zinc finger protein, putative, expressed
	Vigun08g117000	Vu08	28461917	28463746	plant),Plant protein of unknown function (DUF868)	IPR008586 (Protein of unknown function DUF868		PF05910	PTHR31972 PTHR31972:SF2					AT2G04220	Plant protein of unknown function (DUF868)
	Vigun08g117100	Vu08	28465204	28469446	ATP binding / kinase/ protein serine / threonine kinase n=3 Tax=Vitis vinifera RepID=C5DB47_VITVI	IPR011009 (Protein kinase-like domain)	GO:0005524 (ATP binding), GO:0004674 (protein serine/threonine kinase activity), GO:0004672 (protein kinase activity), GO:0006468 (protein phosphorylation)	PF07714	PTHR27003 PTHR27003:SF63	EC:2.7.11.1	KOG1187		GO:0004672 GO:0004713 GO:0005524 GO:0006468	AT5G58940	calmodulin-binding receptor-like cytoplasmic kinase 1	Cre14.g625050	(1 of 40) PTHR23257//PTHR23257:SF513 - SERINE-THREONINE PROTEIN KINASE // SUBFAMILY NOT NAMED
	Vigun08g117200	Vu08	28476144	28477081	Histone superfamily protein	IPR001951 (Histone H4), IPR009072 (Histone-fold)	GO:0005634 (nucleus), GO:0000786 (nucleosome), GO:0003677 (DNA binding), GO:0046982 (protein heterodimerization activity), GO:0006334 (nucleosome assembly)	PF15511	PTHR10484		KOG3467	K11254	GO:0000786 GO:0003677 GO:0005634 GO:0046982	AT1G07660	Histone superfamily protein	Cre06.g276650	Histone H4	LOC_Os10g39410	Core histone H2A/H2B/H3/H4 domain containing protein, putative, expressed
	Vigun08g117300	Vu08	28481931	28486949	general substrate transporter), 3,phosphate transporter 4	IPR016196 (Major facilitator superfamily domain, IPR011701 (Major facilitator superfamily)	GO:0016021 (integral component of membrane), GO:0055085 (transmembrane transport)	PF07690	PTHR11662 PTHR11662:SF226		KOG2532		GO:0016021 GO:0055085	AT3G46980	phosphate transporter 4;3			LOC_Os01g63290	transporter, major facilitator family, putative, expressed
	Vigun08g117400	Vu08	28494619	28497183	acyl-coenzyme A thioesterase-like protein	IPR006683 (Thioesterase superfamily)		PF03061	PTHR21660 PTHR21660:SF8	EC:3.1.2.20	KOG3328	K17362		AT2G29590	Thioesterase superfamily protein			LOC_Os02g32200	thioesterase family protein, putative, expressed
	Vigun08g117500	Vu08	28498608	28502790	chloroplastic-like [Glycine max],UPF0503 protein At3g09070	IPR008004 (Uncharacterised protein family UPF0503)		PF05340	PTHR31659 PTHR31659:SF0					AT5G58930	Protein of unknown function (DUF740)
	Vigun08g117600	Vu08	28504429	28505548	Fungi - 347, Other Eukaryotes - 339 (source: NCBI BLink)., Plants - 385, Has 1807 Blast hits to 1807 proteins in 277 species: Archae - 0, Viruses - 0, Bacteria - 0,unknown protein, Metazoa - 736				PTHR36077 PTHR36077:SF1					AT5G58920				LOC_Os01g26020	expressed protein
	Vigun08g117700	Vu08	28506571	28509524	general substrate transporter),peptide transporter 1	IPR000109 (Proton-dependent oligopeptide transporter family), IPR016196 (Major facilitator superfamily domain	GO:0006857 (oligopeptide transport), GO:0005215 (transporter activity), GO:0016020 (membrane), GO:0006810 (transport)	PF07690	PTHR11654 PTHR11654:SF166	EC:3.6.3.43			GO:0005215 GO:0006810 GO:0016020 GO:0016021 GO:0055085			Cre04.g224700	Nitrate transporter NRT1 family
	Vigun08g117800	Vu08	28517729	28520748	laccase 10	IPR017761 (Laccase)	GO:0005507 (copper ion binding), GO:0048046 (apoplast), GO:0055114 (oxidation-reduction process), GO:0016491 (oxidoreductase activity), GO:0052716 (hydroquinone:oxygen oxidoreductase activity), GO:0046274 (lignin catabolic process)	PF00394 PF07731 PF07732	PTHR11709 PTHR11709:SF103	EC:1.10.3.2		K05909	GO:0005507 GO:0016491 GO:0046274 GO:0048046 GO:0052716 GO:0055114	AT2G38080	Laccase/Diphenol oxidase family protein			LOC_Os11g48060	laccase-22 precursor, putative, expressed
	Vigun08g117900	Vu08	28547519	28550605	MYB transcription factor MYB57 [Glycine max]	IPR009057 (Homeodomain-like)	GO:0003677 (DNA binding), GO:0003682 (chromatin binding)	PF00249	PTHR24078 PTHR24078:SF261				GO:0003677	AT5G58900	Homeodomain-like transcriptional regulator	Cre10.g430750	(1 of 1) PTHR24078:SF261 - DNAJ (HSP40) HOMOLOG, SUBFAMILY A, MEMBER 3A	LOC_Os05g37730	MYB family transcription factor, putative, expressed
	Vigun08g118000	Vu08	28554208	28560007	superfamily),lysosomal beta glucosidase-like isoform X1 [Glycine max]	IPR026892 (Glycoside hydrolase family 3), IPR002772 (Glycoside hydrolase family 3 C-terminal domain), IPR017853 (Glycoside hydrolase	GO:0005975 (carbohydrate metabolic process)	PF00933 PF01915	PTHR30620 PTHR30620:SF33	EC:3.2.1.58		K05349	GO:0004553 GO:0005975					LOC_Os05g37700	periplasmic beta-glucosidase precursor, putative, expressed
	Vigun08g118100	Vu08	28560651	28563687	dentin sialophosphoprotein-like [Glycine max]				PTHR33870 PTHR33870:SF4					AT2G29620
	Vigun08g118200	Vu08	28574557	28578621	SWI3, ADA2, N-CoR and tfiiib DNA-binding domain protein	IPR009057 (Homeodomain-like)	GO:0003677 (DNA binding), GO:0003682 (chromatin binding)	PF13921	PTHR10641 PTHR10641:SF612		KOG0048	K09422	GO:0003677					LOC_Os07g12130	MYB family transcription factor, putative, expressed
	Vigun08g118300	Vu08	28580293	28582171	Cytochrome P450 superfamily protein	IPR001128 (Cytochrome P450)	GO:0005506 (iron ion binding), GO:0055114 (oxidation-reduction process), GO:0020037 (heme binding)	PF00067	PTHR24296 PTHR24296:SF26	EC:1.14.14.1 EC:1.14.15.3	KOG0157	K15401	GO:0004497 GO:0005506 GO:0016705 GO:0020037 GO:0055114	AT5G58860	cytochrome P450, family 86, subfamily A, polypeptide 1	Cre01.g003850	Cytochrome P450, CYP197 superfamily	LOC_Os01g63540	cytochrome P450, putative, expressed
	Vigun08g118400	Vu08	28595821	28597223	hypothetical protein				PTHR34355	EC:3.4.19.12				AT1G07300	josephin protein-related
	Vigun08g118500	Vu08	28599059	28600467	JOSEPHIN-like protein	IPR006155 (Machado-Joseph disease protein MJD)	GO:0008242 (omega peptidase activity)	PF02099	PTHR13291 PTHR13291:SF0	EC:3.4.19.12	KOG2934	K15235	GO:0003677 GO:0008242			Cre03.g146707	(1 of 1) PTHR13291 - JOSEPHIN 1, 2	LOC_Os03g15850	josephin, putative, expressed
	Vigun08g118600	Vu08	28603336	28611347	FtsH extracellular),ATP-dependent zinc metalloprotease FTSH protein, FtsH)	IPR027417 (P-loop containing nucleoside triphosphate hydrolase), IPR005936 (Peptidase, IPR011546 (Peptidase M41	GO:0016020 (membrane), GO:0017111 (nucleoside-triphosphatase activity), GO:0005524 (ATP binding), GO:0006508 (proteolysis), GO:0016021 (integral component of membrane), GO:0004222 (metalloendopeptidase activity), GO:0000166 (nucleotide binding), GO:0008270 (zinc ion binding)	PF01434 PF06480 PF07724	PTHR23076 PTHR23076:SF70			K03798	GO:0004222 GO:0005524 GO:0006508 GO:0008270 GO:0016020 GO:0016021	AT5G58870	FTSH protease 9	Cre02.g078966	FtsH-like ATPase/metalloprotease	LOC_Os02g43350	OsFtsH7 FtsH protease, homologue of AtFtsH7, expressed
	Vigun08g118800	Vu08	28629720	28632617	Quinone reductase family protein	IPR010089 (Flavoprotein WrbA), IPR005025 (NADPH-dependent FMN reductase-like)	GO:0016491 (oxidoreductase activity), GO:0010181 (FMN binding)	PF03358	PTHR30546 PTHR30546:SF11	EC:1.6.5.2	KOG3135	K03809	GO:0010181 GO:0016491 GO:0045892	AT5G58800	Quinone reductase family protein	Cre10.g456100	Aggregation 3
	Vigun08g118900	Vu08	28642929	28645803	UDP-Glycosyltransferase superfamily protein	IPR002213 (UDP-glucuronosyl/UDP-glucosyltransferase)	GO:0008152 (metabolic process)	PF00201	PTHR11926 PTHR11926:SF374				GO:0008152 GO:0016758	AT1G07250	UDP-glucosyl transferase 71C4	Cre07.g322884	(1 of 1) PTHR11926//PTHR11926:SF16 - GLUCOSYL/GLUCURONOSYL TRANSFERASES // PROTEIN UGT-61-RELATED	LOC_Os07g37690	UDP-glucoronosyl and UDP-glucosyl transferase domain containing protein, expressed
	Vigun08g119000	Vu08	28646952	28648682	UDP-Glycosyltransferase superfamily protein	IPR002213 (UDP-glucuronosyl/UDP-glucosyltransferase)	GO:0008152 (metabolic process)	PF00201	PTHR11926 PTHR11926:SF374				GO:0008152 GO:0016758	AT1G07250	UDP-glucosyl transferase 71C4	Cre07.g322884	(1 of 1) PTHR11926//PTHR11926:SF16 - GLUCOSYL/GLUCURONOSYL TRANSFERASES // PROTEIN UGT-61-RELATED	LOC_Os07g37690	UDP-glucoronosyl and UDP-glucosyl transferase domain containing protein, expressed
	Vigun08g119100	Vu08	28649037	28652718	CCCH-type),RNA-binding motif protein, alpha-beta plait),RNA-binding protein 8A-like [Glycine max], X-linked 2 n=4 Tax=Andropogoneae RepID=B6T9K3_MAIZE	IPR000571 (Zinc finger, IPR012677 (Nucleotide-binding	GO:0003676 (nucleic acid binding), GO:0000166 (nucleotide binding), GO:0046872 (metal ion binding)	PF00076 PF00642	PTHR23139		KOG0126	K13107	GO:0000166 GO:0003676 GO:0046872	AT3G47120	RNA recognition motif (RRM)-containing protein	Cre06.g280550	(1 of 1) K13107 - RNA-binding motif protein, X-linked 2 (RBMX2, IST3)	LOC_Os03g61110	RNA-binding motif protein, putative, expressed
	Vigun08g119200	Vu08	28662545	28666200	Undecaprenyl pyrophosphate synthetase family protein	IPR001441 (Decaprenyl diphosphate synthase-like)		PF01255	PTHR10291 PTHR10291:SF6		KOG1602	K11778	GO:0016765	AT5G58770	Undecaprenyl pyrophosphate synthetase family protein	Cre17.g738250	(1 of 1) 2.5.1.31 - Ditrans,polycis-undecaprenyl-diphosphate synthase ((2E,6E)-farnesyl- diphosphate specific) / UPP synthetase	LOC_Os01g63830	dehydrodolichyl diphosphate synthase, putative, expressed
	Vigun08g119300	Vu08	28687439	28690950	Undecaprenyl pyrophosphate synthetase family protein	IPR001441 (Decaprenyl diphosphate synthase-like)		PF01255	PTHR10291 PTHR10291:SF6		KOG1602		GO:0016765			Cre17.g738250	(1 of 1) 2.5.1.31 - Ditrans,polycis-undecaprenyl-diphosphate synthase ((2E,6E)-farnesyl- diphosphate specific) / UPP synthetase	LOC_Os01g63830	dehydrodolichyl diphosphate synthase, putative, expressed
	Vigun08g119400	Vu08	28704997	28710085	damaged DNA binding 2	IPR015943 (WD40/YVTN repeat-like-containing domain)	GO:0005515 (protein binding)		PTHR15169 PTHR15169:SF0		KOG4328	K10140	GO:0003676 GO:0005515 GO:0008270	AT5G58760	damaged DNA binding 2	Cre13.g577550	UV-damaged DNA binding complex subunit 2 protein	LOC_Os01g04870	WD domain, G-beta repeat domain containing protein, expressed
	Vigun08g119501	Vu08	28714525	28726194	ATP-binding ABC transporter	IPR013581 (Plant PDR ABC transporter associated), IPR027417 (P-loop containing nucleoside triphosphate hydrolase), IPR013525 (ABC-2 type transporter)	GO:0016887 (ATPase activity), GO:0016020 (membrane), GO:0017111 (nucleoside-triphosphatase activity), GO:0005524 (ATP binding), GO:0000166 (nucleotide binding)	PF00005 PF01061 PF08370 PF14510	PTHR19241 PTHR19241:SF169	EC:3.6.3.34			GO:0005524 GO:0016020 GO:0016887	AT2G29940	pleiotropic drug resistance 3	Cre16.g655450	(1 of 1) PTHR19241//PTHR19241:SF307 - ATP-BINDING CASSETTE TRANSPORTER // ABC TRANSPORTER G FAMILY MEMBER 34-RELATED
	Vigun08g119600	Vu08	28730341	28733577	vacuolar cation/proton exchanger 3	IPR004713 (Calcium/proton exchanger)	GO:0006816 (calcium ion transport), GO:0008324 (cation transmembrane transporter activity), GO:0006812 (cation transport), GO:0015369 (calcium:hydrogen antiporter activity), GO:0016021 (integral component of membrane), GO:0055085 (transmembrane transport)	PF01699	PTHR31503 PTHR31503:SF9		KOG1397	K07300	GO:0006812 GO:0006816 GO:0008324 GO:0015369 GO:0016021 GO:0055085			Cre16.g649466	CAX family cation antiporter, membrane protein
	Vigun08g119700	Vu08	28737765	28742289	pfkB-like carbohydrate kinase family protein	IPR011611 (Carbohydrate kinase PfkB)		PF00294	PTHR10584 PTHR10584:SF130		KOG2855		GO:0005524 GO:0010264 GO:0019140	AT5G58730	pfkB-like carbohydrate kinase family protein			LOC_Os03g52760	kinase, pfkB family, putative, expressed
	Vigun08g119800	Vu08	28743350	28748438	elongator complex protein 5-like isoform X1 [Glycine max]	IPR019519 (Elongator complex protein 5)		PF10483	PTHR15641 PTHR15641:SF1				GO:0033588	AT2G18410	(1 of 1) PTHR15641:SF1 - ELONGATOR COMPLEX PROTEIN 5			LOC_Os03g10460	expressed protein
	Vigun08g119900	Vu08	28749723	28751307	ELF4-like 1	IPR009741 (Protein of unknown function DUF1313)		PF07011	PTHR33469 PTHR33469:SF1					AT2G29950	ELF4-like 1
	Vigun08g120000	Vu08	28771263	28782572	phosphoinositide phospholipase C 2-like [Glycine max]	IPR011992 (EF-hand domain pair), IPR001192 (Phosphoinositide phospholipase C family)	GO:0004435 (phosphatidylinositol phospholipase C activity), GO:0007165 (signal transduction), GO:0008081 (phosphoric diester hydrolase activity), GO:0005509 (calcium ion binding), GO:0006629 (lipid metabolic process), GO:0005515 (protein binding), GO:0035556 (intracellular signal transduction)	PF00168 PF00387 PF00388 PF09279	PTHR10336 PTHR10336:SF105	EC:3.1.4.11		K05857	GO:0004435 GO:0005515 GO:0006629 GO:0007165 GO:0008081 GO:0035556			Cre06.g270200	(1 of 1) K05857 - phosphatidylinositol phospholipase C, delta (PLCD)
	Vigun08g120100	Vu08	28816768	28822212	Double Clp-N motif-containing P-loop nucleoside triphosphate hydrolases superfamily protein	IPR027417 (P-loop containing nucleoside triphosphate hydrolase), IPR023150 (Double Clp-N motif)	GO:0005524 (ATP binding)	PF07724	PTHR11638 PTHR11638:SF68		KOG1051		GO:0005524	AT2G29970	Double Clp-N motif-containing P-loop nucleoside triphosphate hydrolases superfamily protein			LOC_Os11g01330	expressed protein
	Vigun08g120200	Vu08	28852062	28855394	putative, CCCH-type),zinc finger CCCH domain protein	IPR000571 (Zinc finger, IPR020683 (Ankyrin repeat-containing domain)	GO:0005515 (protein binding), GO:0046872 (metal ion binding)	PF00642 PF12796	PTHR14493 PTHR14493:SF54		KOG1595		GO:0005515 GO:0046872	AT2G40140	zinc finger (CCCH-type) family protein	Cre13.g566200	possible transcription factor	LOC_Os05g03760	zinc finger family protein, putative, expressed
	Vigun08g120300	Vu08	28857814	28860005	myb-like protein X-like [Glycine max]				PTHR35499 PTHR35499:SF1					AT5G58630	(1 of 2) PTHR35499:SF2 - ALC-INTERACTING PROTEIN 1
	Vigun08g120400	Vu08	28893741	28898437	type 1),fatty acid desaturase 8	IPR005804 (Fatty acid desaturase, IPR021863 (Protein of unknown function DUF3474)	GO:0055114 (oxidation-reduction process), GO:0006629 (lipid metabolic process)	PF00487 PF11960	PTHR32100 PTHR32100:SF20			K10257	GO:0006629 GO:0016717 GO:0055114			Cre01.g038600	Chloroplast glycerolipid omega-3-fatty acid desaturase
	Vigun08g120500	Vu08	28898796	28901717	Pentatricopeptide repeat (PPR-like) superfamily protein	IPR011990 (Tetratricopeptide-like helical), IPR002885 (Pentatricopeptide repeat)	GO:0005515 (protein binding)	PF01535 PF13041 PF14432	PTHR24015 PTHR24015:SF339				GO:0005515	AT1G19720	Pentatricopeptide repeat (PPR-like) superfamily protein			LOC_Os03g59264	calreticulin family protein, expressed
	Vigun08g120600	Vu08	28903854	28907336	Mannose-binding lectin superfamily protein	IPR001229 (Mannose-binding lectin)		PF01419	PTHR23244 PTHR23244:SF249				GO:0019762 GO:0080028	AT1G19715	Mannose-binding lectin superfamily protein			LOC_Os05g43240	jacalin-like lectin domain containing protein, expressed
	Vigun08g120700	Vu08	28907337	28909284	Rdx type),selT-like protein-like [Glycine max]	IPR011893 (Selenoprotein, IPR012336 (Thioredoxin-like fold)	GO:0008430 (selenium binding), GO:0045454 (cell redox homeostasis)	PF10262	PTHR13544 PTHR13544:SF0		KOG3286			AT5G58640	Selenoprotein, Rdx type			LOC_Os05g39110	selT-like protein precursor, putative, expressed
	Vigun08g120800	Vu08	28910112	28914504	FAD/NAD(P)-binding domain), mitochondrial-like [Glycine max],internal alternative NAD(P)H-ubiquinone oxidoreductase A1	IPR013027 (FAD-dependent pyridine nucleotide-disulphide oxidoreductase), IPR023753 (Pyridine nucleotide-disulphide oxidoreductase	GO:0016491 (oxidoreductase activity), GO:0055114 (oxidation-reduction process), GO:0050660 (flavin adenine dinucleotide binding)	PF00070	PTHR22912	EC:1.6.5.9		K17871	GO:0016491 GO:0055114	AT1G07180	alternative NAD(P)H dehydrogenase 1	Cre16.g691552	Type-II NADH dehydrogenase	LOC_Os01g61410	NADH-ubiquinone oxidoreductase, mitochondrial precursor, putative, expressed
	Vigun08g120900	Vu08	28916163	28920046	ankyrin repeat-containing protein At3g12360-like [Glycine max]	IPR020683 (Ankyrin repeat-containing domain), IPR026961 (PGG domain)	GO:0005515 (protein binding)	PF13962	PTHR24177 PTHR24177:SF42				GO:0005515
	Vigun08g121000	Vu08	28932687	28935314	probable 2-oxoglutarate/Fe(II)-dependent dioxygenase-like [Glycine max]	IPR027443 (Isopenicillin N synthase-like), IPR002283 (Isopenicillin N synthase), IPR026992 (Non-haem dioxygenase N-terminal domain)	GO:0005506 (iron ion binding), GO:0016491 (oxidoreductase activity), GO:0055114 (oxidation-reduction process)	PF03171 PF14226	PTHR10209 PTHR10209:SF206		KOG0143		GO:0005506 GO:0016491 GO:0055114	AT5G58660	2-oxoglutarate (2OG) and Fe(II)-dependent oxygenase superfamily protein			LOC_Os04g33360	gibberellin 2-beta-dioxygenase 7, putative, expressed
	Vigun08g121100	Vu08	28944116	28950140	plant), RING/FYVE/PHD-type),RING/FYVE/PHD zinc finger superfamily protein	IPR013083 (Zinc finger, IPR014002 (Tudor-like, IPR008395 (Agenet-like domain), IPR016181 (Acyl-CoA N-acyltransferase)	GO:0008270 (zinc ion binding), GO:0005515 (protein binding), GO:0008080 (N-acetyltransferase activity)	PF00628 PF05641 PF16135	PTHR24098 PTHR24098:SF4	EC:2.3.1.48			GO:0005515 GO:0008080 GO:0008270	AT5G58610	PHD finger transcription factor, putative			LOC_Os07g49290	PHD finger family protein, putative, expressed
	Vigun08g121200	Vu08	28962437	28966991	protein YLS7-like [Glycine max]	IPR025846 (PMR5 N-terminal domain), IPR026057 (PC-Esterase)		PF13839 PF14416	PTHR32285 PTHR32285:SF14					AT5G58600	Plant protein of unknown function (DUF828)			LOC_Os03g18110	proteins of unknown function domain containing protein, putative, expressed
	Vigun08g121300	Vu08	28970784	28976554	asparagine synthetase 3, glutamine-hydrolyzing)	IPR017932 (Glutamine amidotransferase type 2 domain), IPR006426 (Asparagine synthase, IPR000583 (Class II glutamine amidotransferase domain)	GO:0004066 (asparagine synthase (glutamine-hydrolyzing) activity), GO:0006529 (asparagine biosynthetic process), GO:0008152 (metabolic process)	PF00733 PF12481	PTHR11772 PTHR11772:SF13	EC:6.3.5.4		K01953	GO:0004066 GO:0006529	AT3G47340	glutamine-dependent asparagine synthase 1	Cre01.g004300	Asparagine synthase
18ZRCFtH8	locusName	Chrm	Start (bp)	End (bp)	Functional annotation	IPR	GO	Pfam	Panther	ec	KOG	KO	GO	Best-hit-arabi-name	Best-hit-arabi-defline	Best-hit-clamy-name	Best-hit-clamy-defline	Best-hit-rice-name	Best-hit-rice-defline
751 genes	Vigun08g069500	Vu08	10937160	10942594	X-domain),DNAJ homologue 2	IPR001623 (DnaJ domain), IPR026894 (DNAJ-containing protein		PF00226 PF14308	PTHR24078 PTHR24078:SF278		KOG0691			AT1G77020	DNAJ heat shock N-terminal domain-containing protein	Cre06.g260350	DnaJ-like protein	LOC_Os02g35000	chaperone protein dnaJ 10, putative, expressed
	Vigun08g069600	Vu08	10955587	10958556	Lipid transfer protein	IPR016140 (Bifunctional inhibitor/plant lipid transfer protein/seed storage helical domain)		PF14368	PTHR33044 PTHR33044:SF34
	Vigun08g069700	Vu08	11005583	11008322	uncharacterized protein LOC100792746 [Glycine max]				PTHR34193 PTHR34193:SF1					AT1G76980				LOC_Os11g09350	expressed protein
	Vigun08g069750	Vu08	11033338	11035865	C-terminal),uncharacterized protein LOC102664214 [Glycine max]	IPR000932 (Photosystem antenna protein-like), IPR007021 (Domain of unknown function DUF659), IPR008906 (HAT dimerisation domain, IPR012337 (Ribonuclease H-like domain)	GO:0016020 (membrane), GO:0009767 (photosynthetic electron transport chain), GO:0009521 (photosystem), GO:0003676 (nucleic acid binding), GO:0046983 (protein dimerization activity), GO:0016168 (chlorophyll binding)	PF00421 PF04937 PF05699	PTHR32166 PTHR32166:SF33				GO:0003676 GO:0009521 GO:0009767 GO:0016020 GO:0016168 GO:0019684 GO:0046983			Cre16.g650850	(1 of 2) KOG1121 - Tam3-transposase (Ac family)
	Vigun08g069800	Vu08	11049402	11053847	F-box family protein, cysteine-containing subtype)	IPR001810 (F-box domain), IPR006553 (Leucine-rich repeat	GO:0005515 (protein binding)	PF12937 PF13516	PTHR24006		KOG1947	K03875	GO:0005515	AT1G21410	F-box/RNI-like superfamily protein			LOC_Os05g35110	OsFBL22 - F-box domain and LRR containing protein, expressed
	Vigun08g069900	Vu08	11078908	11080861	probable 2-oxoglutarate/Fe(II)-dependent dioxygenase-like [Glycine max]	IPR027443 (Isopenicillin N synthase-like), IPR002283 (Isopenicillin N synthase), IPR026992 (Non-haem dioxygenase N-terminal domain)	GO:0005506 (iron ion binding), GO:0016491 (oxidoreductase activity), GO:0055114 (oxidation-reduction process)	PF03171 PF14226	PTHR10209 PTHR10209:SF166	EC:1.14.11.9	KOG0143		GO:0005506 GO:0016491 GO:0055114
	Vigun08g070100	Vu08	11152995	11158206	uncharacterized protein LOC100789044 isoform X6 [Glycine max]	IPR002912 (ACT domain)	GO:0008152 (metabolic process), GO:0016597 (amino acid binding)	PF01842	PTHR31096 PTHR31096:SF5	EC:2.7.7.59			GO:0008152 GO:0016597	AT1G76990	ACT domain repeat 3	Cre01.g012900	(1 of 2) 2.7.7.59 - [Protein-PII] uridylyltransferase / Uridylyl removing enzyme	LOC_Os02g34990	ACT domain containing protein, putative, expressed
	Vigun08g070200	Vu08	11161137	11174003	ENTH/VHS/GAT family protein	IPR008942 (ENTH/VHS), IPR004152 (GAT)	GO:0005622 (intracellular), GO:0006886 (intracellular protein transport)	PF00790 PF03127	PTHR13856 PTHR13856:SF95				GO:0005622 GO:0006886	AT1G21380	Target of Myb protein 1	Cre13.g585100	(1 of 3) PF00790 - VHS domain (VHS)	LOC_Os11g09329	VHS and GAT domain containing protein, expressed
	Vigun08g070300	Vu08	11203095	11204021	hypothetical protein
	Vigun08g070500	Vu08	11260521	11263272	gibberellin 20 oxidase 2-like [Glycine max]	IPR027443 (Isopenicillin N synthase-like), IPR002283 (Isopenicillin N synthase), IPR026992 (Non-haem dioxygenase N-terminal domain)	GO:0005506 (iron ion binding), GO:0016491 (oxidoreductase activity), GO:0055114 (oxidation-reduction process)	PF03171 PF14226	PTHR10209 PTHR10209:SF140	EC:4.2.3.19	KOG0143		GO:0005506 GO:0016491 GO:0055114					LOC_Os01g66100	gibberellin 20 oxidase 2, putative, expressed
	Vigun08g070600	Vu08	11322818	11326367	merozoite surface protein 1-like), subgroup),Protein kinase family protein	IPR011009 (Protein kinase-like domain), IPR000742 (Epidermal growth factor-like domain), IPR025287 (Wall-associated receptor kinase galacturonan-binding domain), IPR013320 (Concanavalin A-like lectin/glucanase, IPR024731 (EGF domain	GO:0030247 (polysaccharide binding), GO:0005524 (ATP binding), GO:0006468 (protein phosphorylation), GO:0004674 (protein serine/threonine kinase activity), GO:0005515 (protein binding), GO:0004672 (protein kinase activity)	PF00069 PF12947 PF13947	PTHR27005 PTHR27005:SF9	EC:2.7.11.1	KOG1187		GO:0004672 GO:0004713 GO:0005515 GO:0005524 GO:0006468 GO:0030247	AT1G21270	wall-associated kinase 2	Cre14.g625050	(1 of 40) PTHR23257//PTHR23257:SF513 - SERINE-THREONINE PROTEIN KINASE // SUBFAMILY NOT NAMED	LOC_Os02g02120	OsWAK11 - OsWAK receptor-like protein kinase, expressed
	Vigun08g070700	Vu08	11356501	11359156	Protein kinase family protein,ATP binding protein, subgroup), putative n=1 Tax=Ricinus communis RepID=B9S2R0_RICCO	IPR011009 (Protein kinase-like domain), IPR013320 (Concanavalin A-like lectin/glucanase, IPR000742 (Epidermal growth factor-like domain), IPR025287 (Wall-associated receptor kinase galacturonan-binding domain)	GO:0030247 (polysaccharide binding), GO:0005524 (ATP binding), GO:0006468 (protein phosphorylation), GO:0005509 (calcium ion binding), GO:0005515 (protein binding), GO:0004672 (protein kinase activity)	PF00069 PF07645 PF13947	PTHR27005 PTHR27005:SF9	EC:2.7.11.1	KOG1187		GO:0004672 GO:0004713 GO:0005509 GO:0005515 GO:0005524 GO:0006468 GO:0030247	AT1G21270	wall-associated kinase 2	Cre14.g625050	(1 of 40) PTHR23257//PTHR23257:SF513 - SERINE-THREONINE PROTEIN KINASE // SUBFAMILY NOT NAMED	LOC_Os02g02120	OsWAK11 - OsWAK receptor-like protein kinase, expressed
	Vigun08g070800	Vu08	11377085	11378638	Ribosomal protein L2 family	IPR002171 (Ribosomal protein L2)	GO:0016740 (transferase activity), GO:0005622 (intracellular), GO:0003735 (structural constituent of ribosome), GO:0015934 (large ribosomal subunit), GO:0005840 (ribosome), GO:0003723 (RNA binding), GO:0006412 (translation)	PF00181 PF03947	PTHR13691 PTHR13691:SF19		KOG0438	K02886	GO:0003723 GO:0003735 GO:0005622 GO:0005840 GO:0006412 GO:0015934 GO:0016740	ATCG00830	ribosomal protein L2	Cre07.g348850	Mitochondrial ribosomal protein L2
	Vigun08g070900	Vu08	11375795	11382897	Unknown protein
	Vigun08g071000	Vu08	11391513	11395157	calmodulin-binding receptor-like cytoplasmic kinase 2,calmodulin-binding receptor-like cytoplasmic kinase 3, subgroup)	IPR011009 (Protein kinase-like domain), IPR013320 (Concanavalin A-like lectin/glucanase, IPR000742 (Epidermal growth factor-like domain), IPR025287 (Wall-associated receptor kinase galacturonan-binding domain)	GO:0030247 (polysaccharide binding), GO:0005524 (ATP binding), GO:0006468 (protein phosphorylation), GO:0004674 (protein serine/threonine kinase activity), GO:0005509 (calcium ion binding), GO:0005515 (protein binding), GO:0004672 (protein kinase activity)	PF00069 PF07645 PF13947	PTHR27005 PTHR27005:SF9	EC:2.7.11.1	KOG1187		GO:0004672 GO:0004713 GO:0005509 GO:0005515 GO:0005524 GO:0006468 GO:0030247	AT1G21270	wall-associated kinase 2	Cre14.g625050	(1 of 40) PTHR23257//PTHR23257:SF513 - SERINE-THREONINE PROTEIN KINASE // SUBFAMILY NOT NAMED	LOC_Os02g02120	OsWAK11 - OsWAK receptor-like protein kinase, expressed
	Vigun08g071100	Vu08	11493319	11498559	Tetratricopeptide repeat (TPR)-like superfamily protein	IPR011990 (Tetratricopeptide-like helical)	GO:0005515 (protein binding)	PF00515 PF13414	PTHR15544				GO:0005515	AT1G77230	Tetratricopeptide repeat (TPR)-like superfamily protein
	Vigun08g071200	Vu08	11494266	11521701	RING/FYVE/PHD-type),uncharacterized protein LOC100777440 isoform X5 [Glycine max]	IPR013083 (Zinc finger	GO:0008270 (zinc ion binding), GO:0005515 (protein binding)	PF00628	PTHR10615 PTHR10615:SF100	EC:2.1.1.43			GO:0005515 GO:0008270	AT1G77250	RING/FYVE/PHD-type zinc finger family protein			LOC_Os08g01420	PHD-finger domain containing protein, putative, expressed
	Vigun08g071300	Vu08	11522893	11535643	probable methyltransferase PMT10-like [Glycine max]	IPR004159 (Putative S-adenosyl-L-methionine-dependent methyltransferase)	GO:0008168 (methyltransferase activity)	PF03141	PTHR10108 PTHR10108:SF897				GO:0008168	AT1G77260	S-adenosyl-L-methionine-dependent methyltransferases superfamily protein
	Vigun08g071400	Vu08	11553083	11559080	C-terminal),alcohol dehydrogenase 1, zinc-type)	IPR016040 (NAD(P)-binding domain), IPR013149 (Alcohol dehydrogenase, IPR011032 (GroES (chaperonin 10)-like), IPR002085 (Alcohol dehydrogenase superfamily	GO:0008270 (zinc ion binding), GO:0016491 (oxidoreductase activity), GO:0055114 (oxidation-reduction process)	PF00107 PF08240	PTHR11695 PTHR11695:SF493	EC:1.1.1.1		K18857	GO:0008270 GO:0016491 GO:0055114
	Vigun08g071450	Vu08	11598960	11599415	Unknown protein
	Vigun08g071500	Vu08	11600202	11600982	Unknown protein
	Vigun08g071550	Vu08	11602057	11624058	family 28),polygalacturonase-like [Glycine max], alpha beta roll)	IPR000743 (Glycoside hydrolase, IPR023128 (Protein N-terminal glutamine amidohydrolase, IPR011050 (Pectin lyase fold/virulence factor)	GO:0004650 (polygalacturonase activity), GO:0005975 (carbohydrate metabolic process)	PF00295 PF09764	PTHR31375 PTHR31375:SF42	EC:3.2.1.15			GO:0004650 GO:0005975 GO:0016811
	Vigun08g071600	Vu08	11663459	11665288	scarecrow-like transcription factor PAT1-like [Glycine max]	IPR005202 (Transcription factor GRAS)		PF03514	PTHR31636 PTHR31636:SF42				GO:0009401 GO:0016021
	Vigun08g071700	Vu08	11682260	11688366	unknown protein				PTHR35730					AT3G08880				LOC_Os04g36780	expressed protein
	Vigun08g071800	Vu08	11700643	11701513	Calcium-binding EF-hand family protein	IPR011992 (EF-hand domain pair)	GO:0005509 (calcium ion binding)	PF13499	PTHR10891 PTHR10891:SF530		KOG0027	K13448	GO:0005509	AT1G21550	Calcium-binding EF-hand family protein
	Vigun08g071900	Vu08	11731265	11737370	hypothetical protein				PTHR34194 PTHR34194:SF3					AT4G01170	(1 of 4) PTHR34194:SF3 - F14J8.16 PROTEIN-RELATED
	Vigun08g072000	Vu08	11739378	11748619	putative, CCCH-type),zinc finger CCCH domain protein	IPR000571 (Zinc finger	GO:0046872 (metal ion binding)		PTHR23102 PTHR23102:SF13				GO:0046872	AT1G21580	Zinc finger C-x8-C-x5-C-x3-H type family protein			LOC_Os06g43120	zinc finger C-x8-C-x5-C-x3-H type family protein, expressed
	Vigun08g072100	Vu08	11856939	11857741	uncharacterized protein LOC100793037 isoform X3 [Glycine max]				PTHR34958
	Vigun08g072200	Vu08	11862992	11866352	receptor-like protein kinase 1, subgroup)	IPR011009 (Protein kinase-like domain), IPR013320 (Concanavalin A-like lectin/glucanase	GO:0005524 (ATP binding), GO:0004674 (protein serine/threonine kinase activity), GO:0004672 (protein kinase activity), GO:0006468 (protein phosphorylation)	PF07714	PTHR27009 PTHR27009:SF19	EC:3.1.4.46	KOG1187	K04733	GO:0004672 GO:0004713 GO:0005524 GO:0006468			Cre14.g625050	(1 of 40) PTHR23257//PTHR23257:SF513 - SERINE-THREONINE PROTEIN KINASE // SUBFAMILY NOT NAMED	LOC_Os01g02390	protein kinase domain containing protein, expressed
	Vigun08g072250	Vu08	11870545	11870844	Unknown protein
	Vigun08g072300	Vu08	11883273	11887694	wall-associated receptor kinase galacturonan-binding protein	IPR025287 (Wall-associated receptor kinase galacturonan-binding domain)	GO:0030247 (polysaccharide binding)	PF13947	PTHR27009 PTHR27009:SF19				GO:0030247					LOC_Os01g02370	receptor-like kinase ARK1AS, putative, expressed
	Vigun08g072400	Vu08	11891665	11894151	receptor-like protein kinase 1, subgroup)	IPR011009 (Protein kinase-like domain), IPR013320 (Concanavalin A-like lectin/glucanase, IPR025287 (Wall-associated receptor kinase galacturonan-binding domain)	GO:0005524 (ATP binding), GO:0004672 (protein kinase activity), GO:0030247 (polysaccharide binding), GO:0006468 (protein phosphorylation)	PF07714	PTHR27009	EC:3.1.4.46	KOG1187		GO:0004672 GO:0004713 GO:0005524 GO:0006468			Cre14.g625050	(1 of 40) PTHR23257//PTHR23257:SF513 - SERINE-THREONINE PROTEIN KINASE // SUBFAMILY NOT NAMED	LOC_Os01g02400	protein kinase domain containing protein, expressed
	Vigun08g072500	Vu08	11941678	11945738	Protein kinase superfamily protein, subgroup)	IPR011009 (Protein kinase-like domain), IPR013320 (Concanavalin A-like lectin/glucanase, IPR014729 (Rossmann-like alpha/beta/alpha sandwich fold)	GO:0006950 (response to stress), GO:0005524 (ATP binding), GO:0006468 (protein phosphorylation), GO:0004674 (protein serine/threonine kinase activity), GO:0004672 (protein kinase activity)	PF00069 PF00582	PTHR27001 PTHR27001:SF44	EC:2.7.11.1	KOG1187		GO:0004672 GO:0004713 GO:0005524 GO:0006468 GO:0006950	AT1G77280	Protein kinase protein with adenine nucleotide alpha hydrolases-like domain			LOC_Os03g62340	protein kinase family protein, putative, expressed
	Vigun08g072600	Vu08	12067226	12070065	Glutathione S-transferase family protein, C-terminal-like)	IPR010987 (Glutathione S-transferase, IPR012336 (Thioredoxin-like fold)	GO:0005515 (protein binding)	PF13410 PF13417	PTHR11260 PTHR11260:SF274	EC:2.5.1.18	KOG4420		GO:0005515	AT1G77290	Glutathione S-transferase family protein			LOC_Os04g35560	glutathione S-transferase, putative, expressed
	Vigun08g072700	Vu08	12094658	12099310	MADS-box transcription factor family protein, K-box), MADS-box)	IPR002487 (Transcription factor, IPR002100 (Transcription factor	GO:0003700 (sequence-specific DNA binding transcription factor activity), GO:0003677 (DNA binding), GO:0005634 (nucleus), GO:0046983 (protein dimerization activity)	PF00319 PF01486	PTHR11945 PTHR11945:SF97		KOG0014	K09264	GO:0003677 GO:0003700 GO:0005634 GO:0006355 GO:0046983	AT5G20240	K-box region and MADS-box transcription factor family protein			LOC_Os01g66030	OsMADS2 - MADS-box family gene with MIKCc type-box, expressed
	Vigun08g072800	Vu08	12128014	12130341	receptor-like protein kinase 1, subgroup)	IPR011009 (Protein kinase-like domain), IPR013320 (Concanavalin A-like lectin/glucanase	GO:0005524 (ATP binding), GO:0004672 (protein kinase activity), GO:0006468 (protein phosphorylation)	PF07714	PTHR27009	EC:3.1.4.46	KOG1187		GO:0004672 GO:0004713 GO:0005524 GO:0006468			Cre14.g625050	(1 of 40) PTHR23257//PTHR23257:SF513 - SERINE-THREONINE PROTEIN KINASE // SUBFAMILY NOT NAMED	LOC_Os01g02400	protein kinase domain containing protein, expressed
	Vigun08g072900	Vu08	12130580	12145721	receptor-like protein kinase 1, subgroup)	IPR011009 (Protein kinase-like domain), IPR013320 (Concanavalin A-like lectin/glucanase, IPR025287 (Wall-associated receptor kinase galacturonan-binding domain)	GO:0030247 (polysaccharide binding), GO:0005524 (ATP binding), GO:0006468 (protein phosphorylation), GO:0004674 (protein serine/threonine kinase activity), GO:0004672 (protein kinase activity)	PF07714 PF13947	PTHR27009 PTHR27009:SF19	EC:3.1.4.46	KOG1187		GO:0004672 GO:0004713 GO:0005524 GO:0006468 GO:0030247			Cre14.g625050	(1 of 40) PTHR23257//PTHR23257:SF513 - SERINE-THREONINE PROTEIN KINASE // SUBFAMILY NOT NAMED	LOC_Os01g02390	protein kinase domain containing protein, expressed
	Vigun08g073000	Vu08	12257707	12274237	receptor-like protein kinase 1, subgroup)	IPR011009 (Protein kinase-like domain), IPR013320 (Concanavalin A-like lectin/glucanase, IPR025287 (Wall-associated receptor kinase galacturonan-binding domain)	GO:0030247 (polysaccharide binding), GO:0005524 (ATP binding), GO:0006468 (protein phosphorylation), GO:0004674 (protein serine/threonine kinase activity), GO:0004672 (protein kinase activity)	PF07714 PF13947	PTHR27009 PTHR27009:SF19	EC:3.1.4.46	KOG1187		GO:0004672 GO:0004713 GO:0005524 GO:0006468 GO:0030247			Cre14.g625050	(1 of 40) PTHR23257//PTHR23257:SF513 - SERINE-THREONINE PROTEIN KINASE // SUBFAMILY NOT NAMED	LOC_Os01g02390	protein kinase domain containing protein, expressed
	Vigun08g073100	Vu08	12364900	12367512	receptor-like protein kinase 1,receptor-like protein kinase 4, subgroup)	IPR011009 (Protein kinase-like domain), IPR013320 (Concanavalin A-like lectin/glucanase	GO:0005524 (ATP binding), GO:0004672 (protein kinase activity), GO:0006468 (protein phosphorylation)	PF07714	PTHR27009	EC:3.1.4.46	KOG1187		GO:0004672 GO:0004713 GO:0005524 GO:0006468			Cre14.g625050	(1 of 40) PTHR23257//PTHR23257:SF513 - SERINE-THREONINE PROTEIN KINASE // SUBFAMILY NOT NAMED	LOC_Os01g02400	protein kinase domain containing protein, expressed
	Vigun08g073201	Vu08	12367649	12380711	receptor-like protein kinase 1, subgroup)	IPR011009 (Protein kinase-like domain), IPR013320 (Concanavalin A-like lectin/glucanase, IPR025287 (Wall-associated receptor kinase galacturonan-binding domain)	GO:0030247 (polysaccharide binding), GO:0005524 (ATP binding), GO:0006468 (protein phosphorylation), GO:0004674 (protein serine/threonine kinase activity), GO:0004672 (protein kinase activity)	PF07714 PF13947	PTHR27009 PTHR27009:SF19	EC:3.1.4.46	KOG1187		GO:0004672 GO:0004713 GO:0005524 GO:0006468 GO:0030247			Cre14.g625050	(1 of 40) PTHR23257//PTHR23257:SF513 - SERINE-THREONINE PROTEIN KINASE // SUBFAMILY NOT NAMED	LOC_Os01g02390	protein kinase domain containing protein, expressed
	Vigun08g073301	Vu08	12482538	12483248	receptor-like protein kinase 4	IPR011009 (Protein kinase-like domain)	GO:0005524 (ATP binding), GO:0004672 (protein kinase activity), GO:0006468 (protein phosphorylation)	PF07714	PTHR27009 PTHR27009:SF21	EC:3.1.4.46	KOG1187		GO:0004672 GO:0004713 GO:0005524 GO:0006468
	Vigun08g073400	Vu08	12500145	12503315	receptor-like protein kinase 4, subgroup)	IPR011009 (Protein kinase-like domain), IPR013320 (Concanavalin A-like lectin/glucanase	GO:0005524 (ATP binding), GO:0004674 (protein serine/threonine kinase activity), GO:0004672 (protein kinase activity), GO:0006468 (protein phosphorylation)	PF07714	PTHR27009 PTHR27009:SF19	EC:3.1.4.46	KOG1187		GO:0004672 GO:0004713 GO:0005524 GO:0006468			Cre14.g625050	(1 of 40) PTHR23257//PTHR23257:SF513 - SERINE-THREONINE PROTEIN KINASE // SUBFAMILY NOT NAMED	LOC_Os01g02390	protein kinase domain containing protein, expressed
	Vigun08g073500	Vu08	12512305	12529464	uncharacterized protein LOC100799794 isoform X1 [Glycine max]	IPR026949 (Ubinuclein/Yemanuclein), IPR014840 (Hpc2-related domain)		PF08729	PTHR21669 PTHR21669:SF13					AT1G21610	wound-responsive family protein			LOC_Os05g34900	wound-responsive family protein, putative, expressed
	Vigun08g073600	Vu08	12553126	12572967	DNA topoisomerase 2-binding-like protein	IPR001357 (BRCT domain)		PF00533 PF12738 PF16589	PTHR13561 PTHR13561:SF20		KOG1929	K10728		AT1G77320	transcription coactivators	Cre12.g515900	BRC-repeat-containing protein. ts-lethal mutations block DNA replication (PMID 25336509)	LOC_Os11g08660	TOPBP1A - Similar to DNA replication protein TOPBP1 from, expressed
	Vigun08g073650	Vu08	12579296	12580129	Unknown protein
	Vigun08g073700	Vu08	12601961	12613705	NAD kinase 2, predicted)	IPR002504 (Inorganic polyphosphate/ATP-NAD kinase	GO:0019674 (NAD metabolic process), GO:0006741 (NADP biosynthetic process), GO:0008152 (metabolic process), GO:0003951 (NAD+ kinase activity)	PF01513	PTHR20275 PTHR20275:SF6	EC:2.7.1.23	KOG2178	K00858	GO:0003951 GO:0006741 GO:0008152 GO:0019674	AT1G21640	NAD kinase 2			LOC_Os11g08670	NAD kinase, putative, expressed
	Vigun08g073800	Vu08	12634072	12642739	nucleotide binding, RNA binding, alpha-beta plait), nucleic acid binding	IPR012677 (Nucleotide-binding	GO:0003676 (nucleic acid binding), GO:0000166 (nucleotide binding)	PF00076	PTHR24012 PTHR24012:SF477			K14787	GO:0000166 GO:0003676 GO:0006367	AT4G19610	nucleotide binding;nucleic acid binding;RNA binding	Cre16.g685200	(1 of 1) K14787 - multiple RNA-binding domain-containing protein 1 (MRD1, RBM19)	LOC_Os04g52200	RNA recognition motif containing protein, putative, expressed
	Vigun08g073900	Vu08	12656465	12657699	myb transcription factor	IPR009057 (Homeodomain-like)	GO:0003677 (DNA binding), GO:0003682 (chromatin binding)	PF00249	PTHR10641 PTHR10641:SF547			K09422	GO:0003677 GO:0003723 GO:0006355	AT3G13540	myb domain protein 5	Cre16.g677382	(1 of 23) PTHR10641 - MYB-LIKE DNA-BINDING PROTEIN MYB	LOC_Os01g50110	MYB family transcription factor, putative, expressed
	Vigun08g074000	Vu08	12676052	12678659	ATP-binding/protein serine/threonine kinase [Glycine max], subgroup)	IPR011009 (Protein kinase-like domain), IPR013320 (Concanavalin A-like lectin/glucanase	GO:0005524 (ATP binding), GO:0004674 (protein serine/threonine kinase activity), GO:0004672 (protein kinase activity), GO:0006468 (protein phosphorylation)	PF00069	PTHR27006 PTHR27006:SF16	EC:2.7.11.1	KOG1187		GO:0004672 GO:0004713 GO:0005524 GO:0006468			Cre14.g625050	(1 of 40) PTHR23257//PTHR23257:SF513 - SERINE-THREONINE PROTEIN KINASE // SUBFAMILY NOT NAMED	LOC_Os05g34950	cysteine-rich receptor-like protein kinase 6 precursor, putative, expressed
	Vigun08g074100	Vu08	12723513	12725514	ATP-binding/protein serine/threonine kinase [Glycine max], subgroup)	IPR011009 (Protein kinase-like domain), IPR013320 (Concanavalin A-like lectin/glucanase	GO:0005524 (ATP binding), GO:0004674 (protein serine/threonine kinase activity), GO:0004672 (protein kinase activity), GO:0006468 (protein phosphorylation)	PF00069	PTHR27006 PTHR27006:SF16	EC:2.7.11.1	KOG1187		GO:0004672 GO:0004713 GO:0005524 GO:0006468			Cre14.g625050	(1 of 40) PTHR23257//PTHR23257:SF513 - SERINE-THREONINE PROTEIN KINASE // SUBFAMILY NOT NAMED
	Vigun08g074200	Vu08	12727655	12728234	a.k.a. RRM,RNA recognition motif, RBD protein, alpha-beta plait)	IPR012677 (Nucleotide-binding	GO:0003676 (nucleic acid binding), GO:0000166 (nucleotide binding)	PF00076	PTHR24012 PTHR24012:SF356				GO:0000166 GO:0003676
	Vigun08g074250	Vu08	12741735	12742622	transmembrane amino acid transporter family protein, transmembrane)	IPR013057 (Amino acid transporter		PF01490	PTHR22950 PTHR22950:SF205
	Vigun08g074300	Vu08	12746124	12748917	Pentatricopeptide repeat (PPR-like) superfamily protein	IPR011990 (Tetratricopeptide-like helical), IPR002885 (Pentatricopeptide repeat)	GO:0005515 (protein binding)	PF13041	PTHR24015 PTHR24015:SF745				GO:0005515	AT1G09820	Pentatricopeptide repeat (PPR-like) superfamily protein			LOC_Os10g34310	PPR repeat containing protein, expressed
	Vigun08g074400	Vu08	12783478	12785691	transmembrane amino acid transporter family protein, transmembrane)	IPR013057 (Amino acid transporter		PF01490	PTHR22950 PTHR22950:SF205		KOG1303							LOC_Os05g34980	amino acid transporter, putative, expressed
	Vigun08g074500	Vu08	12792341	12794134	ATP-binding/protein serine/threonine kinase [Glycine max], subgroup)	IPR011009 (Protein kinase-like domain), IPR013320 (Concanavalin A-like lectin/glucanase	GO:0005524 (ATP binding), GO:0004674 (protein serine/threonine kinase activity), GO:0004672 (protein kinase activity), GO:0006468 (protein phosphorylation)	PF00069	PTHR27006 PTHR27006:SF16	EC:2.7.11.1	KOG1187		GO:0004672 GO:0004713 GO:0005524 GO:0006468			Cre14.g625050	(1 of 40) PTHR23257//PTHR23257:SF513 - SERINE-THREONINE PROTEIN KINASE // SUBFAMILY NOT NAMED
	Vigun08g074600	Vu08	12801489	12803339	ATP-binding/protein serine/threonine kinase [Glycine max], subgroup)	IPR011009 (Protein kinase-like domain), IPR013320 (Concanavalin A-like lectin/glucanase	GO:0005524 (ATP binding), GO:0004674 (protein serine/threonine kinase activity), GO:0004672 (protein kinase activity), GO:0006468 (protein phosphorylation)	PF00069	PTHR27006 PTHR27006:SF16	EC:2.7.11.1	KOG1187		GO:0004672 GO:0004713 GO:0005524 GO:0006468			Cre14.g625050	(1 of 40) PTHR23257//PTHR23257:SF513 - SERINE-THREONINE PROTEIN KINASE // SUBFAMILY NOT NAMED
	Vigun08g074633	Vu08	12883369	12885383	hypothetical protein													LOC_Os04g28940	retrotransposon protein, putative, unclassified, expressed
	Vigun08g074666	Vu08	12913038	12914247	transmembrane),amino acid permease 5	IPR013057 (Amino acid transporter		PF01490	PTHR22950 PTHR22950:SF205
	Vigun08g074700	Vu08	12915141	12921659	family 17), superfamily),3-beta-glucosidase 2-like isoform X1 [Glycine max],glucan endo-1	IPR000490 (Glycoside hydrolase, IPR017853 (Glycoside hydrolase	GO:0005975 (carbohydrate metabolic process)	PF00332	PTHR32227 PTHR32227:SF52	EC:3.2.1.39			GO:0004553 GO:0005975
	Vigun08g074850	Vu08	12921121	12923382	Disease resistance protein (TIR-NBS-LRR class) family	IPR000767 (Disease resistance protein), IPR027417 (P-loop containing nucleoside triphosphate hydrolase)	GO:0043531 (ADP binding), GO:0006952 (defense response)		PTHR11017 PTHR11017:SF163	EC:1.1.1.62
	Vigun08g075000	Vu08	12927437	12938676	transmembrane amino acid transporter family protein, transmembrane)	IPR013057 (Amino acid transporter		PF01490	PTHR22950 PTHR22950:SF205		KOG1303		GO:0005515					LOC_Os05g34980	amino acid transporter, putative, expressed
	Vigun08g075100	Vu08	12997304	13001671	Cyclin A1, 1	IPR014400 (Cyclin A/B/D/E)	GO:0005634 (nucleus), GO:0000079 (regulation of cyclin-dependent protein serine/threonine kinase activity), GO:0010389 (regulation of G2/M transition of mitotic cell cycle), GO:0051726 (regulation of cell cycle), GO:0019901 (protein kinase binding)	PF00134 PF02984	PTHR10177 PTHR10177:SF203		KOG0654	K06627	GO:0005634	AT1G44110	Cyclin A1;1	Cre03.g207900	A-type cyclin	LOC_Os12g20324	cyclin-A1, putative, expressed
	Vigun08g075200	Vu08	13035039	13035485	Protein of unknown function (DUF784)	IPR008502 (Prolamin-like domain)		PF05617	PTHR31951 PTHR31951:SF22					AT1G57775	Protein of unknown function (DUF784)
	Vigun08g075300	Vu08	13057963	13060601	cation/H+ exchanger 23	IPR006153 (Cation/H+ exchanger)	GO:0006812 (cation transport), GO:0015299 (solute:hydrogen antiporter activity), GO:0055085 (transmembrane transport), GO:0016021 (integral component of membrane)	PF00999	PTHR32468 PTHR32468:SF26		KOG1650		GO:0006812 GO:0015299 GO:0016021 GO:0055085
	Vigun08g075400	Vu08	13070755	13073397	cation/H+ exchanger 23	IPR006153 (Cation/H+ exchanger)	GO:0006812 (cation transport), GO:0015299 (solute:hydrogen antiporter activity), GO:0055085 (transmembrane transport), GO:0016021 (integral component of membrane)	PF00999	PTHR32468 PTHR32468:SF26		KOG1650		GO:0006812 GO:0015299 GO:0016021 GO:0055085
	Vigun08g075500	Vu08	13084738	13085184	Protein of unknown function (DUF784)	IPR008502 (Prolamin-like domain)		PF05617	PTHR31951					AT1G57775	Protein of unknown function (DUF784)
	Vigun08g075600	Vu08	13163370	13164527	Protein of unknown function (DUF784)	IPR008502 (Prolamin-like domain)		PF05617	PTHR31951					AT1G57775	Protein of unknown function (DUF784)
	Vigun08g075633	Vu08	13178181	13179442	hypothetical protein				PTHR35312 PTHR35312:SF1					AT5G12240				LOC_Os07g44744	expressed protein
	Vigun08g075666	Vu08	13266692	13270842	SWIM-type),protein FAR1-RELATED SEQUENCE 6-like isoform X2 [Glycine max]	IPR015300 (DNA-binding pseudobarrel domain), IPR004330 (FAR1 DNA binding domain), IPR018289 (MULE transposase domain), IPR007527 (Zinc finger	GO:0008270 (zinc ion binding), GO:0003677 (DNA binding)	PF00872 PF02362 PF03101 PF04434	PTHR31669 PTHR31669:SF25				GO:0003677 GO:0004803 GO:0006313 GO:0006355 GO:0008270					LOC_Os11g45530	transposon protein, putative, unclassified, expressed
	Vigun08g075700	Vu08	13316569	13317072	Protein of unknown function (DUF784)	IPR008502 (Prolamin-like domain)		PF05617	PTHR31951 PTHR31951:SF22					AT1G57775	Protein of unknown function (DUF784)
	Vigun08g075800	Vu08	13321798	13322289	Protein of unknown function (DUF784)	IPR008502 (Prolamin-like domain)		PF05617	PTHR31951					AT1G57775	Protein of unknown function (DUF784)
	Vigun08g075900	Vu08	13343644	13349560	SWI/SNF complex subunit SWI3C [Glycine max]	IPR009057 (Homeodomain-like), IPR011991 (Winged helix-turn-helix DNA-binding domain)	GO:0005515 (protein binding), GO:0003677 (DNA binding), GO:0003682 (chromatin binding)	PF00249 PF04433 PF16495	PTHR12802 PTHR12802:SF41		KOG1279	K11649	GO:0003677 GO:0005515	AT1G21700	SWITCH/sucrose nonfermenting 3C			LOC_Os11g08080	SWIRM domain containing protein, expressed
	Vigun08g076000	Vu08	13374672	13379855	subunit alpha/beta),proteasome beta type-3 subunit	IPR001353 (Proteasome	GO:0004298 (threonine-type endopeptidase activity), GO:0005839 (proteasome core complex), GO:0004175 (endopeptidase activity), GO:0051603 (proteolysis involved in cellular protein catabolic process)	PF00227	PTHR11599 PTHR11599:SF62	EC:3.4.25.1	KOG0180	K02735	GO:0004298 GO:0005839 GO:0051603	AT1G21720	proteasome beta subunit C1	Cre06.g267500	(1 of 1) K02735 - 20S proteasome subunit beta 3 (PSMB3)	LOC_Os06g43570	peptidase, T1 family, putative, expressed
	Vigun08g076100	Vu08	13390764	13391834	RING/FYVE/PHD-type),RING finger protein 38-like [Glycine max],RING finger protein 38-like isoform X2 [Glycine max]	IPR013083 (Zinc finger	GO:0008270 (zinc ion binding), GO:0005515 (protein binding)	PF13639	PTHR14155 PTHR14155:SF112		KOG1493	K19045	GO:0005515 GO:0008270	AT3G47180	RING/U-box superfamily protein	Cre10.g442750	(1 of 1) K19045 - E3 ubiquitin-protein ligase BIG BROTHER and related proteins [EC:6.3.2.19] (BB)
	Vigun08g076200	Vu08	13477019	13488005	,NAC domain protein	IPR003441 (NAC domain)	GO:0003677 (DNA binding)	PF02365	PTHR31719 PTHR31719:SF16				GO:0003677 GO:0006355
	Vigun08g076300	Vu08	13608330	13619374	U-box domain-containing protein 3-like isoform X3 [Glycine max]	IPR000008 (C2 domain), IPR016024 (Armadillo-type fold)	GO:0005488 (binding), GO:0005515 (protein binding)	PF00168 PF00514 PF13646	PTHR23315 PTHR23315:SF135		KOG1030 KOG4224		GO:0005488 GO:0005515	AT1G77460	Armadillo/beta-catenin-like repeat ; C2 calcium/lipid-binding domain (CaLB) protein			LOC_Os11g08090	expressed protein
	Vigun08g076350	Vu08	13669724	13670397	Unknown protein
	Vigun08g076400	Vu08	13691927	13719453	ATP-binding microtubule motor family protein, motor domain)	IPR027417 (P-loop containing nucleoside triphosphate hydrolase), IPR027640 (Kinesin-like protein), IPR001752 (Kinesin	GO:0007018 (microtubule-based movement), GO:0005524 (ATP binding), GO:0003777 (microtubule motor activity), GO:0005871 (kinesin complex), GO:0008017 (microtubule binding)	PF00225	PTHR24115 PTHR24115:SF487	EC:3.6.4.4	KOG0242	K11498	GO:0003777 GO:0005524 GO:0005871 GO:0007018 GO:0008017	AT1G21730	P-loop containing nucleoside triphosphate hydrolases superfamily protein	Cre05.g235500	Kinesin motor protein
	Vigun08g076500	Vu08	13718970	13722778	Eukaryotic aspartyl protease family protein	IPR001461 (Aspartic peptidase), IPR021109 (Aspartic peptidase domain)	GO:0006508 (proteolysis), GO:0004190 (aspartic-type endopeptidase activity)	PF14543	PTHR13683 PTHR13683:SF316	EC:3.4.23.12	KOG1339		GO:0004190 GO:0006508	AT1G77480	Eukaryotic aspartyl protease family protein			LOC_Os12g07780	eukaryotic aspartyl protease domain containing protein, expressed
	Vigun08g076600	Vu08	13773959	13780248	aldehyde dehydrogenase family 3 member H1-like [Glycine max]	IPR016161 (Aldehyde/histidinol dehydrogenase), IPR012394 (Aldehyde dehydrogenase NAD(P)-dependent)	GO:0004030 (aldehyde dehydrogenase [NAD(P)+] activity), GO:0006081 (cellular aldehyde metabolic process), GO:0055114 (oxidation-reduction process), GO:0008152 (metabolic process), GO:0016491 (oxidoreductase activity)	PF00171	PTHR11699 PTHR11699:SF171	EC:1.2.1.3		K00128	GO:0004030 GO:0006081 GO:0008152 GO:0016491 GO:0016620 GO:0055114	AT1G44170	aldehyde dehydrogenase 3H1			LOC_Os11g08300	aldehyde dehydrogenase, putative, expressed
	Vigun08g076700	Vu08	13858722	13860627	Glycolipid transfer protein (GLTP) family protein	IPR014830 (Glycolipid transfer protein domain)	GO:0046836 (glycolipid transport), GO:0017089 (glycolipid transporter activity), GO:0051861 (glycolipid binding), GO:0005737 (cytoplasm)	PF08718	PTHR10219 PTHR10219:SF34		KOG3221		GO:0005737 GO:0017089 GO:0046836 GO:0051861	AT1G21360	glycolipid transfer protein 2			LOC_Os04g35790	GLTP domain containing protein, putative, expressed
	Vigun08g076800	Vu08	13920847	13928787	uncharacterized protein C57A10.07-like [Glycine max]	IPR014729 (Rossmann-like alpha/beta/alpha sandwich fold)		PF02698	PTHR28110		KOG4533			AT1G21370	(1 of 1) KOG4533 - Uncharacterized conserved protein	Cre02.g116000		LOC_Os04g35780	expressed protein
	Vigun08g076900	Vu08	13972767	13973078	Fungi - 0, Other Eukaryotes - 0 (source: NCBI BLink)., Viruses - 0, Has 29 Blast hits to 29 proteins in 12 species: Archae - 0, Bacteria - 4, Plants - 25,unknown protein, Metazoa - 0			PF17032	PTHR36718 PTHR36718:SF1					AT1G44414	(1 of 1) PF17032 - zinc-ribbon family (zinc_ribbon_15)			LOC_Os05g35970	expressed protein
	Vigun08g077000	Vu08	14037574	14042765	MFMR),G-box binding factor 3	IPR012900 (G-box binding	GO:0003677 (DNA binding), GO:0005634 (nucleus)	PF16596	PTHR22952 PTHR22952:SF144
	Vigun08g077066	Vu08	14162874	14163401	Unknown protein
	Vigun08g077132	Vu08	14209850	14225772	Unknown protein
	Vigun08g077200	Vu08	14258103	14264439	transmembrane protein 184C-like isoform X2 [Glycine max]	IPR005178 (Organic solute transporter Ost-alpha)		PF03619	PTHR23423 PTHR23423:SF27		KOG2641			AT1G77220	Protein of unknown function (DUF300)			LOC_Os05g44080	transmembrane protein, putative, expressed
	Vigun08g077250	Vu08	14284829	14285170	Unknown protein
	Vigun08g077300	Vu08	14293624	14297402	putative UDP-glucuronate:xylan alpha-glucuronosyltransferase 3-like [Glycine max], family 8)	IPR002495 (Glycosyl transferase		PF01501	PTHR11183 PTHR11183:SF56	EC:2.4.1.17	KOG1950		GO:0016757	AT1G77130	plant glycogenin-like starch initiation protein 2			LOC_Os01g65780	glycosyl transferase, putative, expressed
	Vigun08g077500	Vu08	14409184	14414684	serine carboxypeptidase),serine carboxypeptidase-like 42	IPR001563 (Peptidase S10	GO:0006508 (proteolysis), GO:0004185 (serine-type carboxypeptidase activity)	PF00450	PTHR11802 PTHR11802:SF20	EC:3.4.16.6		K16297	GO:0004185 GO:0006508	AT5G42240	serine carboxypeptidase-like 42			LOC_Os11g10750	OsSCP48 - Putative Serine Carboxypeptidase homologue, expressed
	Vigun08g077550	Vu08	14723850	14724808	Unknown protein
	Vigun08g077600	Vu08	14823666	14826999	GTP-binding nuclear protein Ran-3 [Glycine max]	IPR002041 (Ran GTPase), IPR027417 (P-loop containing nucleoside triphosphate hydrolase), IPR005225 (Small GTP-binding protein domain), IPR001806 (Small GTPase superfamily)	GO:0016020 (membrane), GO:0003924 (GTPase activity), GO:0006184 (GTP catabolic process), GO:0005525 (GTP binding), GO:0005622 (intracellular), GO:0006913 (nucleocytoplasmic transport), GO:0007165 (signal transduction), GO:0006886 (intracellular protein transport), GO:0007264 (small GTPase mediated signal transduction), GO:0015031 (protein transport)	PF00025	PTHR24073 PTHR24073:SF583		KOG0087	K07904	GO:0003924 GO:0005525 GO:0005622 GO:0006886 GO:0006913 GO:0007165 GO:0007264 GO:0015031 GO:0016020
	Vigun08g077700	Vu08	14830418	14848095	UbiH/UbiF/VisC/COQ6),ubiquinone biosynthesis monooxygenase COQ6-like protein	IPR010971 (Ubiquinone biosynthesis hydroxylase, IPR003042 (Aromatic-ring hydroxylase-like)	GO:0006744 (ubiquinone biosynthetic process), GO:0050660 (flavin adenine dinucleotide binding), GO:0055114 (oxidation-reduction process), GO:0008152 (metabolic process), GO:0016491 (oxidoreductase activity)	PF01494	PTHR13789 PTHR13789:SF240				GO:0006744 GO:0016709 GO:0050660 GO:0055114 GO:0071949			Cre02.g112850	Flavin-dependent monoxygenase	LOC_Os03g62260	FAD binding domain containing protein, expressed
	Vigun08g077800	Vu08	15332750	15347859	L-ascorbate oxidase homolog [Glycine max]	IPR008972 (Cupredoxin)	GO:0005507 (copper ion binding), GO:0016491 (oxidoreductase activity), GO:0055114 (oxidation-reduction process)	PF00394 PF07731 PF07732	PTHR11709 PTHR11709:SF58	EC:1.10.3.3			GO:0005507 GO:0016491 GO:0055114	AT5G48450	SKU5 similar 3			LOC_Os01g01030	monocopper oxidase, putative, expressed
	Vigun08g077850	Vu08	15360452	15373839	poly(A)-specific ribonuclease PARN-like [Glycine max]	IPR006941 (Ribonuclease CAF1), IPR012337 (Ribonuclease H-like domain)	GO:0003676 (nucleic acid binding), GO:0005634 (nucleus)	PF04857	PTHR15092 PTHR15092:SF28	EC:3.1.13.4			GO:0003676 GO:0005634	AT3G25430	Polynucleotidyl transferase, ribonuclease H-like superfamily protein			LOC_Os08g34160	CAF1 family ribonuclease containing protein, putative, expressed
	Vigun08g077900	Vu08	15409677	15411968	40S ribosomal protein S6 [Glycine max]	IPR001377 (Ribosomal protein S6e)	GO:0005840 (ribosome), GO:0005622 (intracellular), GO:0003735 (structural constituent of ribosome), GO:0006412 (translation)	PF01092	PTHR11502 PTHR11502:SF10		KOG1646	K02991	GO:0003735 GO:0005622 GO:0005840 GO:0006412	AT5G10360	Ribosomal protein S6e	Cre09.g400650	Cytosolic 80S ribosomal protein S6	LOC_Os07g42950	40S ribosomal protein S6, putative, expressed
	Vigun08g078000	Vu08	15433849	15436272	DUF538,Protein of unknown function	IPR007493 (Protein of unknown function DUF538)		PF04398	PTHR31676 PTHR31676:SF8
	Vigun08g078100	Vu08	15473957	15474966	subgroup),tracheary element differentiation-related 7	IPR003882 (Pistil-specific extensin-like protein), IPR013320 (Concanavalin A-like lectin/glucanase	GO:0005199 (structural constituent of cell wall)		PTHR35697 PTHR35697:SF1				GO:0005199	AT5G48920	tracheary element differentiation-related 7
	Vigun08g078200	Vu08	15477244	15478230	cytochrome C biogenesis protein ccsA	IPR017562 (Cytochrome c-type biogenesis protein CcsA), IPR002541 (Cytochrome c assembly protein)	GO:0008535 (respiratory chain complex IV assembly), GO:0016020 (membrane), GO:0006461 (protein complex assembly)	PF01578	PTHR30071 PTHR30071:SF8				GO:0017004 GO:0020037	ATCG01040	Cytochrome C assembly protein			LOC_Os06g46434	cytochrome c biogenesis protein ccsA, putative, expressed
	Vigun08g078300	Vu08	15478646	15478807	chloroplastic n=24 Tax=Papilionoideae RepID=RK32_SOYBN,50S ribosomal protein L32	IPR002677 (Ribosomal protein L32p)	GO:0015934 (large ribosomal subunit), GO:0006412 (translation), GO:0003735 (structural constituent of ribosome)		PTHR36083 PTHR36083:SF1			K02911	GO:0006412	ATCG01020	ribosomal protein L32
	Vigun08g078380	Vu08	15480725	15481921	Ycf1 protein	IPR008896 (Uncharacterised protein family Ycf1)		PF05758	PTHR33163 PTHR33163:SF3
	Vigun08g078460	Vu08	15482179	15482511	hypothetical protein
	Vigun08g078540	Vu08	15483304	15484356	putative,signal anchor
	Vigun08g078620	Vu08	15486371	15487488	hypothetical protein
	Vigun08g078700	Vu08	15500862	15503100	ubiquitin carboxyl-terminal hydrolase-like protein	IPR008974 (TRAF-like)	GO:0005515 (protein binding)	PF00917		EC:3.4.19.12			GO:0005515
	Vigun08g078800	Vu08	15538665	15539799	Unknown protein
	Vigun08g078900	Vu08	15565770	15594145	Protein kinase superfamily protein	IPR011009 (Protein kinase-like domain)	GO:0005524 (ATP binding), GO:0004674 (protein serine/threonine kinase activity), GO:0004672 (protein kinase activity), GO:0006468 (protein phosphorylation)	PF00069	PTHR11909 PTHR11909:SF97	EC:2.7.11.1	KOG1163		GO:0004672 GO:0004713 GO:0005524 GO:0006468
	Vigun08g078950	Vu08	15605692	15609858	Unknown protein
	Vigun08g079000	Vu08	15636429	15637875	RING/FYVE/PHD-type),RING-H2 finger protein 2B	IPR013083 (Zinc finger	GO:0008270 (zinc ion binding), GO:0005515 (protein binding)	PF13639	PTHR14155 PTHR14155:SF95			K10664	GO:0005515 GO:0008270					LOC_Os05g51780	zinc finger, C3HC4 type domain containing protein, expressed
	Vigun08g079100	Vu08	15642483	15645914	probable glycosyltransferase isoform X4 [Glycine max]	IPR004263 (Exostosin-like)		PF03016	PTHR11062 PTHR11062:SF108	EC:2.4.2.41	KOG1021			AT5G25820	Exostosin family protein
	Vigun08g079200	Vu08	15993841	15995640	ethylene-responsive transcription factor 7-like [Glycine max]	IPR016177 (DNA-binding domain)	GO:0003700 (sequence-specific DNA binding transcription factor activity), GO:0003677 (DNA binding)	PF00847	PTHR31985 PTHR31985:SF5			K09286	GO:0003677 GO:0003700 GO:0006355	AT5G11590	Integrase-type DNA-binding superfamily protein			LOC_Os06g36000	AP2 domain containing protein, expressed
	Vigun08g079250	Vu08	16092417	16095961	Unknown protein								GO:0004114 GO:0007165
	Vigun08g079300	Vu08	16243321	16264965	nuclear pore complex protein Nup85-like [Glycine max]	IPR011502 (Nucleoporin Nup85-like)		PF07575	PTHR13373 PTHR13373:SF21		KOG2271	K14304		AT4G32910	(1 of 1) PTHR13373:SF21 - NUCLEAR PORE COMPLEX PROTEIN NUP85	Cre08.g383650	(1 of 1) K14304 - nuclear pore complex protein Nup85 (NUP85)	LOC_Os01g54240	nucleoporin, putative, expressed
	Vigun08g079350	Vu08	16275224	16275802	uncharacterized protein LOC102669191 [Glycine max]
	Vigun08g079400	Vu08	16301985	16309907	Eukaryotic initiation factor 4A (ATP-dependent RNA helicase eIF4A) n=2 Tax=Trebouxiophyceae RepID=E1ZM95_CHLVA, DEAD-box type, Q motif),DEAD-box ATP-dependent RNA helicase	IPR014014 (RNA helicase, IPR027417 (P-loop containing nucleoside triphosphate hydrolase)			PTHR24031 PTHR24031:SF294	EC:3.6.4.13
	Vigun08g079500	Vu08	16304696	16312962	Regulator of chromosome condensation (RCC1) family protein	IPR009091 (Regulator of chromosome condensation 1/beta-lactamase-inhibitor protein II)		PF00415	PTHR22870 PTHR22870:SF155		KOG1427			AT5G11580	Regulator of chromosome condensation (RCC1) family protein			LOC_Os01g52630	regulator of chromosome condensation, putative, expressed
	Vigun08g079600	Vu08	16366558	16376102	4-lactone oxidase family protein, type 2),D-arabinono-1,4-lactone oxidase)	IPR007173 (D-arabinono-1, IPR016166 (FAD-binding, IPR010030 (Plant-specific FAD-dependent oxidoreductase)	GO:0016020 (membrane), GO:0003824 (catalytic activity), GO:0050660 (flavin adenine dinucleotide binding), GO:0008762 (UDP-N-acetylmuramate dehydrogenase activity), GO:0055114 (oxidation-reduction process), GO:0016491 (oxidoreductase activity)	PF01565 PF04030	PTHR13878 PTHR13878:SF51	EC:1.1.3.37 EC:1.1.3.8			GO:0003824 GO:0003885 GO:0016020 GO:0016491 GO:0016614 GO:0050660 GO:0055114	AT5G11540	D-arabinono-1,4-lactone oxidase family protein	Cre03.g177600	(1 of 1) 1.1.3.37//1.1.3.8 - D-arabinono-1,4-lactone oxidase / D-arabinono-gamma-lactone oxidase // L-gulonolactone oxidase / L-gulono-gamma-lactone oxidase	LOC_Os01g49360	FAD-binding and arabino-lactone oxidase domains containing protein, putative, expressed
	Vigun08g079700	Vu08	16471045	16473428	Calcium-binding EF hand family protein	IPR011992 (EF-hand domain pair)	GO:0005509 (calcium ion binding)		PTHR10827 PTHR10827:SF54		KOG4223		GO:0005509	AT4G27790	Calcium-binding EF hand family protein			LOC_Os04g58480	EF hand family protein, putative, expressed
	Vigun08g079800	Vu08	16516198	16528394	3'-5' exonuclease domain-containing protein	IPR012337 (Ribonuclease H-like domain), IPR002782 (Mut7-C RNAse domain)	GO:0003676 (nucleic acid binding), GO:0008408 (3'-5' exonuclease activity), GO:0006139 (nucleobase-containing compound metabolic process)	PF01612 PF01927	PTHR12124 PTHR12124:SF38	EC:3.6.4.12	KOG2207	K09122	GO:0003676 GO:0006139 GO:0008408	AT5G24340	3'-5' exonuclease domain-containing protein
	Vigun08g079900	Vu08	16534735	16536999	early nodulin-related	IPR005050 (Early nodulin 93 ENOD93 protein)		PF03386	PTHR33605 PTHR33605:SF3					AT5G25940	early nodulin-related
	Vigun08g080000	Vu08	16565298	16588539	general substrate transporter),TLC ATP/ADP transporter	IPR016196 (Major facilitator superfamily domain, IPR004667 (ADP/ATP carrier protein)	GO:0005524 (ATP binding), GO:0005471 (ATP:ADP antiporter activity), GO:0016021 (integral component of membrane), GO:0006810 (transport)	PF03219	PTHR31187 PTHR31187:SF0			K03301	GO:0005471 GO:0005524 GO:0006810 GO:0016021	AT5G05310	TLC ATP/ADP transporter	Cre08.g361000	(1 of 1) PTHR31187//PTHR31187:SF0 - FAMILY NOT NAMED // TLC ATP/ADP TRANSPORTER	LOC_Os11g02159	expressed protein
	Vigun08g080100	Vu08	16600349	16601653	hypothetical protein
	Vigun08g080200	Vu08	16610810	16619418	appr-1-p processing enzyme family protein	IPR002589 (Macro domain)		PF01661	PTHR11106		KOG2633			AT2G40600	appr-1-p processing enzyme family protein	Cre07.g336850	(1 of 1) KOG2633 - Hismacro and SEC14 domain-containing proteins	LOC_Os03g21830	appr-1-p processing enzyme family protein, putative, expressed
	Vigun08g080300	Vu08	16688263	16692401	zinc finger protein CONSTANS-LIKE 1-like [Glycine max]	IPR010402 (CCT domain)	GO:0005515 (protein binding)	PF06203	PTHR31717 PTHR31717:SF2				GO:0005515	AT5G53420	CCT motif family protein			LOC_Os05g51690	CCT motif family protein, expressed
	Vigun08g080400	Vu08	16695153	16710297	alpha/beta fold hydrolase	IPR000639 (Epoxide hydrolase-like)	GO:0003824 (catalytic activity)	PF00561	PTHR10992 PTHR10992:SF699	EC:3.1.1.1	KOG4178		GO:0003824	AT5G53050	alpha/beta-Hydrolases superfamily protein	Cre11.g481250	(1 of 1) PTHR10992//PTHR10992:SF699 - ALPHA/BETA HYDROLASE FOLD-CONTAINING PROTEIN // SUBFAMILY NOT NAMED	LOC_Os05g46460	hydrolase, alpha/beta fold family domain containing protein, expressed
	Vigun08g080600	Vu08	16733913	16740290	Disease resistance protein (TIR-NBS-LRR class) family	IPR000767 (Disease resistance protein), IPR027417 (P-loop containing nucleoside triphosphate hydrolase), IPR000157 (Toll/interleukin-1 receptor homology (TIR) domain)	GO:0005515 (protein binding), GO:0007165 (signal transduction), GO:0043531 (ADP binding), GO:0006952 (defense response)	PF00931 PF01582	PTHR11017 PTHR11017:SF163				GO:0005515 GO:0007165 GO:0043531	AT5G36930	Disease resistance protein (TIR-NBS-LRR class) family
	Vigun08g080700	Vu08	16739546	16743727	Disease resistance protein (TIR-NBS-LRR class) family	IPR000767 (Disease resistance protein), IPR027417 (P-loop containing nucleoside triphosphate hydrolase), IPR000157 (Toll/interleukin-1 receptor homology (TIR) domain)	GO:0005515 (protein binding), GO:0007165 (signal transduction), GO:0043531 (ADP binding), GO:0006952 (defense response)	PF00931 PF01582	PTHR11017 PTHR11017:SF163				GO:0005515 GO:0007165 GO:0043531
	Vigun08g080800	Vu08	16763204	16765691	uncharacterized protein At4g00950-like [Glycine max]				PTHR34371 PTHR34371:SF1				GO:0003824	AT4G27810	(1 of 14) PF05097 - Protein of unknown function (DUF688) (DUF688)
	Vigun08g080900	Vu08	16925790	16932304	hydrolases, ATPases,ATPase family AAA domain-containing protein 1-like [Glycine max], nucleotide binding, nucleoside-triphosphatases,peptidyl-prolyl cis-trans isomerases, ATP binding	IPR027417 (P-loop containing nucleoside triphosphate hydrolase)	GO:0005524 (ATP binding), GO:0017111 (nucleoside-triphosphatase activity), GO:0000166 (nucleotide binding)	PF07728	PTHR23074 PTHR23074:SF20	EC:3.6.1.3			GO:0005524 GO:0016887	AT4G27680	P-loop containing nucleoside triphosphate hydrolases superfamily protein	Cre13.g580050	(1 of 2) PTHR23074//PTHR23074:SF20 - AAA ATPASE // GH08677P	LOC_Os06g50050	AAA-type ATPase family protein, putative, expressed
	Vigun08g081000	Vu08	16976032	16985947	protein IQ-DOMAIN 1-like isoform X1 [Glycine max], EF-hand binding site)	IPR025064 (Domain of unknown function DUF4005), IPR000048 (IQ motif	GO:0005515 (protein binding)	PF00612 PF13178	PTHR32295 PTHR32295:SF33				GO:0005515	AT3G49260	IQ-domain 21			LOC_Os02g19640	IQ calmodulin-binding motif family protein, putative, expressed
	Vigun08g081050	Vu08	16996002	16998375	Unknown protein
	Vigun08g081100	Vu08	17017298	17020169	Protein phosphatase 2C family protein	IPR001932 (Protein phosphatase 2C (PP2C)-like domain), IPR015655 (Protein phosphatase 2C)	GO:0006470 (protein dephosphorylation), GO:0004722 (protein serine/threonine phosphatase activity), GO:0003824 (catalytic activity)	PF13672	PTHR13832 PTHR13832:SF326	EC:3.1.3.16	KOG0698	K14497	GO:0003824 GO:0004722 GO:0006470
	Vigun08g081200	Vu08	17023974	17025008	uncharacterized protein LOC100798302 isoform X3 [Glycine max]	IPR024752 (Myb/SANT-like domain)		PF12776	PTHR31704 PTHR31704:SF29
	Vigun08g081300	Vu08	17035367	17039107	receptor-like protein kinase 4, subgroup)	IPR011009 (Protein kinase-like domain), IPR013320 (Concanavalin A-like lectin/glucanase	GO:0005524 (ATP binding), GO:0004672 (protein kinase activity), GO:0006468 (protein phosphorylation)	PF07714	PTHR27009	EC:3.1.4.46	KOG1187		GO:0004672 GO:0004713 GO:0005524 GO:0006468			Cre14.g625050	(1 of 40) PTHR23257//PTHR23257:SF513 - SERINE-THREONINE PROTEIN KINASE // SUBFAMILY NOT NAMED	LOC_Os01g02400	protein kinase domain containing protein, expressed
	Vigun08g081400	Vu08	17037979	17042141	ATP-binding/protein serine/threonine kinase [Glycine max], subgroup)	IPR011009 (Protein kinase-like domain), IPR013320 (Concanavalin A-like lectin/glucanase, IPR025287 (Wall-associated receptor kinase galacturonan-binding domain)	GO:0030247 (polysaccharide binding), GO:0005524 (ATP binding), GO:0006468 (protein phosphorylation), GO:0004674 (protein serine/threonine kinase activity), GO:0004672 (protein kinase activity)	PF00069 PF13947	PTHR27009 PTHR27009:SF19	EC:3.1.4.46	KOG1187		GO:0004672 GO:0004713 GO:0005524 GO:0006468 GO:0030247			Cre14.g625050	(1 of 40) PTHR23257//PTHR23257:SF513 - SERINE-THREONINE PROTEIN KINASE // SUBFAMILY NOT NAMED	LOC_Os01g02390	protein kinase domain containing protein, expressed
	Vigun08g081433	Vu08	17078972	17079553	Mitovirus RNA-dependent RNA polymerase, mitoviral)	IPR008686 (RNA-dependent RNA polymerase		PF05919	PTHR34456 PTHR34456:SF3
	Vigun08g081466	Vu08	17080747	17081036	Unknown protein
	Vigun08g081500	Vu08	17081172	17081501	ribosomal protein S10	IPR001848 (Ribosomal protein S10), IPR027486 (Ribosomal protein S10 domain)	GO:0005840 (ribosome), GO:0006412 (translation), GO:0003735 (structural constituent of ribosome)	PF00338	PTHR11700 PTHR11700:SF7				GO:0003735 GO:0005840 GO:0006412					LOC_Os12g33240	mitochondrial ribosomal protein S10, putative, expressed
	Vigun08g081550	Vu08	17083176	17083592	NADH dehydrogenase subunit 4L (mitochondrion) [Glycine max]	IPR001133 (NADH-ubiquinone oxidoreductase chain 4L/K)	GO:0055114 (oxidation-reduction process), GO:0042773 (ATP synthesis coupled electron transport)		PTHR11434 PTHR11434:SF5	EC:1.6.5.3	KOG4669		GO:0016651 GO:0042773 GO:0055114
	Vigun08g081600	Vu08	17101109	17111915	receptor-like protein kinase 4, subgroup)	IPR011009 (Protein kinase-like domain), IPR013320 (Concanavalin A-like lectin/glucanase, IPR025287 (Wall-associated receptor kinase galacturonan-binding domain)	GO:0030247 (polysaccharide binding), GO:0005524 (ATP binding), GO:0006468 (protein phosphorylation), GO:0004674 (protein serine/threonine kinase activity), GO:0004672 (protein kinase activity)	PF00069 PF13947	PTHR27009 PTHR27009:SF19	EC:3.1.4.46	KOG1187		GO:0004672 GO:0004713 GO:0005524 GO:0006468 GO:0030247			Cre14.g625050	(1 of 40) PTHR23257//PTHR23257:SF513 - SERINE-THREONINE PROTEIN KINASE // SUBFAMILY NOT NAMED	LOC_Os01g02390	protein kinase domain containing protein, expressed
	Vigun08g081700	Vu08	17120147	17124673	acetylornithine aminotransferase	IPR005814 (Aminotransferase class-III), IPR015424 (Pyridoxal phosphate-dependent transferase)	GO:0008483 (transaminase activity), GO:0006525 (arginine metabolic process), GO:0003824 (catalytic activity), GO:0030170 (pyridoxal phosphate binding)	PF00202	PTHR11986 PTHR11986:SF92	EC:2.6.1.11	KOG1401	K00818	GO:0003824 GO:0006525 GO:0008483 GO:0030170	AT1G80600	HOPW1-1-interacting 1	Cre06.g278163	Acetylornithine aminotransferase	LOC_Os05g03830	aminotransferase, putative, expressed
	Vigun08g081800	Vu08	17150336	17154212	receptor kinase 1	IPR011009 (Protein kinase-like domain)	GO:0005524 (ATP binding), GO:0004674 (protein serine/threonine kinase activity), GO:0004672 (protein kinase activity), GO:0006468 (protein phosphorylation)	PF07714	PTHR27009 PTHR27009:SF19	EC:3.1.4.46	KOG1187		GO:0004672 GO:0004713 GO:0005524 GO:0006468					LOC_Os01g02390	protein kinase domain containing protein, expressed
	Vigun08g081900	Vu08	17156930	17164440	receptor-like protein kinase 1, subgroup)	IPR011009 (Protein kinase-like domain), IPR013320 (Concanavalin A-like lectin/glucanase	GO:0005524 (ATP binding), GO:0004674 (protein serine/threonine kinase activity), GO:0004672 (protein kinase activity), GO:0006468 (protein phosphorylation)	PF07714	PTHR27009 PTHR27009:SF19	EC:3.1.4.46	KOG1187		GO:0004672 GO:0004713 GO:0005524 GO:0006468			Cre02.g087750	(1 of 55) PF00069//PF07714 - Protein kinase domain (Pkinase) // Protein tyrosine kinase (Pkinase_Tyr)	LOC_Os01g02390	protein kinase domain containing protein, expressed
	Vigun08g082000	Vu08	17171767	17174093	receptor-like protein kinase 4, subgroup)	IPR011009 (Protein kinase-like domain), IPR013320 (Concanavalin A-like lectin/glucanase, IPR025287 (Wall-associated receptor kinase galacturonan-binding domain)	GO:0005524 (ATP binding), GO:0004672 (protein kinase activity), GO:0030247 (polysaccharide binding), GO:0006468 (protein phosphorylation)	PF00069 PF13947	PTHR27009 PTHR27009:SF18	EC:3.1.4.46	KOG1187		GO:0004672 GO:0004713 GO:0005524 GO:0006468 GO:0030247			Cre02.g146851	(1 of 7) KOG0192//KOG0198 - Tyrosine kinase specific for activated (GTP-bound) p21cdc42Hs // MEKK and related serine/threonine protein kinases	LOC_Os01g02400	protein kinase domain containing protein, expressed
	Vigun08g082100	Vu08	17197852	17201381	LRR receptor-like kinase family protein				PTHR27001 PTHR27001:SF1	EC:2.7.10.1 EC:2.7.11.1
	Vigun08g082150	Vu08	17201361	17201965	Unknown protein
	Vigun08g082200	Vu08	17202164	17208504	receptor-like protein kinase 1, subgroup)	IPR011009 (Protein kinase-like domain), IPR013320 (Concanavalin A-like lectin/glucanase	GO:0005524 (ATP binding), GO:0004674 (protein serine/threonine kinase activity), GO:0004672 (protein kinase activity), GO:0006468 (protein phosphorylation)	PF07714	PTHR27009 PTHR27009:SF19	EC:3.1.4.46	KOG1187		GO:0004672 GO:0004713 GO:0005524 GO:0006468			Cre14.g625050	(1 of 40) PTHR23257//PTHR23257:SF513 - SERINE-THREONINE PROTEIN KINASE // SUBFAMILY NOT NAMED	LOC_Os01g02390	protein kinase domain containing protein, expressed
	Vigun08g082300	Vu08	17245849	17257884	FAD/NAD(P)-binding domain), NADH/NADPH,glutamate synthase 2, small subunit 1)	IPR017932 (Glutamine amidotransferase type 2 domain), IPR006005 (Glutamate synthase, IPR009051 (Alpha-helical ferredoxin), IPR028261 (Dihydroprymidine dehydrogenase domain II), IPR023753 (Pyridine nucleotide-disulphide oxidoreductase	GO:0006537 (glutamate biosynthetic process), GO:0005506 (iron ion binding), GO:0003824 (catalytic activity), GO:0050660 (flavin adenine dinucleotide binding), GO:0016040 (glutamate synthase (NADH) activity), GO:0015930 (glutamate synthase activity), GO:0055114 (oxidation-reduction process), GO:0010181 (FMN binding), GO:0051536 (iron-sulfur cluster binding), GO:0008152 (metabolic process), GO:0006…	PF00310 PF01493 PF01645 PF04898 PF07992 PF14691	PTHR11938 PTHR11938:SF109	EC:1.4.1.14		K00264	GO:0003824 GO:0005506 GO:0006537 GO:0006807 GO:0008152 GO:0010181 GO:0015930 GO:0016040 GO:0016491 GO:0016638 GO:0016639 GO:0045181 GO:0050660 GO:0051536 GO:0055114	AT5G53460	NADH-dependent glutamate synthase 1	Cre13.g592200	Glutamate synthase, NADH-dependent	LOC_Os01g48960	glutamate synthase, chloroplast precursor, putative, expressed
	Vigun08g082400	Vu08	17346308	17355996	Got1/SFT2-like),vesicle transport protein SFT2B [Glycine max]	IPR007305 (Vesicle transport protein	GO:0016192 (vesicle-mediated transport), GO:0016021 (integral component of membrane), GO:0006810 (transport)	PF04178	PTHR23137		KOG2887		GO:0006810 GO:0016021 GO:0016192	AT5G24170	Got1/Sft2-like vescicle transport protein family	Cre12.g549950	SFT2-like protein	LOC_Os01g11980	SFT2, putative, expressed
	Vigun08g082501	Vu08	17361417	17362391	RIC1-like protein
	Vigun08g082600	Vu08	17388470	17394187	zinc finger and SCAN domain-containing protein 20-like [Glycine max]	IPR017877 (Myb-like domain)			PTHR33492 PTHR33492:SF4				GO:0003677	AT4G31270	sequence-specific DNA binding transcription factors			LOC_Os02g07800	transcription factor, putative, expressed
	Vigun08g082700	Vu08	17404300	17408510	general substrate transporter),peptide transporter 1	IPR000109 (Proton-dependent oligopeptide transporter family), IPR016196 (Major facilitator superfamily domain	GO:0005215 (transporter activity), GO:0016020 (membrane), GO:0006810 (transport)	PF00854	PTHR11654 PTHR11654:SF150		KOG1237	K14638	GO:0005215 GO:0006810 GO:0016020					LOC_Os01g55600	peptide transporter PTR2, putative, expressed
	Vigun08g082750	Vu08	17493445	17495563	SWIM-type),protein FAR1-RELATED SEQUENCE 6-like isoform X2 [Glycine max]	IPR004330 (FAR1 DNA binding domain), IPR018289 (MULE transposase domain), IPR007527 (Zinc finger	GO:0008270 (zinc ion binding)	PF03101 PF10551	PTHR31669 PTHR31669:SF25				GO:0006355
	Vigun08g082800	Vu08	17510841	17520725	general substrate transporter),peptide transporter 1,peptide transporter 5	IPR000109 (Proton-dependent oligopeptide transporter family), IPR016196 (Major facilitator superfamily domain	GO:0005215 (transporter activity), GO:0016020 (membrane), GO:0006810 (transport)	PF00854	PTHR11654 PTHR11654:SF150		KOG1237	K14638	GO:0005215 GO:0006810 GO:0016020					LOC_Os01g55600	peptide transporter PTR2, putative, expressed
	Vigun08g082900	Vu08	17536537	17548126	arabinose kinase	IPR006206 (Mevalonate/galactokinase)	GO:0005524 (ATP binding), GO:0008152 (metabolic process), GO:0016301 (kinase activity), GO:0005737 (cytoplasm)	PF00288 PF10509 PF13528	PTHR10457 PTHR10457:SF12	EC:2.7.1.46	KOG0631	K12446	GO:0005524 GO:0005737 GO:0008152 GO:0016301 GO:0016773	AT4G16130	arabinose kinase	Cre03.g185300	Galactokinase	LOC_Os02g04840	GHMP kinases ATP-binding protein, putative, expressed
	Vigun08g082950	Vu08	17556194	17561832	Unknown protein
	Vigun08g083000	Vu08	17563846	17566370	Protein of unknown function (DUF677)	IPR007749 (Protein of unknown function DUF677)		PF05055	PTHR31113 PTHR31113:SF6					AT3G49070	Protein of unknown function (DUF677)			LOC_Os03g05440	DUF677 domain containing protein, putative, expressed
	Vigun08g083100	Vu08	17625514	17625663	Unknown protein
	Vigun08g083200	Vu08	17640916	17641836	ARG7),SAUR-like auxin-responsive protein family	IPR003676 (Auxin-induced protein		PF02519	PTHR31374 PTHR31374:SF43			K14488	GO:0009733	AT4G31320	SAUR-like auxin-responsive protein family			LOC_Os04g51890	OsSAUR20 - Auxin-responsive SAUR gene family member, expressed
	Vigun08g083300	Vu08	17800339	17805382	uncharacterized protein LOC100527805 [Glycine max]	IPR006747 (Protein of unknown function DUF599)		PF04654	PTHR31881 PTHR31881:SF6					AT4G31330	Protein of unknown function, DUF599			LOC_Os08g40940	expressed protein
	Vigun08g083350	Vu08	17830378	17833433	Unknown protein
	Vigun08g083400	Vu08	17842061	17849228	26S proteasome non-ATPase regulatory subunit-like protein	IPR013143 (PCI/PINT associated module), IPR000717 (Proteasome component (PCI) domain)	GO:0005515 (protein binding)	PF01399	PTHR10678 PTHR10678:SF5		KOG1463		GO:0005515			Cre02.g097650	26S proteasome regulatory subunit
	Vigun08g083450	Vu08	17860907	17863019	26S proteasome non-ATPase regulatory subunit-like protein	IPR011990 (Tetratricopeptide-like helical), IPR013143 (PCI/PINT associated module), IPR000717 (Proteasome component (PCI) domain)	GO:0005515 (protein binding)	PF01399	PTHR10678 PTHR10678:SF5		KOG1463		GO:0005515			Cre02.g097650	26S proteasome regulatory subunit
	Vigun08g083500	Vu08	17883734	17886048	AAA type,Ycf2, core protein, ATPase	IPR027417 (P-loop containing nucleoside triphosphate hydrolase)	GO:0005524 (ATP binding)	PF00004	PTHR33078 PTHR33078:SF4				GO:0005524
	Vigun08g083550	Vu08	17906606	17909054	26S proteasome non-ATPase regulatory subunit-like protein	IPR011990 (Tetratricopeptide-like helical), IPR013143 (PCI/PINT associated module), IPR000717 (Proteasome component (PCI) domain)	GO:0005515 (protein binding)	PF01399	PTHR10678 PTHR10678:SF5		KOG1463		GO:0005515			Cre02.g097650	26S proteasome regulatory subunit
	Vigun08g083600	Vu08	17993536	17999076	C-terminal),bZIP transcription factor family protein	IPR020983 (Basic leucine-zipper, IPR004827 (Basic-leucine zipper domain)	GO:0003700 (sequence-specific DNA binding transcription factor activity), GO:0043565 (sequence-specific DNA binding)	PF00170	PTHR22952 PTHR22952:SF113				GO:0003700 GO:0006355 GO:0043565	AT5G24800	basic leucine zipper 9			LOC_Os02g07840	bZIP transcription factor domain containing protein, expressed
	Vigun08g083700	Vu08	18052705	18073175	uncharacterized aarF domain-containing protein kinase 1-like [Glycine max]	IPR011009 (Protein kinase-like domain), IPR012338 (Beta-lactamase/transpeptidase-like), IPR009330 (Lipopolysaccharide core heptose(II) kinase)	GO:0009244 (lipopolysaccharide core region biosynthetic process)	PF00144 PF06176	PTHR10566 PTHR10566:SF84	EC:3.6.3.46	KOG1235	K08869		AT5G24810	ABC1 family protein			LOC_Os06g48770	OsSBeL1 - Putative Serine Beta-Lactamase homologue, expressed
	Vigun08g083800	Vu08	18128144	18133846	transmembrane amino acid transporter family protein, transmembrane)	IPR013057 (Amino acid transporter		PF01490	PTHR22950 PTHR22950:SF278		KOG1303			AT5G49630	amino acid permease 6			LOC_Os07g04180	amino acid transporter, putative, expressed
	Vigun08g083900	Vu08	18176250	18176883	Unknown protein
	Vigun08g084000	Vu08	18207214	18208014	Unknown protein
	Vigun08g084100	Vu08	18208283	18213667	casein kinase I-like 6	IPR011009 (Protein kinase-like domain)	GO:0005524 (ATP binding), GO:0004674 (protein serine/threonine kinase activity), GO:0004672 (protein kinase activity), GO:0006468 (protein phosphorylation)	PF00069	PTHR11909 PTHR11909:SF73	EC:2.7.11.1	KOG1164		GO:0004672 GO:0005524 GO:0006468	AT2G25760	Protein kinase family protein	Cre16.g666200	MUT9 related kinase, serine/threonine protein kinase	LOC_Os01g54100	CK1_CaseinKinase_1a.2 - CK1 includes the casein kinase 1 kinases, expressed
	Vigun08g084150	Vu08	18249984	18251402	Nodulin MtN21 /EamA-like transporter family protein				PTHR31218 PTHR31218:SF14				GO:0016021 GO:0022857
	Vigun08g084200	Vu08	18323783	18334308	transmembrane amino acid transporter family protein, transmembrane)	IPR013057 (Amino acid transporter		PF01490	PTHR22950 PTHR22950:SF208		KOG1303
	Vigun08g084250	Vu08	18397286	18397899	amino acid permease 1, transmembrane)	IPR013057 (Amino acid transporter		PF03222	PTHR22950 PTHR22950:SF208				GO:0003333
	Vigun08g084300	Vu08	18405112	18407518	transmembrane amino acid transporter family protein, transmembrane)	IPR013057 (Amino acid transporter		PF01490	PTHR22950 PTHR22950:SF208
	Vigun08g084400	Vu08	18441014	18453856	subfamily IIB),haloacid dehalogenase-like hydrolase, predicted)	IPR002036 (Endoribonuclease YbeY), IPR023214 (HAD-like domain), IPR006379 (HAD-superfamily hydrolase, IPR023091 (Metalloprotease catalytic domain	GO:0003824 (catalytic activity), GO:0016787 (hydrolase activity), GO:0006364 (rRNA processing), GO:0008152 (metabolic process), GO:0004222 (metalloendopeptidase activity)	PF00702 PF02130	PTHR10000 PTHR10000:SF8	EC:3.1.3.23			GO:0003824 GO:0004222 GO:0006364 GO:0008152 GO:0016787	AT2G25870	haloacid dehalogenase-like hydrolase family protein			LOC_Os01g53720	expressed protein
	Vigun08g084500	Vu08	18489170	18493433	probable pectinesterase/pectinesterase inhibitor 34-like [Glycine max]	IPR006501 (Pectinesterase inhibitor domain), IPR011050 (Pectin lyase fold/virulence factor)	GO:0042545 (cell wall modification), GO:0005618 (cell wall), GO:0004857 (enzyme inhibitor activity), GO:0030599 (pectinesterase activity)	PF01095 PF04043	PTHR31707 PTHR31707:SF8	EC:3.1.1.11			GO:0004857 GO:0005618 GO:0016021 GO:0022900 GO:0030599 GO:0042545	AT3G49220	Plant invertase/pectin methylesterase inhibitor superfamily			LOC_Os01g13320	pectinesterase, putative, expressed
	Vigun08g084700	Vu08	18519677	18521299	GATA, plant),GATA transcription factor 12	IPR016679 (Transcription factor	GO:0005634 (nucleus), GO:0003677 (DNA binding), GO:0043565 (sequence-specific DNA binding), GO:0008270 (zinc ion binding), GO:0003700 (sequence-specific DNA binding transcription factor activity)	PF00320	PTHR10071 PTHR10071:SF196		KOG1601		GO:0003677 GO:0003700 GO:0005634 GO:0006355 GO:0008270 GO:0043565 GO:0045893	AT5G25830	GATA transcription factor 12			LOC_Os01g54210	GATA zinc finger domain containing protein, expressed
	Vigun08g084750	Vu08	18549518	18549881	hypothetical protein
	Vigun08g084800	Vu08	18565087	18566280	Unknown protein
	Vigun08g084900	Vu08	18585379	18602586	protein ABIL2-like isoform X3 [Glycine max]				PTHR10460 PTHR10460:SF10					AT5G24310	ABL interactor-like protein 3			LOC_Os01g37110	ABIL2, putative, expressed
	Vigun08g085000	Vu08	18644941	18645778	Unknown protein, AGP)	IPR009424 (Arabinogalactan peptide		PF06376	PTHR33374 PTHR33374:SF6					AT5G24105	arabinogalactan protein 41
	Vigun08g085100	Vu08	18692781	18696284	plastid division protein PDV1-like [Glycine max]				PTHR33600 PTHR33600:SF4				GO:0046983	AT5G53280	plastid division1			LOC_Os02g16450	expressed protein
	Vigun08g085200	Vu08	18702705	18706700	receptor-like kinase 1, type 2)	IPR011009 (Protein kinase-like domain), IPR013210 (Leucine-rich repeat-containing N-terminal	GO:0005524 (ATP binding), GO:0004672 (protein kinase activity), GO:0006468 (protein phosphorylation)	PF00069 PF08263 PF13855	PTHR27008 PTHR27008:SF5	EC:2.7.11.1	KOG1187		GO:0004672 GO:0004713 GO:0005515 GO:0005524 GO:0006468
	Vigun08g085300	Vu08	18713028	18715853	uncharacterized protein LOC100783743 [Glycine max]	IPR021924 (Protein of unknown function DUF3537)		PF12056	PTHR31963 PTHR31963:SF3					AT2G21080	(1 of 6) PF12056 - Protein of unknown function (DUF3537) (DUF3537)			LOC_Os08g41000	extracellular ligand-gated ion channel, putative, expressed
	Vigun08g085400	Vu08	18724605	18728733	metal-nicotianamine transporter YSL3-like isoform X1 [Glycine max],metal-nicotianamine transporter YSL3-like isoform X3 [Glycine max], OPT superfamily)	IPR004813 (Oligopeptide transporter	GO:0055085 (transmembrane transport)	PF03169	PTHR31645 PTHR31645:SF8				GO:0055085	AT5G53550	YELLOW STRIPE like 3			LOC_Os04g45860	transposon protein, putative, unclassified, expressed
	Vigun08g085500	Vu08	18790943	18801798	C-terminal), WSD1,O-acyltransferase (WSD1-like) family protein, N-terminal)	IPR009721 (O-acyltransferase, IPR004255 (O-acyltransferase	GO:0004144 (diacylglycerol O-acyltransferase activity), GO:0045017 (glycerolipid biosynthetic process)	PF03007 PF06974	PTHR31650 PTHR31650:SF2	EC:2.3.1.20 EC:2.3.1.75			GO:0004144 GO:0045017	AT5G53390	O-acyltransferase (WSD1-like) family protein			LOC_Os05g48260	wax synthase, putative, expressed
	Vigun08g085550	Vu08	18808751	18809328	protein n=4 Tax=Oryza RepID=Q0E0J6_ORYSJ													LOC_Os03g36110	expressed protein
	Vigun08g085600	Vu08	18857581	18861072	basic helix-loop-helix (bHLH) DNA-binding superfamily protein, basic helix-loop-helix (bHLH) domain)	IPR011598 (Myc-type	GO:0046983 (protein dimerization activity)	PF00010	PTHR11514 PTHR11514:SF58				GO:0046983	AT5G53210	basic helix-loop-helix (bHLH) DNA-binding superfamily protein			LOC_Os02g15760	helix-loop-helix DNA-binding domain containing protein, expressed
	Vigun08g085650	Vu08	18907345	18907671	NAD(P)H-quinone oxidoreductase subunit H,NAD(P)H-quinone oxidoreductase subunit 1, iron-sulphur binding domain)	IPR017896 (4Fe-4S ferredoxin-type	GO:0051536 (iron-sulfur cluster binding)	PF00037	PTHR10849	EC:1.6.5.3 EC:1.6.99.3
	Vigun08g085700	Vu08	18947994	18950422	bromo-adjacent homology (BAH) domain-containing protein	IPR001025 (Bromo adjacent homology (BAH) domain)	GO:0003682 (chromatin binding)	PF01426	PTHR12505 PTHR12505:SF28				GO:0003682
	Vigun08g085800	Vu08	18975589	18978763	dehydration-responsive protein RD22	IPR004873 (BURP domain)		PF03181	PTHR31236 PTHR31236:SF2					AT5G25610	BURP domain-containing protein			LOC_Os01g53240	BURP domain containing protein, expressed
	Vigun08g085900	Vu08	18978772	19003248	superfamily 1/2, nucleic acid binding, ATP-dependent helicases, ATP-binding domain),helicases, C-terminal), DNA binding, ATP binding, DNA-directed DNA polymerases	IPR014001 (Helicase, IPR002298 (DNA polymerase A), IPR001650 (Helicase, IPR027417 (P-loop containing nucleoside triphosphate hydrolase)	GO:0004386 (helicase activity), GO:0006260 (DNA replication), GO:0005524 (ATP binding), GO:0003677 (DNA binding), GO:0003676 (nucleic acid binding), GO:0008026 (ATP-dependent helicase activity), GO:0003887 (DNA-directed DNA polymerase activity)	PF00270 PF00271 PF00476	PTHR10133 PTHR10133:SF35	EC:2.7.7.7		K02349	GO:0003676 GO:0003677 GO:0003887 GO:0005524 GO:0006260 GO:0006261	AT4G32700	helicases;ATP-dependent helicases;nucleic acid binding;ATP binding;DNA-directed DNA polymerases;DNA binding	Cre16.g664301	DNA polymerase theta	LOC_Os12g19370	DNA polymerase I family protein, expressed
	Vigun08g086000	Vu08	19033136	19040765	abscisic acid receptor	IPR019587 (Polyketide cyclase/dehydrase), IPR023393 (START-like domain)		PF10604	PTHR31213 PTHR31213:SF12			K14496		AT5G53160	regulatory components of ABA receptor 3			LOC_Os02g15640	CAPIP1, putative, expressed
	Vigun08g086066	Vu08	19068386	19071394	Conserved domain protein n=1 Tax=Burkholderia mallei (strain ATCC 23344) RepID=Q62FM8_BURMA
	Vigun08g086132	Vu08	19064712	19071900	Unknown protein
	Vigun08g086200	Vu08	19085231	19099850	RING/FYVE/PHD-type),ubiquitin ligase SINAT3	IPR013083 (Zinc finger, IPR004162 (E3 ubiquitin-protein ligase SINA like)	GO:0005634 (nucleus), GO:0004842 (ubiquitin-protein ligase activity), GO:0007275 (multicellular organismal development), GO:0006511 (ubiquitin-dependent protein catabolic process), GO:0016567 (protein ubiquitination), GO:0008270 (zinc ion binding), GO:0005515 (protein binding)	PF03145	PTHR10315 PTHR10315:SF34	EC:6.3.2.19	KOG3002	K04506	GO:0004842 GO:0005515 GO:0005634 GO:0006511 GO:0007275 GO:0008270 GO:0016567	AT3G61790	Protein with RING/U-box and TRAF-like domains			LOC_Os02g19140	seven in absentia protein family domain containing protein, expressed
	Vigun08g086301	Vu08	19093110	19095170	uncharacterized protein LOC102670209 [Glycine max]	IPR007021 (Domain of unknown function DUF659), IPR012337 (Ribonuclease H-like domain)	GO:0003676 (nucleic acid binding)	PF04937	PTHR32166 PTHR32166:SF33				GO:0003676			Cre16.g650850	(1 of 2) KOG1121 - Tam3-transposase (Ac family)
	Vigun08g086400	Vu08	19177379	19183046	Flavin-containing monooxygenase family protein,Flavin-binding monooxygenase family protein	IPR013027 (FAD-dependent pyridine nucleotide-disulphide oxidoreductase), IPR020946 (Flavin monooxygenase-like)	GO:0016491 (oxidoreductase activity), GO:0055114 (oxidation-reduction process), GO:0050661 (NADP binding), GO:0050660 (flavin adenine dinucleotide binding)	PF00743	PTHR23023 PTHR23023:SF37	EC:1.14.13.168	KOG1399	K11816	GO:0004499 GO:0016491 GO:0050660 GO:0050661 GO:0055114	AT5G25620	Flavin-binding monooxygenase family protein			LOC_Os01g53200	flavin monooxygenase, putative, expressed
	Vigun08g086500	Vu08	19305085	19307780	Pentatricopeptide repeat (PPR) superfamily protein	IPR002885 (Pentatricopeptide repeat)		PF01535 PF13041	PTHR24015 PTHR24015:SF741				GO:0005515					LOC_Os03g06370	PPR repeat domain containing protein, putative, expressed
	Vigun08g086600	Vu08	19353337	19357644	Peroxisomal membrane 22 kDa (Mpv17/PMP22) family protein	IPR007248 (Mpv17/PMP22)	GO:0016021 (integral component of membrane)	PF04117	PTHR11266 PTHR11266:SF35		KOG1944	K13348	GO:0016021			Cre09.g389208	(1 of 2) PTHR11266//PTHR11266:SF17 - PEROXISOMAL MEMBRANE PROTEIN 2, PXMP2 MPV17 // PROTEIN MPV17	LOC_Os01g12800	peroxisomal membrane protein, putative, expressed
	Vigun08g086700	Vu08	19397651	19401555	rhomboid),rhomboid-like protein 11	IPR002610 (Peptidase S54	GO:0006508 (proteolysis), GO:0016021 (integral component of membrane), GO:0004252 (serine-type endopeptidase activity)	PF01694	PTHR22936 PTHR22936:SF32	EC:3.4.21.105			GO:0004252 GO:0006508 GO:0016021	AT5G25752	rhomboid-like protein 11	Cre16.g664801	rhomboid-like protease	LOC_Os05g13370	OsRhmbd12 - Putative Rhomboid homologue, expressed
	Vigun08g086800	Vu08	19502960	19520725	Sulfite exporter TauE/SafE family protein	IPR002781 (Transmembrane protein TauE like)	GO:0016021 (integral component of membrane)	PF01925	PTHR14255 PTHR14255:SF1				GO:0016021			Cre16.g658750	(1 of 3) PTHR14255 - ATP-DEPENDENT PROTEASE CEREBLON
	Vigun08g086900	Vu08	19544359	19547524	receptor-like kinase 1, type 2)	IPR011009 (Protein kinase-like domain), IPR013210 (Leucine-rich repeat-containing N-terminal	GO:0005524 (ATP binding), GO:0004672 (protein kinase activity), GO:0006468 (protein phosphorylation)	PF00069 PF08263 PF13855	PTHR27008 PTHR27008:SF36	EC:2.7.11.1	KOG1187		GO:0004672 GO:0004713 GO:0005515 GO:0005524 GO:0006468			Cre07.g346550	(1 of 26) KOG1187 - Serine/threonine protein kinase	LOC_Os01g12390	inactive receptor kinase At2g26730 precursor, putative, expressed
	Vigun08g087000	Vu08	19550499	19553741	Unknown protein
	Vigun08g087100	Vu08	19572618	19577123	active site),ubiquitin conjugating enzyme 9	IPR016135 (Ubiquitin-conjugating enzyme/RWD-like), IPR023313 (Ubiquitin-conjugating enzyme	GO:0016881 (acid-amino acid ligase activity)	PF00179	PTHR24068	EC:6.3.2.19	KOG0417	K06689		AT5G53300	ubiquitin-conjugating enzyme 10	Cre16.g693700	Ubiquitin-conjugating enzyme E2	LOC_Os01g60360	ubiquitin-conjugating enzyme, putative, expressed
	Vigun08g087300	Vu08	19639840	19642995	Acyl-CoA N-acyltransferases (NAT) superfamily protein	IPR016181 (Acyl-CoA N-acyltransferase)		PF14542	PTHR31435					AT1G77540	Acyl-CoA N-acyltransferases (NAT) superfamily protein			LOC_Os04g35200	expressed protein
	Vigun08g087400	Vu08	19660903	19664358	V-type proton ATPase 16 kDa proteolipid subunit-like [Glycine max]	IPR002379 (V-ATPase proteolipid subunit C-like domain), IPR000245 (V-ATPase proteolipid subunit)	GO:0015991 (ATP hydrolysis coupled proton transport), GO:0015078 (hydrogen ion transmembrane transporter activity)	PF00137	PTHR10263 PTHR10263:SF13		KOG0232	K02155	GO:0015078 GO:0015991 GO:0033177 GO:0033179	AT1G19910	ATPase, F0/V0 complex, subunit C protein	Cre06.g257450	Vacuolar ATP synthase subunit C proteolipid	LOC_Os02g34510	vacuolar ATP synthase, putative, expressed
	Vigun08g087500	Vu08	19733425	19739681	BTB/POZ domain-containing protein	IPR011333 (BTB/POZ fold)	GO:0005515 (protein binding)	PF00651	PTHR24413 PTHR24413:SF85			K10523	GO:0005515	AT1G21780	BTB/POZ domain-containing protein			LOC_Os08g01320	C3-BTB1 - Bric-a-Brac, Tramtrack, Broad Complex BTB domain with C3 subfamily conserved sequence, expressed
	Vigun08g087600	Vu08	19749814	19755085	filament-like plant protein 1-like isoform X4 [Glycine max]	IPR008587 (Filament-like plant protein)		PF05911	PTHR31580 PTHR31580:SF2					AT1G77580	Plant protein of unknown function (DUF869)			LOC_Os11g06910	myosin heavy chain-related, putative, expressed
	Vigun08g087700	Vu08	19762697	19769220	proline-rich cell wall-like protein, N-terminal, eukaryote)	IPR015940 (Ubiquitin-associated/translation elongation factor EF1B, IPR009060 (UBA-like)	GO:0005515 (protein binding)		PTHR15960				GO:0005515	AT5G53330	Ubiquitin-associated/translation elongation factor EF1B protein			LOC_Os06g06530	proline-rich cell wall protein-like, putative, expressed
	Vigun08g087800	Vu08	19775388	19776235	Unknown protein
	Vigun08g087850	Vu08	19845394	19846965	uncharacterized protein LOC100820019 isoform X5 [Glycine max]			PF14244	PTHR37610 PTHR37610:SF1
	Vigun08g087900	Vu08	19895838	19901346	chlorophyllide A oxygenase	IPR013626 (Pheophorbide a oxygenase), IPR017941 (Rieske [2Fe-2S] iron-sulphur domain)	GO:0005506 (iron ion binding), GO:0016491 (oxidoreductase activity), GO:0010277 (chlorophyllide a oxygenase [overall] activity), GO:0055114 (oxidation-reduction process)	PF00355 PF08417	PTHR21266 PTHR21266:SF19	EC:1.14.13.122		K13600	GO:0010277 GO:0016491 GO:0051537 GO:0055114	AT1G44446	Pheophorbide a oxygenase family protein with Rieske [2Fe-2S] domain	Cre01.g043350	Chlorophyll a oxygenase, chloroplast precursor	LOC_Os10g41780	chlorophyllide a oxygenase, chloroplast precursor, putative, expressed
	Vigun08g087950	Vu08	19901706	19902736	Unknown protein
	Vigun08g088000	Vu08	19924296	19940745	long chain acyl-CoA synthetase 9	IPR000873 (AMP-dependent synthetase/ligase)	GO:0008152 (metabolic process), GO:0003824 (catalytic activity)	PF00501	PTHR24096 PTHR24096:SF181	EC:6.2.1.3		K01897	GO:0003824 GO:0008152	AT1G77590	long chain acyl-CoA synthetase 9			LOC_Os12g07110	acyl-CoA synthetase protein, putative, expressed
	Vigun08g088100	Vu08	19942670	19955221	AAA type, ATPase,Chloroplast Ycf2, core chrC:86474-93358 FORWARD	IPR008543 (Uncharacterised protein family Ycf2), IPR027417 (P-loop containing nucleoside triphosphate hydrolase)	GO:0005524 (ATP binding), GO:0017111 (nucleoside-triphosphatase activity), GO:0000166 (nucleotide binding), GO:0009507 (chloroplast)	PF00004 PF05695	PTHR33078 PTHR33078:SF4				GO:0005524 GO:0009507
	Vigun08g088200	Vu08	19986642	19993546	RNA polymerase sigma factor	IPR014284 (RNA polymerase sigma-70 like domain)	GO:0003700 (sequence-specific DNA binding transcription factor activity), GO:0003677 (DNA binding), GO:0016987 (sigma factor activity)	PF04539 PF04542 PF04545	PTHR30603 PTHR30603:SF4			K03093	GO:0003677 GO:0003700 GO:0006352 GO:0006355 GO:0016987	AT5G24120	sigma factor E			LOC_Os05g50930	RNA polymerase sigma factor, putative, expressed
	Vigun08g088233	Vu08	20026361	20026962	Unknown protein	IPR005819 (Histone H5)	GO:0003677 (DNA binding), GO:0000786 (nucleosome), GO:0006334 (nucleosome assembly)						GO:0000786 GO:0003677 GO:0006334
	Vigun08g088266	Vu08	20027412	20027894	Unknown protein
	Vigun08g088300	Vu08	20058709	20060928	uncharacterized protein LOC100776432 [Glycine max]	IPR008004 (Uncharacterised protein family UPF0503)		PF05340	PTHR35995					AT1G21830	(1 of 7) PF05340 - Protein of unknown function (DUF740) (DUF740)			LOC_Os04g59420	expressed protein
	Vigun08g088400	Vu08	20117655	20119560	GDSL-like Lipase/Acylhydrolase superfamily protein, GDSL)	IPR001087 (Lipase	GO:0016787 (hydrolase activity), GO:0006629 (lipid metabolic process)	PF00657	PTHR22835 PTHR22835:SF239	EC:3.2.1.51			GO:0016788			Cre16.g680300	(1 of 5) 2.3.1.43 - Phosphatidylcholine--sterol O-acyltransferase / Phospholipid--cholesterol acyltransferase
	Vigun08g088500	Vu08	20205679	20208926	Fungi - 0, Plants - 40, Has 71 Blast hits to 71 proteins in 36 species: Archae - 0, Viruses - 0, Metazoa - 17, Bacteria - 0,unknown protein, Other Eukaryotes - 14 (source: NCBI BLink).			PF14966	PTHR28309					AT5G04910	(1 of 1) PF14966 - DNA repair REX1-B (DNA_repr_REX1B)			LOC_Os01g16080	expressed protein
	Vigun08g088600	Vu08	20235324	20243146	probable dimethyladenosine transferase-like [Glycine max]	IPR001737 (Ribosomal RNA adenine methylase transferase)	GO:0008649 (rRNA methyltransferase activity), GO:0000154 (rRNA modification)	PF00398	PTHR11727	EC:2.1.1.183
	Vigun08g088700	Vu08	20271021	20278902	retinoblastoma-binding protein 5-like isoform X3 [Glycine max],retinoblastoma-binding protein 5-like isoform X2 [Glycine max]	IPR015943 (WD40/YVTN repeat-like-containing domain)	GO:0005515 (protein binding)	PF00400	PTHR22847 PTHR22847:SF461		KOG1273	K14961	GO:0005515	AT3G21060	Transducin/WD40 repeat-like superfamily protein	Cre03.g195750	(1 of 1) K14961 - COMPASS component SWD1 (RBBP5, SWD1, CPS50)	LOC_Os03g10990	retinoblastoma-binding protein-like, putative, expressed
	Vigun08g088800	Vu08	20279223	20281342	neurofilament heavy polypeptide-like [Glycine max]	IPR008978 (HSP20-like chaperone)			PTHR11527 PTHR11527:SF131
	Vigun08g088900	Vu08	20325665	20328719	uncharacterized protein At4g08330, chloroplastic-like [Glycine max]				PTHR33674 PTHR33674:SF3				GO:0003677 GO:0003735 GO:0003899 GO:0005622 GO:0005840 GO:0006351 GO:0006412	AT4G08330				LOC_Os05g39060	expressed protein
	Vigun08g089000	Vu08	20372250	20385716	small glutamine-rich tetratricopeptide repeat-containing protein 2-like isoform X4 [Glycine max]	IPR011990 (Tetratricopeptide-like helical)	GO:0005515 (protein binding)	PF13414	PTHR22904 PTHR22904:SF289		KOG0553	K16365	GO:0005515	AT4G08320	Tetratricopeptide repeat (TPR)-like superfamily protein			LOC_Os04g59394	expressed protein
	Vigun08g089100	Vu08	20399598	20431189	sister chromatid cohesion protein PDS5 homolog A-like isoform X1 [Glycine max]	IPR005162 (Retrotransposon gag domain), IPR016024 (Armadillo-type fold)	GO:0005488 (binding)	PF03732	PTHR12663 PTHR12663:SF7		KOG1525	K11267	GO:0005488	AT1G77600	ARM repeat superfamily protein	Cre01.g032550	Conserved in the Green Lineage	LOC_Os01g64900	HEAT, putative, expressed
	Vigun08g089201	Vu08	20435140	20451283	probable sugar phosphate/phosphate translocator [Glycine max]	IPR004853 (Triose-phosphate transporter domain)		PF00892	PTHR11132 PTHR11132:SF127				GO:0016020 GO:0016021
	Vigun08g089300	Vu08	20469643	20471988	Adenine nucleotide alpha hydrolases-like superfamily protein	IPR014729 (Rossmann-like alpha/beta/alpha sandwich fold)	GO:0006950 (response to stress)	PF00582	PTHR31964 PTHR31964:SF37				GO:0006950	AT1G44760	Adenine nucleotide alpha hydrolases-like superfamily protein			LOC_Os01g65440	universal stress protein domain containing protein, putative, expressed
	Vigun08g089400	Vu08	20575775	20585069	replication factor C subunit 1-like isoform X1 [Glycine max]	IPR027417 (P-loop containing nucleoside triphosphate hydrolase)	GO:0005524 (ATP binding)	PF00004	PTHR12172 PTHR12172:SF1		KOG1970		GO:0005524 GO:0005634 GO:0006281 GO:0007049					LOC_Os03g15580	AT hook motif family protein, expressed
	Vigun08g089450	Vu08	20597435	20597909	GRF-type),GRF zinc finger protein	IPR010666 (Zinc finger	GO:0008270 (zinc ion binding)	PF06839		EC:5.99.1.2			GO:0008270	AT2G07505	zinc ion binding			LOC_Os01g74380	hypothetical protein
	Vigun08g089500	Vu08	20670080	20672797	lysm domain GPI-anchored protein 1 precursor	IPR018392 (LysM domain)	GO:0016998 (cell wall macromolecule catabolic process)	PF01476	PTHR23354 PTHR23354:SF75									LOC_Os02g53000	lysM domain-containing GPI-anchored protein precursor, putative, expressed
	Vigun08g089600	Vu08	20712304	20719772	unknown protein				PTHR33874 PTHR33874:SF3					AT1G44770				LOC_Os03g49490	expressed protein
	Vigun08g089700	Vu08	20724243	20728039	BtrG-like),ChaC-like family protein	IPR013024 (Butirosin biosynthesis, IPR006840 (ChaC-like protein)		PF04752	PTHR12192 PTHR12192:SF1		KOG3182			AT1G44790	ChaC-like family protein	Cre10.g452000	(1 of 1) PTHR12192 - CATION TRANSPORT PROTEIN CHAC-RELATED	LOC_Os04g37580	cation transport regulator-like protein 1, putative, expressed
	Vigun08g089750	Vu08	20730000	20735845	Unknown protein
	Vigun08g089800	Vu08	20754984	20756850	Unknown protein
	Vigun08g089900	Vu08	20766585	20771094	nodulin MtN21 /EamA-like transporter family protein	IPR000620 (Drug/metabolite transporter)	GO:0016020 (membrane)	PF00892	PTHR31218 PTHR31218:SF12				GO:0016020 GO:0016021 GO:0022857	AT4G08300	nodulin MtN21 /EamA-like transporter family protein			LOC_Os06g10750	integral membrane protein DUF6 containing protein, expressed
	Vigun08g090000	Vu08	20808946	20813724	nodulin MtN21 /EamA-like transporter family protein	IPR000620 (Drug/metabolite transporter)	GO:0016020 (membrane)	PF00892	PTHR31218 PTHR31218:SF38				GO:0016020 GO:0016021 GO:0022857
	Vigun08g090050	Vu08	20880525	20881501	protein ASPARTIC PROTEASE IN GUARD CELL 2-like [Glycine max]
	Vigun08g090100	Vu08	20883994	20888403	nodulin MtN21 /EamA-like transporter family protein	IPR000620 (Drug/metabolite transporter)	GO:0016020 (membrane)	PF00892	PTHR31218 PTHR31218:SF38				GO:0016020 GO:0016021 GO:0022857	AT4G08290	nodulin MtN21 /EamA-like transporter family protein			LOC_Os10g14920	integral membrane protein DUF6 containing protein, expressed
	Vigun08g090200	Vu08	20904385	20905689	hypothetical protein
	Vigun08g090300	Vu08	20914905	20918428	C2 calcium/lipid-binding and GRAM domain containing protein	IPR013583 (Phosphoribosyltransferase C-terminal), IPR000008 (C2 domain)	GO:0005515 (protein binding)	PF00168 PF08372	PTHR10024 PTHR10024:SF172				GO:0005515	AT3G03680	C2 calcium/lipid-binding plant phosphoribosyltransferase family protein	Cre16.g689950	(1 of 1) PF00168//PF08372 - C2 domain (C2) // Plant phosphoribosyltransferase C-terminal (PRT_C)	LOC_Os03g44890	anthranilate phosphoribosyltransferase, putative, expressed
	Vigun08g090400	Vu08	20957093	20960094	nodulin MtN21 /EamA-like transporter family protein	IPR000620 (Drug/metabolite transporter)	GO:0016020 (membrane)	PF00892	PTHR31218 PTHR31218:SF38				GO:0016020 GO:0016021 GO:0022857	AT4G08290	nodulin MtN21 /EamA-like transporter family protein			LOC_Os10g14920	integral membrane protein DUF6 containing protein, expressed
	Vigun08g090500	Vu08	20989410	20995403	Peptidase M50 family protein				PTHR31412 PTHR31412:SF5	EC:3.4.19.12
	Vigun08g090600	Vu08	21072261	21081699	ATP binding/protein serine/threonine kinase [Glycine max], subgroup)	IPR011009 (Protein kinase-like domain), IPR013320 (Concanavalin A-like lectin/glucanase, IPR024788 (Malectin-like carbohydrate-binding domain)	GO:0005524 (ATP binding), GO:0004674 (protein serine/threonine kinase activity), GO:0004672 (protein kinase activity), GO:0006468 (protein phosphorylation)	PF07714 PF12819 PF13855	PTHR27003 PTHR27003:SF105	EC:2.7.11.1	KOG1187		GO:0004672 GO:0004713 GO:0005515 GO:0005524 GO:0006468			Cre02.g087900	(1 of 104) 2.7.11.25 - Mitogen-activated protein kinase kinase kinase / MLTK
	Vigun08g090700	Vu08	21106739	21121203	ATP binding/protein serine/threonine kinase [Glycine max], subgroup), typical subtype)	IPR011009 (Protein kinase-like domain), IPR013320 (Concanavalin A-like lectin/glucanase, IPR003591 (Leucine-rich repeat, IPR024788 (Malectin-like carbohydrate-binding domain)	GO:0005524 (ATP binding), GO:0004674 (protein serine/threonine kinase activity), GO:0004672 (protein kinase activity), GO:0006468 (protein phosphorylation)	PF07714 PF12819 PF13855	PTHR27003	EC:2.7.10.1 EC:2.7.11.1	KOG1187		GO:0004672 GO:0004713 GO:0005515 GO:0005524 GO:0006468
	Vigun08g090800	Vu08	21139863	21143131	emp24/gp25L/p24 family/GOLD family protein	IPR009038 (GOLD)	GO:0016021 (integral component of membrane), GO:0006810 (transport)	PF01105	PTHR22811 PTHR22811:SF68		KOG1691		GO:0006810 GO:0016021			Cre07.g315900	Putative cargo transport protein EMP24
	Vigun08g090900	Vu08	21180479	21188150	N-acyl-L-amino-acid amidohydrolase	IPR002933 (Peptidase M20)	GO:0016787 (hydrolase activity), GO:0006520 (cellular amino acid metabolic process), GO:0004046 (aminoacylase activity), GO:0008152 (metabolic process), GO:0005737 (cytoplasm)	PF04389 PF07687	PTHR11014 PTHR11014:SF56	EC:3.5.1.14	KOG2275	K14677	GO:0004046 GO:0005737 GO:0006520	AT1G44820	Peptidase M20/M25/M40 family protein	Cre06.g271700	Metallopeptidase M20 family protein	LOC_Os06g10770	peptidase, putative, expressed
	Vigun08g091000	Vu08	21211973	21213214	ethylene-responsive transcription factor 13-like [Glycine max]	IPR016177 (DNA-binding domain)	GO:0003700 (sequence-specific DNA binding transcription factor activity), GO:0003677 (DNA binding)	PF00847	PTHR31985 PTHR31985:SF37				GO:0003677 GO:0003700 GO:0006355	AT1G44830	Integrase-type DNA-binding superfamily protein			LOC_Os03g15660	AP2 domain containing protein, expressed
	Vigun08g091050	Vu08	21249514	21249831	uncharacterized protein LOC102667450 [Glycine max]				PTHR32166 PTHR32166:SF33
	Vigun08g091100	Vu08	21251070	21252335	RING finger protein 44-like [Glycine max], RING/FYVE/PHD-type)	IPR013083 (Zinc finger	GO:0008270 (zinc ion binding), GO:0005515 (protein binding)	PF13639	PTHR22763 PTHR22763:SF88			K19041	GO:0005515 GO:0008270
	Vigun08g091300	Vu08	21305579	21307354	scarecrow-like transcription factor PAT1-like [Glycine max]	IPR005202 (Transcription factor GRAS)		PF03514	PTHR31636 PTHR31636:SF25					AT4G08250	GRAS family transcription factor			LOC_Os03g15680	nodulation-signaling pathway 2 protein, putative, expressed
	Vigun08g091400	Vu08	21318093	21326506	Fungi - 0, Other Eukaryotes - 0 (source: NCBI BLink)., Viruses - 0, Has 33 Blast hits to 33 proteins in 12 species: Archae - 0, Bacteria - 0, Plants - 33,unknown protein, Metazoa - 0				PTHR37237 PTHR37237:SF1					AT4G08240				LOC_Os02g35890	expressed protein
	Vigun08g091600	Vu08	21374573	21379863	LOCATED IN: endomembrane system, EXPRESSED IN: male gametophyte, INVOLVED IN: biological_process unknown, pollen tube, M germinated pollen stage, FUNCTIONS IN: molecular_function unknown, EXPRESSED DURING: L mature pollen stage,unknown protein				PTHR35691 PTHR35691:SF1					AT1G21930				LOC_Os12g29670	expressed protein
	Vigun08g091700	Vu08	21380735	21384897	OB-fold),uncharacterized protein LOC100816843 [Glycine max]	IPR012340 (Nucleic acid-binding			PTHR38542 PTHR38542:SF1									LOC_Os04g37750	expressed protein
	Vigun08g091800	Vu08	21385416	21391937	conserved site), OB-fold),DIS3-like exonuclease 2-like [Glycine max]	IPR022966 (Ribonuclease II/R, IPR028591 (DIS3-like exonuclease 2), IPR012340 (Nucleic acid-binding	GO:0000175 (3'-5'-exoribonuclease activity)	PF00773	PTHR23355 PTHR23355:SF9	EC:3.1.13.1		K18758		AT1G77680	Ribonuclease II/R family protein	Cre03.g208100	3'-5' exoribonuclease II	LOC_Os02g51780	ribonuclease protein, putative, expressed
	Vigun08g091900	Vu08	21437556	21441376	glycine-rich protein	IPR024491 (Selenoprotein SelK/SelG)		PF10961	PTHR16875 PTHR16875:SF0					AT4G08230	glycine-rich protein	Cre13.g607950	Selenoprotein K	LOC_Os03g15720	expressed protein
	Vigun08g092000	Vu08	21478363	21481147	flavonol synthase [Glycine max]	IPR005123 (Oxoglutarate/iron-dependent dioxygenase), IPR027443 (Isopenicillin N synthase-like), IPR026992 (Non-haem dioxygenase N-terminal domain)	GO:0016491 (oxidoreductase activity), GO:0055114 (oxidation-reduction process)	PF03171 PF14226	PTHR10209 PTHR10209:SF165	EC:1.14.11.23	KOG0143	K05278	GO:0016491 GO:0055114	AT5G08640	flavonol synthase 1			LOC_Os02g52840	flavonol synthase/flavanone 3-hydroxylase, putative, expressed
	Vigun08g092100	Vu08	21512059	21512749	uncharacterized protein LOC102660765 [Glycine max]				PTHR35495 PTHR35495:SF2
	Vigun08g092200	Vu08	21542790	21543657	uncharacterized protein LOC102660639 [Glycine max]				PTHR35495 PTHR35495:SF2
	Vigun08g092300	Vu08	21558817	21560601	Pathogenesis-related thaumatin superfamily protein	IPR001938 (Thaumatin)		PF00314	PTHR31048 PTHR31048:SF26					AT1G77700	Pathogenesis-related thaumatin superfamily protein	Cre02.g102300	(1 of 1) PTHR31013:SF2 - PROTEIN THN-1-RELATED	LOC_Os04g59370	thaumatin, putative, expressed
	Vigun08g092400	Vu08	21598060	21606349	uncharacterized protein At1g04910-like [Glycine max]	IPR019378 (GDP-fucose protein O-fucosyltransferase)		PF10250	PTHR31288 PTHR31288:SF7					AT1G38131	O-fucosyltransferase family protein
	Vigun08g092500	Vu08	21611255	21623171	putative protein kinase 1	IPR011009 (Protein kinase-like domain)	GO:0005524 (ATP binding), GO:0004674 (protein serine/threonine kinase activity), GO:0004672 (protein kinase activity), GO:0006468 (protein phosphorylation)	PF07714	PTHR22974 PTHR22974:SF21	EC:2.7.12.2	KOG0596	K08866	GO:0004672 GO:0004712 GO:0004713 GO:0005524 GO:0006468 GO:0007093 GO:0051304	AT1G77720	putative protein kinase 1			LOC_Os03g49750	protein kinase family protein, putative, expressed
	Vigun08g092700	Vu08	21704142	21711406	Oxysterol-binding family protein	IPR011993 (Pleckstrin homology-like domain), IPR000648 (Oxysterol-binding protein)		PF01237 PF15413	PTHR10972 PTHR10972:SF67					AT4G08180	OSBP(oxysterol binding protein)-related protein 1C			LOC_Os03g49770	oxysterol-binding protein, putative, expressed
	Vigun08g092850	Vu08	21734190	21734505	hypothetical protein				PTHR34890 PTHR34890:SF2
	Vigun08g093000	Vu08	21772023	21777403	C-terminal),phosphatidylinositol-4-phosphate 5-kinase 1, N-terminal domain)	IPR027484 (Phosphatidylinositol-4-phosphate 5-kinase, IPR023610 (Phosphatidylinositol-4-phosphate 5-kinase), IPR027483 (Phosphatidylinositol-4-phosphate 5-kinase	GO:0005524 (ATP binding), GO:0016308 (1-phosphatidylinositol-4-phosphate 5-kinase activity), GO:0016307 (phosphatidylinositol phosphate kinase activity), GO:0046488 (phosphatidylinositol metabolic process)	PF01504 PF02493	PTHR23086 PTHR23086:SF33	EC:2.7.1.68		K00889	GO:0016307 GO:0046488	AT1G21980	phosphatidylinositol-4-phosphate 5-kinase 1	Cre06.g249950	(1 of 3) K00889 - 1-phosphatidylinositol-4-phosphate 5-kinase (PIP5K)	LOC_Os03g49800	phosphatidylinositol-4-phosphate 5-kinase, putative, expressed
	Vigun08g093100	Vu08	21802662	21804379	alpha-beta plait),RNA-binding family protein n=1 Tax=Populus trichocarpa RepID=B9GUF5_POPTR	IPR012677 (Nucleotide-binding, IPR007201 (RNA recognition motif 2)	GO:0003676 (nucleic acid binding), GO:0000166 (nucleotide binding)	PF04059	PTHR24012 PTHR24012:SF415				GO:0000166 GO:0003676
	Vigun08g093200	Vu08	21850157	21853316	probable calcium-binding protein CML29-like [Glycine max]	IPR011992 (EF-hand domain pair)	GO:0005509 (calcium ion binding)	PF13499	PTHR10891		KOG0027		GO:0005509					LOC_Os06g47640	OsCML29 - Calmodulin-related calcium sensor protein, expressed
	Vigun08g093300	Vu08	21907432	21913201	Oxidoreductase molybdopterin binding domain containing protein n=4 Tax=Coccidioides RepID=C5PJ79_COCP7	IPR008335 (Eukaryotic molybdopterin oxidoreductase), IPR001834 (NADH:cytochrome b5 reductase (CBR)), IPR017938 (Riboflavin synthase-like beta-barrel), IPR014756 (Immunoglobulin E-set)	GO:0042128 (nitrate assimilation), GO:0005506 (iron ion binding), GO:0050660 (flavin adenine dinucleotide binding), GO:0043546 (molybdopterin cofactor binding), GO:0055114 (oxidation-reduction process), GO:0046872 (metal ion binding), GO:0030151 (molybdenum ion binding), GO:0009055 (electron carrier activity), GO:0016491 (oxidoreductase activity), GO:0020037 (heme binding)	PF00173 PF00174 PF00175 PF00970 PF03404	PTHR19370 PTHR19370:SF100	EC:1.7.1.1		K10534	GO:0006809 GO:0016491 GO:0030151 GO:0042128 GO:0050464 GO:0055114	AT1G37130	nitrate reductase 2	Cre09.g410950	Nitrate reductase	LOC_Os08g36480	nitrate reductase, putative, expressed
	Vigun08g093400	Vu08	21939137	21940275	hypothetical protein
	Vigun08g093500	Vu08	21956479	21968755	protein kinase family protein	IPR011009 (Protein kinase-like domain)	GO:0005524 (ATP binding), GO:0004674 (protein serine/threonine kinase activity), GO:0004672 (protein kinase activity), GO:0006468 (protein phosphorylation)	PF14531	PTHR24361 PTHR24361:SF318	EC:2.7.11.25	KOG0198	K13414	GO:0004672 GO:0004713 GO:0005524 GO:0006468	AT4G08500	MAPK/ERK kinase kinase 1			LOC_Os03g49640	STE_MEKK_ste11_MAP3K.14 - STE kinases include homologs to sterile 7, sterile 11 and sterile 20 from yeast, expressed
	Vigun08g093600	Vu08	21995881	22003627	chitinase-like protein PB1E7.04c-like isoform X3 [Glycine max]				PTHR34112 PTHR34112:SF3					AT1G36990		Cre06.g286500		LOC_Os04g37540	expressed protein
	Vigun08g093700	Vu08	22113921	22119985	chitinase-like protein PB1E7.04c-like isoform X3 [Glycine max]				PTHR34112 PTHR34112:SF3					AT1G36990		Cre06.g286500		LOC_Os04g37540	expressed protein
	Vigun08g093800	Vu08	22129085	22129648	uncharacterized protein LOC100806174 [Glycine max]				PTHR36323 PTHR36323:SF1					AT1G36940				LOC_Os03g49560	expressed protein
	Vigun08g093900	Vu08	22152454	22155848	Galactosyltransferase family protein, family 31)	IPR002659 (Glycosyl transferase, IPR025298 (Domain of unknown function DUF4094)	GO:0006486 (protein glycosylation), GO:0008378 (galactosyltransferase activity), GO:0016020 (membrane)	PF01762 PF13334	PTHR11214 PTHR11214:SF74	EC:2.4.1.134	KOG2288		GO:0006486 GO:0008378 GO:0016020	AT1G77810	Galactosyltransferase family protein			LOC_Os02g35870	galactosyltransferase, putative, expressed
	Vigun08g094000	Vu08	22233109	22237432	auxin response factor 17	IPR015300 (DNA-binding pseudobarrel domain), IPR010525 (Auxin response factor)	GO:0003677 (DNA binding), GO:0005634 (nucleus), GO:0009725 (response to hormone)	PF02362 PF06507	PTHR31384 PTHR31384:SF19				GO:0003677 GO:0005634 GO:0006355 GO:0009725	AT1G77850	auxin response factor 17
	Vigun08g094100	Vu08	22241205	22242682	uncharacterized protein LOC100787257 [Glycine max]			PF15938	PTHR37192 PTHR37192:SF1					AT1G36380	(1 of 1) PF15938 - Domain of unknown function (DUF4750) (DUF4750)			LOC_Os02g34730	transposon protein, putative, Mariner sub-class, expressed
	Vigun08g094200	Vu08	22260883	22265143	abscisic acid responsive element-binding factor 1	IPR004827 (Basic-leucine zipper domain)	GO:0003700 (sequence-specific DNA binding transcription factor activity), GO:0043565 (sequence-specific DNA binding)	PF00170	PTHR22952 PTHR22952:SF174			K14432	GO:0003700 GO:0006355 GO:0043565
	Vigun08g094300	Vu08	22290285	22292438	Unknown protein
	Vigun08g094400	Vu08	22341043	22345497	TGACG-sequence-specific DNA-binding protein TGA-2.1 isoform X4 [Glycine max]	IPR004827 (Basic-leucine zipper domain), IPR025422 (Transcription factor TGA like domain)	GO:0003700 (sequence-specific DNA binding transcription factor activity), GO:0043565 (sequence-specific DNA binding)	PF00170 PF14144	PTHR22952 PTHR22952:SF203			K14431	GO:0003700 GO:0006351 GO:0006355 GO:0043565
	Vigun08g094450	Vu08	22353094	22354958	hypothetical protein
	Vigun08g094500	Vu08	22426378	22428553	uncharacterized protein LOC100805100 [Glycine max]				PTHR31509 PTHR31509:SF2					AT1G22030	(1 of 2) PTHR31509:SF2 - F2E2.8			LOC_Os02g34710	expressed protein
	Vigun08g094800	Vu08	22488407	22498655	DNA-directed RNA polymerase II protein	IPR018791 (UV radiation resistance protein/autophagy-related protein 14)	GO:0010508 (positive regulation of autophagy)	PF10186	PTHR21297 PTHR21297:SF1				GO:0010508	AT4G08540	DNA-directed RNA polymerase II protein	Cre08.g377600	AuTophaGy related	LOC_Os07g43322	expressed protein
	Vigun08g094850	Vu08	22509981	22510669	family 1), superfamily),beta glucosidase 41	IPR001360 (Glycoside hydrolase, IPR017853 (Glycoside hydrolase	GO:0005975 (carbohydrate metabolic process)	PF00232	PTHR10353 PTHR10353:SF46	EC:3.2.1.21			GO:0004553 GO:0005975
	Vigun08g094900	Vu08	22542780	22556835	electron carrier/protein disulfide oxidoreductase	IPR011991 (Winged helix-turn-helix DNA-binding domain), IPR012336 (Thioredoxin-like fold), IPR006869 (Domain of unknown function DUF547)	GO:0009055 (electron carrier activity), GO:0015035 (protein disulfide oxidoreductase activity), GO:0045454 (cell redox homeostasis), GO:0035556 (intracellular signal transduction)	PF00462 PF00610 PF04784	PTHR23054 PTHR23054:SF27		KOG1752		GO:0009055 GO:0015035 GO:0035556 GO:0045454	AT4G08550	electron carriers;protein disulfide oxidoreductases	Cre06.g278183	(1 of 1) PTHR23054:SF14 - PROTEIN Y45F10A.7, ISOFORM A	LOC_Os06g12030	glutaredoxin domain containing protein, putative, expressed
	Vigun08g095000	Vu08	22573348	22579611	glycerol-3-phosphate acyltransferase 3	IPR002123 (Phospholipid/glycerol acyltransferase)	GO:0008152 (metabolic process)	PF01553	PTHR15486 PTHR15486:SF18	EC:2.3.1.15		K13508	GO:0008152 GO:0016746
	Vigun08g095100	Vu08	22675753	22677997	glycerol-3-phosphate acyltransferase 2	IPR002123 (Phospholipid/glycerol acyltransferase)	GO:0008152 (metabolic process)	PF01553	PTHR15486 PTHR15486:SF18	EC:2.3.1.15		K13508	GO:0008152 GO:0016746
	Vigun08g095300	Vu08	22726168	22727929	Unknown protein
	Vigun08g095333	Vu08	22743282	22743710	carboxy-terminal domain protein,Ulp1 protease family								GO:0006367
	Vigun08g095366	Vu08	22743782	22744462	uncharacterized protein LOC100807255 isoform X9 [Glycine max]
	Vigun08g095400	Vu08	22744463	22748639	uncharacterized protein LOC100807274 isoform X1 [Glycine max]				PTHR33018 PTHR33018:SF3									LOC_Os04g19180	transposon protein, putative, CACTA, En/Spm sub-class
	Vigun08g095600	Vu08	22845497	22846182	hypothetical protein				PTHR34950 PTHR34950:SF1
	Vigun08g095700	Vu08	22946986	22950109	LL-diaminopimelate aminotransferase,Pyridoxal phosphate (PLP)-dependent transferases superfamily protein, plants and Chlamydia type)	IPR019942 (LL-diaminopimelate aminotransferase, IPR015424 (Pyridoxal phosphate-dependent transferase)	GO:0009089 (lysine biosynthetic process via diaminopimelate), GO:0003824 (catalytic activity), GO:0009058 (biosynthetic process), GO:0030170 (pyridoxal phosphate binding)	PF04864	PTHR11751 PTHR11751:SF376	EC:2.6.1.83	KOG0257	K10206	GO:0003824 GO:0009089 GO:0010285 GO:0016846
	Vigun08g095800	Vu08	23047860	23048349	Unknown protein				PTHR34950 PTHR34950:SF1
	Vigun08g095900	Vu08	23049547	23049780	Unknown protein				PTHR34950 PTHR34950:SF1
	Vigun08g096000	Vu08	23060823	23061579	Unknown protein
	Vigun08g096050	Vu08	23065047	23066130	B3 DNA-binding domain protein	IPR015300 (DNA-binding pseudobarrel domain)	GO:0003677 (DNA binding)	PF02362					GO:0003677
	Vigun08g096100	Vu08	23067216	23068239	hypothetical protein				PTHR34950 PTHR34950:SF1
	Vigun08g096201	Vu08	23127637	23129895	Unknown protein
	Vigun08g096300	Vu08	23144701	23155074	exosome complex component RRP43-like isoform X4 [Glycine max], phosphorolytic domain 2)	IPR015847 (Exoribonuclease, IPR020568 (Ribosomal protein S5 domain 2-type fold)		PF01138 PF03725	PTHR11097 PTHR11097:SF9		KOG1613	K12586		AT1G60080	3'-5'-exoribonuclease family protein	Cre10.g440900	Rrp42-like exosome component	LOC_Os11g20689	exosome complex exonuclease, putative, expressed
	Vigun08g096500	Vu08	23162000	23165408	beta-propeller),Galactose oxidase/kelch repeat superfamily protein	IPR015916 (Galactose oxidase, IPR001810 (F-box domain)	GO:0005515 (protein binding)	PF01344 PF12937	PTHR24414 PTHR24414:SF39				GO:0005515	AT1G22040	Galactose oxidase/kelch repeat superfamily protein			LOC_Os10g21930	OsFBK21 - F-box domain and kelch repeat containing protein, expressed
	Vigun08g096550	Vu08	23196528	23196965	Unknown protein
	Vigun08g096600	Vu08	23228637	23229257	protein FANTASTIC FOUR 3 [Glycine max]	IPR021410 (The fantastic four family)		PF11250	PTHR33155 PTHR33155:SF12
	Vigun08g096700	Vu08	23246151	23251249	Eukaryotic aspartyl protease family protein	IPR001461 (Aspartic peptidase), IPR021109 (Aspartic peptidase domain)	GO:0006508 (proteolysis), GO:0004190 (aspartic-type endopeptidase activity)	PF00026	PTHR13683 PTHR13683:SF339	EC:3.4.23.12	KOG1339		GO:0004190 GO:0006508
	Vigun08g096800	Vu08	23257336	23262009	C2H2),uncharacterized protein LOC100527694 isoform X1 [Glycine max]	IPR007087 (Zinc finger	GO:0046872 (metal ion binding)		PTHR21385 PTHR21385:SF1				GO:0016021 GO:0022900 GO:0046872
	Vigun08g096850	Vu08	23311476	23312836	Unknown protein
	Vigun08g096900	Vu08	23317821	23326844	MADS-box transcription factor family protein, MADS-box)	IPR002100 (Transcription factor	GO:0046983 (protein dimerization activity), GO:0003677 (DNA binding)	PF00319	PTHR11945 PTHR11945:SF154		KOG0014		GO:0003677 GO:0046983	AT1G22130	AGAMOUS-like 104			LOC_Os06g11970	OsMADS63 - MADS-box family gene with MIKC* type-box, expressed
	Vigun08g097000	Vu08	23358293	23360001	Ribosomal protein S4, N-terminal)	IPR001912 (Ribosomal protein S4/S9, IPR022801 (Ribosomal protein S4/S9)	GO:0005622 (intracellular), GO:0003735 (structural constituent of ribosome), GO:0003723 (RNA binding), GO:0015935 (small ribosomal subunit), GO:0019843 (rRNA binding), GO:0006412 (translation)	PF00163 PF01479	PTHR11831 PTHR11831:SF13		KOG3301	K02997	GO:0003723 GO:0003735 GO:0005622 GO:0006412 GO:0015935 GO:0019843	AT5G39850	Ribosomal protein S4	Cre08.g359750	Cytosolic 80S ribosomal protein S9	LOC_Os03g05980	40S ribosomal protein S9-2, putative, expressed
	Vigun08g097100	Vu08	23367519	23375349	uncharacterized protein LOC102665554 isoform X3 [Glycine max]
	Vigun08g097200	Vu08	23415751	23417050	Fungi - 0, Other Eukaryotes - 3 (source: NCBI BLink)., Metazoa - 9, Viruses - 0, Has 40 Blast hits to 40 proteins in 14 species: Archae - 0, Plants - 28, Bacteria - 0,unknown protein				PTHR12681					AT1G22140	(1 of 2) PTHR12681 - ZINC FINGER-CONTAINING PROTEIN P48ZNF			LOC_Os03g26791	expressed protein
	Vigun08g097300	Vu08	23436025	23440285	3,sulfate transporter 1	IPR001902 (Sulphate anion transporter)	GO:0016020 (membrane), GO:0008272 (sulfate transport), GO:0008271 (secondary active sulfate transmembrane transporter activity), GO:0015116 (sulfate transmembrane transporter activity), GO:0016021 (integral component of membrane), GO:0055085 (transmembrane transport)	PF00916 PF01740	PTHR11814 PTHR11814:SF61			K17469	GO:0008271 GO:0008272 GO:0015116 GO:0016020 GO:0016021 GO:0055085					LOC_Os03g09940	sulfate transporter, putative, expressed
	Vigun08g097350	Vu08	23495781	23498775	uncharacterized protein LOC100814801 isoform X3 [Glycine max],uncharacterized protein LOC100782148 [Glycine max]
	Vigun08g097400	Vu08	23499059	23501315	carboxy-terminal domain protein,Ulp1 protease family
	Vigun08g097500	Vu08	23521756	23530492	3,sulfate transporter 1	IPR001902 (Sulphate anion transporter)	GO:0016020 (membrane), GO:0008272 (sulfate transport), GO:0008271 (secondary active sulfate transmembrane transporter activity), GO:0015116 (sulfate transmembrane transporter activity), GO:0016021 (integral component of membrane), GO:0055085 (transmembrane transport)	PF00916 PF01740	PTHR11814 PTHR11814:SF65			K17470	GO:0005886 GO:0008271 GO:0008272 GO:0015116 GO:0016020 GO:0016021 GO:0055085	AT1G22150	sulfate transporter 1;3			LOC_Os08g31410	sulfate transporter, putative, expressed
	Vigun08g097600	Vu08	23618055	23619294	Protein of unknown function (DUF581)	IPR007650 (Protein of unknown function DUF581)		PF04570	PTHR33059 PTHR33059:SF9					AT1G78020	Protein of unknown function (DUF581)			LOC_Os09g20240	DUF581 domain containing protein, expressed
	Vigun08g097700	Vu08	23653341	23655326	GDSL-like Lipase/Acylhydrolase superfamily protein, GDSL)	IPR001087 (Lipase	GO:0016787 (hydrolase activity), GO:0006629 (lipid metabolic process)	PF00657	PTHR22835 PTHR22835:SF116	EC:3.1.1.3			GO:0016788			Cre16.g680300	(1 of 5) 2.3.1.43 - Phosphatidylcholine--sterol O-acyltransferase / Phospholipid--cholesterol acyltransferase
	Vigun08g097800	Vu08	23698938	23703586	glucan 1, superfamily),3-beta-glucosidase A-like [Glycine max]	IPR008999 (Actin cross-linking), IPR010431 (Fascin), IPR017853 (Glycoside hydrolase	GO:0051015 (actin filament binding), GO:0005975 (carbohydrate metabolic process)	PF00150	PTHR10551 PTHR10551:SF12	EC:3.2.1.58			GO:0004553 GO:0005975 GO:0007015 GO:0051015					LOC_Os10g22520	cellulase, putative, expressed
	Vigun08g097900	Vu08	23723438	23728578	glucan 1, superfamily),3-beta-glucosidase A-like [Glycine max]	IPR008999 (Actin cross-linking), IPR010431 (Fascin), IPR017853 (Glycoside hydrolase	GO:0051015 (actin filament binding), GO:0005975 (carbohydrate metabolic process)	PF00150	PTHR10551 PTHR10551:SF12	EC:3.2.1.58			GO:0004553 GO:0005975 GO:0007015 GO:0051015					LOC_Os10g22520	cellulase, putative, expressed
	Vigun08g098000	Vu08	23736648	23739904	phosphoglycerate/bisphosphoglycerate mutase	IPR005952 (Phosphoglycerate mutase 1)	GO:0004619 (phosphoglycerate mutase activity), GO:0006096 (glycolysis), GO:0003824 (catalytic activity), GO:0008152 (metabolic process)	PF00300	PTHR11931 PTHR11931:SF6	EC:5.4.2.11	KOG0235	K01834	GO:0004619 GO:0006096 GO:0016868	AT1G22170	Phosphoglycerate mutase family protein			LOC_Os02g51590	phosphoglycerate mutase, putative, expressed
	Vigun08g098100	Vu08	23753385	23754485	Pollen Ole e 1 allergen and extensin family protein	IPR006041 (Pollen Ole e 1 allergen/extensin)		PF01190	PTHR31614 PTHR31614:SF5									LOC_Os10g22590	POEI24 - Pollen Ole e I allergen and extensin family protein precursor, expressed
	Vigun08g098150	Vu08	23770257	23770480	carboxy-terminal domain protein,Ulp1 protease family
	Vigun08g098200	Vu08	23777606	23783549	N-terminal domain),Sec14p-like phosphatidylinositol transfer family protein	IPR011074 (CRAL/TRIO, IPR001251 (CRAL-TRIO domain)		PF03765 PF13716	PTHR10174 PTHR10174:SF148		KOG1470			AT1G22180	Sec14p-like phosphatidylinositol transfer family protein	Cre03.g210961	(1 of 1) PTHR10174:SF127 - PHOSPHATIDYLINOSITOL TRANSFER PROTEIN PDR16-RELATED	LOC_Os02g51610	CRAL/TRIO domain containing protein, expressed
	Vigun08g098300	Vu08	23789727	23794595	superfamily),beta-xylosidase 3	IPR026891 (Fibronectin type III-like domain), IPR026892 (Glycoside hydrolase family 3), IPR002772 (Glycoside hydrolase family 3 C-terminal domain), IPR017853 (Glycoside hydrolase	GO:0005975 (carbohydrate metabolic process)	PF00933 PF01915 PF14310	PTHR30620 PTHR30620:SF8	EC:3.2.1.37 EC:3.2.1.55			GO:0004553 GO:0005975	AT1G78060	Glycosyl hydrolase family protein			LOC_Os02g51620	glycosyl hydrolase family 3 protein, putative, expressed
	Vigun08g098400	Vu08	23806204	23813999	ser/thr-rich protein T10 in DGCR region-like protein	IPR008551 (Protein of unknown function DUF833)		PF05742	PTHR17985 PTHR17985:SF13		KOG2342			AT4G38260	Protein of unknown function (DUF833)	Cre12.g548550	(1 of 1) PTHR17985//PTHR17985:SF8 - SER/THR-RICH PROTEIN T10 IN DGCR REGION // TRANSPORT AND GOLGI ORGANIZATION PROTEIN 2 HOMOLOG	LOC_Os09g15480	Ser/Thr-rich protein T10 in DGCR region, putative, expressed
	Vigun08g098450	Vu08	23872014	23874131	Unknown protein
	Vigun08g098500	Vu08	23887707	23889790	ethylene-responsive element binding factor 13	IPR016177 (DNA-binding domain)	GO:0003700 (sequence-specific DNA binding transcription factor activity), GO:0003677 (DNA binding)	PF00847	PTHR31657 PTHR31657:SF9			K09286	GO:0003677 GO:0003700 GO:0006355	AT1G78080	related to AP2 4			LOC_Os02g51670	ethylene-responsive transcription factor, putative, expressed
	Vigun08g098600	Vu08	23921038	23929717	C-terminal),endoplasmic reticulum-Golgi intermediate compartment protein 3-like [Glycine max]	IPR012936 (Endoplasmic reticulum vesicle transporter		PF07970 PF13850	PTHR10984 PTHR10984:SF35		KOG2667			AT1G36050	Endoplasmic reticulum vesicle transporter protein	Cre13.g579850	(1 of 1) PTHR10984:SF25 - ENDOPLASMIC RETICULUM-GOLGI INTERMEDIATE COMPARTMENT PROTEIN 3	LOC_Os04g38340	endoplasmic reticulum-Golgi intermediate compartment protein 3, putative, expressed
	Vigun08g098700	Vu08	23933498	23935331	GDSL-like Lipase/Acylhydrolase superfamily protein, GDSL)	IPR001087 (Lipase	GO:0016787 (hydrolase activity), GO:0006629 (lipid metabolic process)	PF00657	PTHR22835 PTHR22835:SF116	EC:3.1.1.3			GO:0016788			Cre16.g680300	(1 of 5) 2.3.1.43 - Phosphatidylcholine--sterol O-acyltransferase / Phospholipid--cholesterol acyltransferase
	Vigun08g098750	Vu08	23975380	23976082	Unknown protein
	Vigun08g098800	Vu08	23980452	23983866	subfamily IIB),trehalose-6-phosphate phosphatase	IPR023214 (HAD-like domain), IPR006379 (HAD-superfamily hydrolase	GO:0005992 (trehalose biosynthetic process), GO:0008152 (metabolic process), GO:0003824 (catalytic activity)	PF02358	PTHR10788 PTHR10788:SF25	EC:3.1.3.12		K01087	GO:0003824 GO:0005992 GO:0008152			Cre12.g497750	Trehalose 6-phosphate phosphatase
	Vigun08g098900	Vu08	24034529	24038224	TPR repeat-containing thioredoxin TTL1-like [Glycine max]	IPR011990 (Tetratricopeptide-like helical), IPR012336 (Thioredoxin-like fold)	GO:0005515 (protein binding), GO:0045454 (cell redox homeostasis)	PF00085 PF07719 PF13414	PTHR22904 PTHR22904:SF360		KOG0907	K09527	GO:0005515 GO:0045454	AT1G78120	Tetratricopeptide repeat (TPR)-like superfamily protein
	Vigun08g098950	Vu08	24076395	24084514	Unknown protein
	Vigun08g099000	Vu08	24094134	24096276	VQ motif-containing protein	IPR008889 (VQ)		PF05678	PTHR33179 PTHR33179:SF5									LOC_Os09g20460	VQ domain containing protein, putative, expressed
	Vigun08g099100	Vu08	24096633	24097783	Unknown protein
	Vigun08g099200	Vu08	24124121	24127837	general substrate transporter),Membrane transport protein-like n=2 Tax=Oryza sativa subsp. japonica RepID=Q6H4F0_ORYSJ	IPR016196 (Major facilitator superfamily domain, IPR011701 (Major facilitator superfamily)	GO:0016021 (integral component of membrane), GO:0055085 (transmembrane transport)	PF00083	PTHR23505 PTHR23505:SF15		KOG1330		GO:0016021 GO:0022857 GO:0055085	AT1G78130	Major facilitator superfamily protein	Cre06.g311150	Major facilitator superfamily transporter	LOC_Os09g20480	transporter, putative, expressed
	Vigun08g099300	Vu08	24174760	24178859	pumilio-family RNA-binding repeatprotein	IPR016024 (Armadillo-type fold)	GO:0005488 (binding), GO:0003723 (RNA binding)	PF00806	PTHR12537 PTHR12537:SF64				GO:0003723 GO:0005488	AT1G22240	pumilio 8			LOC_Os12g31000	pumilio-family RNA binding repeat domain containing protein, expressed
	Vigun08g099350	Vu08	24186199	24186578	SWIM-type),Unknown protein	IPR007527 (Zinc finger	GO:0008270 (zinc ion binding)	PF04434					GO:0008270
	Vigun08g099400	Vu08	24192730	24195692	annexin 1	IPR001464 (Annexin)	GO:0005509 (calcium ion binding), GO:0005544 (calcium-dependent phospholipid binding)	PF00191	PTHR10502 PTHR10502:SF98		KOG0819		GO:0005509 GO:0005544					LOC_Os06g11800	annexin, putative, expressed
	Vigun08g099500	Vu08	24213087	24220881	general substrate transporter),sugar transport protein 5-like [Glycine max]	IPR016196 (Major facilitator superfamily domain, IPR005828 (General substrate transporter)	GO:0016020 (membrane), GO:0022857 (transmembrane transporter activity), GO:0005215 (transporter activity), GO:0006810 (transport), GO:0016021 (integral component of membrane), GO:0055085 (transmembrane transport), GO:0022891 (substrate-specific transmembrane transporter activity)	PF07690	PTHR23500 PTHR23500:SF44		KOG0254		GO:0016020 GO:0016021 GO:0022891 GO:0055085	AT1G34580	Major facilitator superfamily protein			LOC_Os04g38220	transporter family protein, putative, expressed
	Vigun08g099600	Vu08	24404430	24405980	uncharacterized protein LOC100784445 [Glycine max]				PTHR14791 PTHR14791:SF28					AT1G78170	(1 of 1) PTHR14791//PTHR14791:SF28 - BOMB/KIRA PROTEINS			LOC_Os03g09120	expressed protein
	Vigun08g099900	Vu08	24516199	24536254	Myosin heavy chain-related protein				PTHR23160 PTHR23160:SF3		KOG0978			AT1G22260	Myosin heavy chain-related protein			LOC_Os04g37960	synaptonemal complex protein 2, putative, expressed
	Vigun08g100000	Vu08	24543388	24545409	Unknown protein
	Vigun08g100050	Vu08	24549071	24550443	histone deacetylase 9-like isoform X1 [Glycine max]					EC:3.5.1.98
	Vigun08g100100	Vu08	24555499	24555801	formin homolog 6, FH2 domain), viridiplantae)	IPR027643 (Formin-like family, IPR015425 (Formin	GO:0045010 (actin nucleation), GO:0005884 (actin filament)	PF02181	PTHR23213 PTHR23213:SF215
	Vigun08g100175	Vu08	24559173	24567499	Unknown protein
	Vigun08g100250	Vu08	24608247	24628046	receptor-like protein kinase 2, typical subtype)	IPR001611 (Leucine-rich repeat), IPR003591 (Leucine-rich repeat	GO:0005515 (protein binding)	PF00560 PF13855	PTHR27004 PTHR27004:SF1		KOG0472		GO:0005515	AT1G47890	receptor like protein 7	Cre02.g115508	(1 of 15) PTHR23155 - LEUCINE-RICH REPEAT-CONTAINING PROTEIN
	Vigun08g100325	Vu08	24636191	24636835	Unknown protein	IPR005819 (Histone H5)	GO:0003677 (DNA binding), GO:0000786 (nucleosome), GO:0006334 (nucleosome assembly)						GO:0000786 GO:0003677 GO:0006334
	Vigun08g100400	Vu08	24653259	24659323	Deoxyribodipyrimidine photo-lyase (DNA photolyase) (Photoreactivating enzyme) n=1 Tax=Phaeospirillum molischianum DSM 120 RepID=H8FVZ1_PHAMO, class 1)	IPR002081 (Cryptochrome/DNA photolyase	GO:0003913 (DNA photolyase activity), GO:0006281 (DNA repair)	PF00875 PF03441 PF12546	PTHR11455 PTHR11455:SF24	EC:4.1.99.3		K12118	GO:0003913 GO:0006281	AT4G08920	cryptochrome 1			LOC_Os04g37920	FAD binding domain of DNA photolyase domain containing protein, expressed
	Vigun08g100500	Vu08	24717786	24723487	alpha/beta-Hydrolases superfamily protein	IPR000073 (Alpha/beta hydrolase fold-1)		PF12695	PTHR10992 PTHR10992:SF837	EC:3.1.1.3	KOG1454			AT1G78210	alpha/beta-Hydrolases superfamily protein			LOC_Os03g27110	hydrolase protein, putative, expressed
	Vigun08g100550	Vu08	24752031	24755664	receptor-like protein kinase 2, typical subtype)	IPR001611 (Leucine-rich repeat), IPR003591 (Leucine-rich repeat, IPR025875 (Leucine rich repeat 4)	GO:0005515 (protein binding)	PF00560 PF13855	PTHR27004 PTHR27004:SF1		KOG0472		GO:0005515	AT1G47890	receptor like protein 7	Cre02.g115508	(1 of 15) PTHR23155 - LEUCINE-RICH REPEAT-CONTAINING PROTEIN
	Vigun08g100600	Vu08	24763714	24776480	integrin-linked kinase family protein
	Vigun08g100700	Vu08	24807782	24811281	Outer arm dynein light chain 1 protein, typical subtype)	IPR001611 (Leucine-rich repeat), IPR003591 (Leucine-rich repeat, IPR025875 (Leucine rich repeat 4)	GO:0005515 (protein binding)	PF13855	PTHR24365 PTHR24365:SF368				GO:0005515	AT1G78230	Outer arm dynein light chain 1 protein			LOC_Os03g09070	leucine rich repeat domain containing protein, putative, expressed
	Vigun08g100800	Vu08	24813049	24818907	probable methyltransferase PMT5-like [Glycine max]	IPR004159 (Putative S-adenosyl-L-methionine-dependent methyltransferase)	GO:0008168 (methyltransferase activity)	PF03141	PTHR10108 PTHR10108:SF899	EC:2.1.1.157			GO:0008168	AT1G78240	S-adenosyl-L-methionine-dependent methyltransferases superfamily protein			LOC_Os02g51860	dehydration response related protein, putative, expressed
	Vigun08g100900	Vu08	24947410	24953354	RNA-binding protein 38-like [Glycine max], alpha-beta plait)	IPR012677 (Nucleotide-binding	GO:0003676 (nucleic acid binding), GO:0000166 (nucleotide binding)	PF00076	PTHR24012 PTHR24012:SF421		KOG0149		GO:0000166 GO:0003676	AT1G78260	RNA-binding (RRM/RBD/RNP motifs) family protein			LOC_Os02g51890	RNA recognition motif containing protein, putative, expressed
	Vigun08g100950	Vu08	24993527	24998290	Unknown protein
	Vigun08g101000	Vu08	25002163	25003665	protein TRANSPARENT TESTA 1-like [Glycine max]	IPR013087 (Zinc finger C2H2-type/integrase DNA-binding domain)	GO:0003676 (nucleic acid binding), GO:0046872 (metal ion binding)		PTHR10593 PTHR10593:SF27				GO:0003676 GO:0046872
	Vigun08g101100	Vu08	25026463	25028421	UDP-Glycosyltransferase superfamily protein	IPR002213 (UDP-glucuronosyl/UDP-glucosyltransferase)	GO:0008152 (metabolic process)	PF00201	PTHR11926 PTHR11926:SF286	EC:2.4.1.324	KOG1192		GO:0008152 GO:0016758	AT1G22380	UDP-glucosyl transferase 85A3	Cre07.g322884	(1 of 1) PTHR11926//PTHR11926:SF16 - GLUCOSYL/GLUCURONOSYL TRANSFERASES // PROTEIN UGT-61-RELATED	LOC_Os02g36830	cytokinin-O-glucosyltransferase 2, putative, expressed
	Vigun08g101200	Vu08	25048181	25053976	receptor-like protein kinase 4, subgroup)	IPR011009 (Protein kinase-like domain), IPR013320 (Concanavalin A-like lectin/glucanase, IPR025287 (Wall-associated receptor kinase galacturonan-binding domain)	GO:0030247 (polysaccharide binding), GO:0005524 (ATP binding), GO:0006468 (protein phosphorylation), GO:0004674 (protein serine/threonine kinase activity), GO:0004672 (protein kinase activity)	PF07714 PF13947	PTHR27009 PTHR27009:SF19	EC:3.1.4.46	KOG1187		GO:0004672 GO:0004713 GO:0005524 GO:0006468 GO:0030247					LOC_Os01g02390	protein kinase domain containing protein, expressed
	Vigun08g101266	Vu08	25055870	25058129	receptor-like protein kinase 1, subgroup)	IPR011009 (Protein kinase-like domain), IPR013320 (Concanavalin A-like lectin/glucanase	GO:0005524 (ATP binding), GO:0004672 (protein kinase activity), GO:0006468 (protein phosphorylation)	PF07714	PTHR27009 PTHR27009:SF21	EC:3.1.4.46			GO:0004672 GO:0005524 GO:0006468
	Vigun08g101332	Vu08	25055870	25058129	receptor-like protein kinase 1	IPR011009 (Protein kinase-like domain)	GO:0005524 (ATP binding), GO:0004672 (protein kinase activity), GO:0006468 (protein phosphorylation)	PF00069	PTHR27009 PTHR27009:SF21	EC:3.1.4.46			GO:0004672 GO:0005524 GO:0006468
	Vigun08g101400	Vu08	25092050	25105423	receptor-like protein kinase 4, subgroup)	IPR011009 (Protein kinase-like domain), IPR013320 (Concanavalin A-like lectin/glucanase	GO:0005524 (ATP binding), GO:0004674 (protein serine/threonine kinase activity), GO:0004672 (protein kinase activity), GO:0006468 (protein phosphorylation)	PF00069	PTHR27009 PTHR27009:SF19	EC:3.1.4.46	KOG1187		GO:0004672 GO:0004713 GO:0005524 GO:0006468			Cre14.g625050	(1 of 40) PTHR23257//PTHR23257:SF513 - SERINE-THREONINE PROTEIN KINASE // SUBFAMILY NOT NAMED	LOC_Os01g02390	protein kinase domain containing protein, expressed
	Vigun08g101500	Vu08	25111376	25113523	receptor-like protein kinase 4, subgroup)	IPR011009 (Protein kinase-like domain), IPR013320 (Concanavalin A-like lectin/glucanase	GO:0005524 (ATP binding), GO:0004672 (protein kinase activity), GO:0006468 (protein phosphorylation)	PF00069	PTHR27009 PTHR27009:SF21	EC:3.1.4.46	KOG1187		GO:0004672 GO:0004713 GO:0005524 GO:0006468			Cre02.g146851	(1 of 7) KOG0192//KOG0198 - Tyrosine kinase specific for activated (GTP-bound) p21cdc42Hs // MEKK and related serine/threonine protein kinases	LOC_Os01g02400	protein kinase domain containing protein, expressed
	Vigun08g101601	Vu08	25133255	25146288	receptor-like protein kinase 4, subgroup)	IPR011009 (Protein kinase-like domain), IPR013320 (Concanavalin A-like lectin/glucanase	GO:0005524 (ATP binding), GO:0004674 (protein serine/threonine kinase activity), GO:0004672 (protein kinase activity), GO:0006468 (protein phosphorylation)	PF07714	PTHR27009 PTHR27009:SF19	EC:3.1.4.46	KOG1187		GO:0004672 GO:0004713 GO:0005524 GO:0006468			Cre14.g625050	(1 of 40) PTHR23257//PTHR23257:SF513 - SERINE-THREONINE PROTEIN KINASE // SUBFAMILY NOT NAMED	LOC_Os01g02390	protein kinase domain containing protein, expressed
	Vigun08g101700	Vu08	25147769	25162845	receptor-like protein kinase 1,receptor-like protein kinase 4, subgroup)	IPR011009 (Protein kinase-like domain), IPR013320 (Concanavalin A-like lectin/glucanase, IPR025287 (Wall-associated receptor kinase galacturonan-binding domain)	GO:0030247 (polysaccharide binding), GO:0005524 (ATP binding), GO:0006468 (protein phosphorylation), GO:0004674 (protein serine/threonine kinase activity), GO:0004672 (protein kinase activity)	PF00069	PTHR27009 PTHR27009:SF19	EC:3.1.4.46	KOG1187		GO:0004672 GO:0004713 GO:0005524 GO:0006468			Cre14.g625050	(1 of 40) PTHR23257//PTHR23257:SF513 - SERINE-THREONINE PROTEIN KINASE // SUBFAMILY NOT NAMED	LOC_Os01g02390	protein kinase domain containing protein, expressed
	Vigun08g101750	Vu08	25153333	25153936	Unknown protein
	Vigun08g101800	Vu08	25179213	25181402	receptor-like protein kinase 4, subgroup)	IPR011009 (Protein kinase-like domain), IPR013320 (Concanavalin A-like lectin/glucanase	GO:0005524 (ATP binding), GO:0004672 (protein kinase activity), GO:0006468 (protein phosphorylation)	PF00069	PTHR27009	EC:3.1.4.46	KOG1187		GO:0004672 GO:0004713 GO:0005524 GO:0006468					LOC_Os01g02400	protein kinase domain containing protein, expressed
	Vigun08g101900	Vu08	25181702	25185959	receptor-like protein kinase 4, subgroup)	IPR011009 (Protein kinase-like domain), IPR013320 (Concanavalin A-like lectin/glucanase	GO:0005524 (ATP binding), GO:0004674 (protein serine/threonine kinase activity), GO:0004672 (protein kinase activity), GO:0006468 (protein phosphorylation)	PF00069 PF13947	PTHR27009 PTHR27009:SF19	EC:3.1.4.46	KOG1187		GO:0004672 GO:0004713 GO:0005524 GO:0006468 GO:0030247			Cre02.g087750	(1 of 55) PF00069//PF07714 - Protein kinase domain (Pkinase) // Protein tyrosine kinase (Pkinase_Tyr)	LOC_Os01g02390	protein kinase domain containing protein, expressed
	Vigun08g102000	Vu08	25193534	25195452	receptor-like protein kinase 4, subgroup)	IPR011009 (Protein kinase-like domain), IPR013320 (Concanavalin A-like lectin/glucanase	GO:0005524 (ATP binding), GO:0004672 (protein kinase activity), GO:0006468 (protein phosphorylation)	PF07714	PTHR27009	EC:3.1.4.46	KOG1187		GO:0004672 GO:0004713 GO:0005524 GO:0006468					LOC_Os01g02400	protein kinase domain containing protein, expressed
	Vigun08g102066	Vu08	25243154	25244722	UDP-Glycosyltransferase superfamily protein	IPR002213 (UDP-glucuronosyl/UDP-glucosyltransferase)	GO:0008152 (metabolic process)	PF00201	PTHR11926 PTHR11926:SF286	EC:2.4.1.85	KOG1192		GO:0008152 GO:0016758					LOC_Os02g36830	cytokinin-O-glucosyltransferase 2, putative, expressed
	Vigun08g102132	Vu08	25262175	25264704	UDP-Glycosyltransferase superfamily protein	IPR002213 (UDP-glucuronosyl/UDP-glucosyltransferase)	GO:0008152 (metabolic process)		PTHR11926 PTHR11926:SF286	EC:2.4.1.324			GO:0008152 GO:0016758					LOC_Os08g07170	cytokinin-O-glucosyltransferase 2, putative, expressed
	Vigun08g102200	Vu08	25308958	25311534	UDP-Glycosyltransferase superfamily protein	IPR002213 (UDP-glucuronosyl/UDP-glucosyltransferase)	GO:0008152 (metabolic process)	PF00201	PTHR11926 PTHR11926:SF286	EC:2.4.1.324	KOG1192		GO:0008152 GO:0016758	AT1G22380	UDP-glucosyl transferase 85A3	Cre07.g322884	(1 of 1) PTHR11926//PTHR11926:SF16 - GLUCOSYL/GLUCURONOSYL TRANSFERASES // PROTEIN UGT-61-RELATED	LOC_Os02g36830	cytokinin-O-glucosyltransferase 2, putative, expressed
	Vigun08g102250	Vu08	25354428	25355069	replication factor-A carboxy-terminal domain protein
	Vigun08g102300	Vu08	25381786	25384566	UDP-Glycosyltransferase superfamily protein	IPR002213 (UDP-glucuronosyl/UDP-glucosyltransferase)	GO:0008152 (metabolic process)	PF00201	PTHR11926 PTHR11926:SF286	EC:2.4.1.324	KOG1192		GO:0008152 GO:0016758	AT1G22380	UDP-glucosyl transferase 85A3	Cre07.g322884	(1 of 1) PTHR11926//PTHR11926:SF16 - GLUCOSYL/GLUCURONOSYL TRANSFERASES // PROTEIN UGT-61-RELATED	LOC_Os02g36830	cytokinin-O-glucosyltransferase 2, putative, expressed
	Vigun08g102400	Vu08	25438584	25440279	Phosphate-responsive 1 family protein	IPR006766 (Phosphate-induced protein 1)		PF04674	PTHR31279 PTHR31279:SF3					AT4G08950	Phosphate-responsive 1 family protein			LOC_Os02g52040	phosphate-induced protein 1 conserved region domain containing protein, expressed
	Vigun08g102500	Vu08	25446220	25447479	Phosphate-responsive 1 family protein	IPR006766 (Phosphate-induced protein 1)		PF04674	PTHR31279 PTHR31279:SF3									LOC_Os02g52040	phosphate-induced protein 1 conserved region domain containing protein, expressed
	Vigun08g102600	Vu08	25465284	25468352	Phosphate-responsive 1 family protein	IPR006766 (Phosphate-induced protein 1)		PF04674	PTHR31279 PTHR31279:SF3									LOC_Os02g52040	phosphate-induced protein 1 conserved region domain containing protein, expressed
	Vigun08g102700	Vu08	25479095	25480878	Phosphate-responsive 1 family protein	IPR006766 (Phosphate-induced protein 1)		PF04674	PTHR31279 PTHR31279:SF3									LOC_Os02g52040	phosphate-induced protein 1 conserved region domain containing protein, expressed
	Vigun08g102750	Vu08	25485045	25485957	Unknown protein
	Vigun08g102800	Vu08	25488756	25490103	Phosphate-responsive 1 family protein	IPR006766 (Phosphate-induced protein 1)		PF04674	PTHR31279 PTHR31279:SF8
	Vigun08g102900	Vu08	25550639	25556352	class II),3-deoxy-7-phosphoheptulonate synthase (Phospho-2-dehydro-3-deoxyheptonate aldolase) n=163 Tax=Pseudomonas RepID=F2K9C2_PSEBN	IPR002480 (DAHP synthetase	GO:0009073 (aromatic amino acid family biosynthetic process), GO:0003849 (3-deoxy-7-phosphoheptulonate synthase activity)	PF01474	PTHR21337 PTHR21337:SF7	EC:2.5.1.54		K01626	GO:0003849 GO:0009073	AT1G22410	Class-II DAHP synthetase family protein	Cre17.g726750	3-deoxy-D-arabino-heptulosonate 7-phosphate synthetase	LOC_Os07g42960	phospho-2-dehydro-3-deoxyheptonate aldolase, chloroplast precursor, putative, expressed
	Vigun08g103000	Vu08	25584967	25588750	serine/threonine-protein kinase TIO-like [Glycine max]	IPR011009 (Protein kinase-like domain)	GO:0005524 (ATP binding), GO:0004674 (protein serine/threonine kinase activity), GO:0004672 (protein kinase activity), GO:0006468 (protein phosphorylation)	PF00069	PTHR24343 PTHR24343:SF207	EC:2.7.11.1	KOG0583	K14498	GO:0004672 GO:0004713 GO:0005524 GO:0006468	AT1G78290	Protein kinase superfamily protein	Cre10.g466350	conserved ser/thr protein kinase	LOC_Os07g42940	CAMK_CAMK_like.7 - CAMK includes calcium/calmodulin depedent protein kinases, expressed
	Vigun08g103100	Vu08	25606177	25607797	2-aminoethanethiol dioxygenase-like [Glycine max]	IPR012864 (Cysteamine dioxygenase), IPR014710 (RmlC-like jelly roll fold)	GO:0047800 (cysteamine dioxygenase activity), GO:0055114 (oxidation-reduction process)	PF07847	PTHR22966 PTHR22966:SF2	EC:1.13.11.19	KOG4281	K10712	GO:0016702 GO:0055114			Cre02.g092284	(1 of 1) 1.13.11.19 - Cysteamine dioxygenase / Persulfurase	LOC_Os09g29480	2-aminoethanethiol dioxygenase, putative, expressed
	Vigun08g103200	Vu08	25623539	25626171	conserved site),general regulatory factor 2	IPR000308 (14-3-3 protein), IPR023409 (14-3-3 protein, IPR023410 (14-3-3 domain)	GO:0019904 (protein domain specific binding)	PF00244	PTHR18860 PTHR18860:SF26		KOG0841	K06630	GO:0019904	AT1G78300	general regulatory factor 2	Cre12.g559250	14-3-3 protein
	Vigun08g103250	Vu08	25638425	25638691	Unknown protein					EC:2.4.1.5
	Vigun08g103300	Vu08	25639773	25641329	formin-like protein 3-like isoform X4 [Glycine max]	IPR008889 (VQ)		PF05678	PTHR33783 PTHR33783:SF1
	Vigun08g103400	Vu08	25661115	25666166	Cytochrome c oxidase, subunit Vib family protein, subunit VIb)	IPR003213 (Cytochrome c oxidase	GO:0004129 (cytochrome-c oxidase activity), GO:0005739 (mitochondrion)	PF02297	PTHR11387 PTHR11387:SF15	EC:1.9.3.1	KOG3057		GO:0004129 GO:0005739	AT1G22450	cytochrome C oxidase 6B	Cre06.g304350	Mitochondrial cytochrome c oxidase subunit	LOC_Os03g27290	cytochrome c oxidase subunit, putative, expressed
	Vigun08g103500	Vu08	25669610	25675669	ascorbate peroxidase 4	IPR010255 (Haem peroxidase)	GO:0055114 (oxidation-reduction process), GO:0004601 (peroxidase activity), GO:0006979 (response to oxidative stress), GO:0020037 (heme binding)	PF00141	PTHR31356 PTHR31356:SF6	EC:1.11.1.11		K00434	GO:0004601 GO:0006979 GO:0020037 GO:0055114	AT4G09010	ascorbate peroxidase 4	Cre05.g233900	Ascorbate peroxidase	LOC_Os04g51300	peroxidase precursor, putative, expressed
	Vigun08g103600	Vu08	25692386	25701732	uncharacterized protein At1g04910-like isoform X3 [Glycine max]	IPR019378 (GDP-fucose protein O-fucosyltransferase)		PF10250	PTHR31741 PTHR31741:SF1					AT1G22460	O-fucosyltransferase family protein			LOC_Os06g11600	growth regulator related protein, putative, expressed
	Vigun08g103700	Vu08	25722490	25723062	uncharacterized protein LOC100800567 [Glycine max]			PF05340	PTHR34046 PTHR34046:SF3					AT1G35210				LOC_Os06g11510	expressed protein
	Vigun08g103800	Vu08	25755083	25756650	cationic amino acid transporter 2	IPR002293 (Amino acid/polyamine transporter I)	GO:0016020 (membrane), GO:0003333 (amino acid transmembrane transport), GO:0015171 (amino acid transmembrane transporter activity)	PF00324	PTHR11785 PTHR11785:SF378		KOG1287		GO:0003333 GO:0006810 GO:0015171 GO:0016020 GO:0055085	AT3G13620	Amino acid permease family protein			LOC_Os03g25920	amino acid permease family protein, putative, expressed
	Vigun08g103900	Vu08	25823587	25845718	Spc97 / Spc98 family of spindle pole body (SBP) component									AT1G80245	Spc97 / Spc98 family of spindle pole body (SBP) component			LOC_Os06g51400	expressed protein
	Vigun08g104000	Vu08	25838524	25858496	cationic amino acid transporter 2	IPR002293 (Amino acid/polyamine transporter I)	GO:0016020 (membrane), GO:0003333 (amino acid transmembrane transport), GO:0015171 (amino acid transmembrane transporter activity)	PF00324	PTHR11785 PTHR11785:SF378		KOG1287		GO:0003333 GO:0006810 GO:0015171 GO:0016020 GO:0055085	AT3G13620	Amino acid permease family protein			LOC_Os03g25920	amino acid permease family protein, putative, expressed
	Vigun08g104050	Vu08	25860047	25860733	Unknown protein
	Vigun08g104100	Vu08	25925671	25927379	Amino acid permease family protein	IPR002293 (Amino acid/polyamine transporter I)	GO:0016020 (membrane), GO:0003333 (amino acid transmembrane transport), GO:0015171 (amino acid transmembrane transporter activity)	PF00324	PTHR11785 PTHR11785:SF378		KOG1287		GO:0003333 GO:0006810 GO:0015171 GO:0016020 GO:0055085	AT3G13620	Amino acid permease family protein			LOC_Os03g25920	amino acid permease family protein, putative, expressed
	Vigun08g104200	Vu08	25955691	25957158	binding site),blue copper protein-like [Glycine max]	IPR028871 (Blue (type 1) copper protein, IPR008972 (Cupredoxin)	GO:0005507 (copper ion binding), GO:0009055 (electron carrier activity)	PF02298	PTHR33021 PTHR33021:SF64				GO:0009055	AT1G72230	Cupredoxin superfamily protein	Cre14.g629050	(1 of 1) PF02298 - Plastocyanin-like domain (Cu_bind_like)	LOC_Os06g11490	plastocyanin-like domain containing protein, putative, expressed
	Vigun08g104250	Vu08	25966344	25967026	Unknown protein
	Vigun08g104300	Vu08	25968205	25971667	unknown protein				PTHR35689					AT4G09060	(1 of 2) PTHR35689:SF1 - F10B6.4			LOC_Os02g58470	expressed protein
	Vigun08g104400	Vu08	25976242	25978518	uncharacterized protein LOC100802714 [Glycine max]				PTHR33735 PTHR33735:SF1
	Vigun08g104500	Vu08	25978892	25981282	uncharacterized protein LOC100802184 [Glycine max], heterodimeric)	IPR006194 (Glycine-tRNA synthetase	GO:0006426 (glycyl-tRNA aminoacylation), GO:0005524 (ATP binding), GO:0005737 (cytoplasm), GO:0004820 (glycine-tRNA ligase activity), GO:0000166 (nucleotide binding)		PTHR33735 PTHR33735:SF1				GO:0000166 GO:0004820 GO:0005524 GO:0005737 GO:0006426
	Vigun08g104600	Vu08	25990990	25992811	RING/FYVE/PHD-type),RING-H2 finger protein 2B	IPR013083 (Zinc finger	GO:0008270 (zinc ion binding), GO:0005515 (protein binding)	PF13639	PTHR14155 PTHR14155:SF174				GO:0005515 GO:0008270	AT1G72220	RING/U-box superfamily protein
	Vigun08g104700	Vu08	26022845	26025477	basic helix-loop-helix (bHLH) DNA-binding superfamily protein, basic helix-loop-helix (bHLH) domain)	IPR002912 (ACT domain), IPR011598 (Myc-type	GO:0046983 (protein dimerization activity), GO:0008152 (metabolic process), GO:0016597 (amino acid binding)	PF00010	PTHR11969 PTHR11969:SF19				GO:0046983	AT1G72210	basic helix-loop-helix (bHLH) DNA-binding superfamily protein			LOC_Os10g23050	helix-loop-helix DNA-binding protein, putative, expressed
	Vigun08g104800	Vu08	26039490	26040662	RING/FYVE/PHD-type),RING-H2 zinc finger protein	IPR013083 (Zinc finger	GO:0008270 (zinc ion binding), GO:0005515 (protein binding)	PF13639	PTHR14155			K10664	GO:0005515 GO:0008270	AT1G72200	RING/U-box superfamily protein
	Vigun08g104900	Vu08	26094783	26095952	RING/FYVE/PHD-type),RING-H2 zinc finger protein	IPR013083 (Zinc finger	GO:0008270 (zinc ion binding), GO:0005515 (protein binding)	PF13639	PTHR14155			K10664	GO:0005515 GO:0008270	AT1G72200	RING/U-box superfamily protein
	Vigun08g105000	Vu08	26122902	26128071	probable 2-oxoglutarate/Fe(II)-dependent dioxygenase-like [Glycine max],probable 2-oxoglutarate/Fe(II)-dependent dioxygenase [Glycine max]	IPR027443 (Isopenicillin N synthase-like), IPR002283 (Isopenicillin N synthase), IPR026992 (Non-haem dioxygenase N-terminal domain)	GO:0005506 (iron ion binding), GO:0016491 (oxidoreductase activity), GO:0055114 (oxidation-reduction process)	PF03171 PF14226	PTHR10209 PTHR10209:SF167	EC:1.14.11.9	KOG0143		GO:0005506 GO:0016491 GO:0055114					LOC_Os08g37456	flavonol synthase/flavanone 3-hydroxylase, putative, expressed
	Vigun08g105100	Vu08	26150815	26154154	2-oxoglutarate (2OG) and Fe(II)-dependent oxygenase superfamily protein	IPR005123 (Oxoglutarate/iron-dependent dioxygenase), IPR027443 (Isopenicillin N synthase-like), IPR026992 (Non-haem dioxygenase N-terminal domain)	GO:0016491 (oxidoreductase activity), GO:0055114 (oxidation-reduction process)	PF03171 PF14226	PTHR10209 PTHR10209:SF167	EC:1.14.11.9	KOG0143		GO:0016491 GO:0055114					LOC_Os08g37456	flavonol synthase/flavanone 3-hydroxylase, putative, expressed
	Vigun08g105200	Vu08	26169463	26171169	putative clathrin assembly protein At4g40080-like [Glycine max]	IPR008942 (ENTH/VHS), IPR011417 (AP180 N-terminal homology (ANTH) domain)	GO:0005543 (phospholipid binding)	PF07651	PTHR22951 PTHR22951:SF24				GO:0005543					LOC_Os09g29300	clathrin assembly protein, putative, expressed
	Vigun08g105300	Vu08	26186489	26188480	purine permease 1	IPR000620 (Drug/metabolite transporter), IPR004853 (Triose-phosphate transporter domain)	GO:0016020 (membrane)	PF16913	PTHR31376 PTHR31376:SF1				GO:0005215 GO:0016021	AT1G28230	purine permease 1			LOC_Os09g29239	purine permease, putative, expressed
	Vigun08g105500	Vu08	26216583	26236981	DNAJ heat shock family protein	IPR012724 (Chaperone DnaJ)	GO:0006457 (protein folding), GO:0009408 (response to heat), GO:0031072 (heat shock protein binding), GO:0005524 (ATP binding), GO:0051082 (unfolded protein binding)	PF00226 PF00684 PF01556	PTHR24078 PTHR24078:SF247		KOG0715	K03686	GO:0006457 GO:0031072 GO:0051082	AT1G28210	DNAJ heat shock family protein
	Vigun08g105700	Vu08	26256768	26265062	phosphoribosylaminoimidazole-succinocarboxamide synthase	IPR001636 (Phosphoribosylaminoimidazole-succinocarboxamide synthase)	GO:0005524 (ATP binding), GO:0004639 (phosphoribosylaminoimidazolesuccinocarboxamide synthase activity), GO:0006164 (purine nucleotide biosynthetic process)	PF01259	PTHR11609 PTHR11609:SF9	EC:6.3.2.6	KOG2835	K01923	GO:0005524	AT3G21110	purin 7	Cre03.g202113	(1 of 1) 6.3.2.6 - Phosphoribosylaminoimidazolesuccinocarboxamide synthase / SAICARs	LOC_Os09g29190	phosphoribosylaminoimidazole-succinocarboxamide synthase, chloroplast precursor, putative, expressed
	Vigun08g105766	Vu08	26273376	26277189	serine/threonine-protein kinase PEPKR2-like [Glycine max]	IPR011009 (Protein kinase-like domain)	GO:0005524 (ATP binding), GO:0004674 (protein serine/threonine kinase activity), GO:0004672 (protein kinase activity), GO:0006468 (protein phosphorylation)	PF07714	PTHR24349 PTHR24349:SF102	EC:2.7.11.1			GO:0004672 GO:0005524 GO:0006468
	Vigun08g105832	Vu08	26282502	26283422	GRF-type),GRF zinc finger protein	IPR010666 (Zinc finger	GO:0008270 (zinc ion binding)	PF06839		EC:4.2.99.18			GO:0008270 GO:0009055 GO:0019646	AT2G07505	zinc ion binding			LOC_Os01g74380	hypothetical protein
	Vigun08g105900	Vu08	26284393	26288328	Target SNARE coiled-coil domain protein	IPR000727 (Target SNARE coiled-coil domain)	GO:0005515 (protein binding)		PTHR12791 PTHR12791:SF32		KOG3385	K08505	GO:0005515	AT4G14600	Target SNARE coiled-coil domain protein	Cre09.g405600	Intra-Golgi Qc-SNARE protein, Gs15/Sft1 family (Qc.II)	LOC_Os07g38990	expressed protein
	Vigun08g106000	Vu08	26300060	26302559	Folic acid and derivative biosynthetic process isoform 1 n=1 Tax=Theobroma cacao RepID=UPI00042B7F04,Folic acid and derivative biosynthetic process n=1 Tax=Theobroma cacao RepID=UPI00042B0495	IPR005645 (Serine hydrolase FSH)		PF03959	PTHR22778 PTHR22778:SF19		KOG2551			AT4G24380	(1 of 1) PTHR22778//PTHR22778:SF19 - OVARIAN CANCER GENE-2 PROTEIN-RELATED	Cre11.g467682	(1 of 5) KOG2551 - Phospholipase/carboxyhydrolase	LOC_Os04g37710	serine hydrolase domain containing protein, expressed
	Vigun08g106100	Vu08	26310622	26315354	mitochondrial substrate carrier family protein B-like [Glycine max]	IPR002067 (Mitochondrial carrier protein), IPR023395 (Mitochondrial carrier domain)	GO:0055085 (transmembrane transport)	PF00153	PTHR24089 PTHR24089:SF396		KOG0756	K15100	GO:0055085	AT5G01340	Mitochondrial substrate carrier family protein	Cre06.g260200	Mitochondrial substrate carrier protein	LOC_Os03g18160	mitochondrial carrier protein, putative, expressed
	Vigun08g106200	Vu08	26329274	26334626	cysteine-containing subtype),protein TRANSPORT INHIBITOR RESPONSE 1-like isoform X1 [Glycine max]	IPR006553 (Leucine-rich repeat			PTHR24006 PTHR24006:SF430		KOG1947			AT5G49980	auxin F-box protein 5			LOC_Os02g52230	coronatine-insensitive protein 1, putative, expressed
	Vigun08g106300	Vu08	26385056	26387758	Cys/His-rich dimerisation domain),ZF-HD homeobox protein At4g24660-like [Glycine max]	IPR009057 (Homeodomain-like), IPR006456 (ZF-HD homeobox protein	GO:0003677 (DNA binding)	PF04770	PTHR31948 PTHR31948:SF20				GO:0003677	AT4G24660	homeobox protein 22
	Vigun08g106400	Vu08	26409433	26410842	Protein kinase superfamily protein,ATP binding / kinase/ protein serine / threonine kinase n=3 Tax=Vitis vinifera RepID=C5DB47_VITVI	IPR011009 (Protein kinase-like domain)	GO:0005524 (ATP binding), GO:0004674 (protein serine/threonine kinase activity), GO:0004672 (protein kinase activity), GO:0006468 (protein phosphorylation)	PF00069	PTHR27001 PTHR27001:SF240	EC:2.7.11.1	KOG1187	K04730	GO:0004672 GO:0004713 GO:0005524 GO:0006468	AT1G28390	Protein kinase superfamily protein
	Vigun08g106433	Vu08	26412490	26416446	core domain), type IA,DNA topoisomerase	IPR023405 (DNA topoisomerase, IPR006171 (Toprim domain)				EC:5.99.1.2
	Vigun08g106466	Vu08	26436982	26441976	plant nuclear matrix protein	IPR010604 (Plant nuclear matrix 1)		PF06694	PTHR14352
	Vigun08g106500	Vu08	26442836	26443834	Unknown protein
	Vigun08g106550	Vu08	26462507	26468265	Ptta/En/Spm,uncharacterized protein LOC102664163 isoform X7 [Glycine max], plant)	IPR004252 (Probable transposase		PF03004	PTHR33144 PTHR33144:SF3									LOC_Os11g30080	transposon protein, putative, CACTA, En/Spm sub-class, expressed
	Vigun08g106600	Vu08	26475157	26477191	FYVE/PHD-type),uncharacterized protein LOC100802817 [Glycine max]	IPR011011 (Zinc finger			PTHR33779 PTHR33779:SF1									LOC_Os03g08840	zinc finger protein, putative, expressed
	Vigun08g106700	Vu08	26498749	26501248	transcription factor SAC51-like [Glycine max]				PTHR36066 PTHR36066:SF1				GO:0046983					LOC_Os03g27390	CPuORF35 - conserved peptide uORF-containing transcript, expressed
	Vigun08g106800	Vu08	26501356	26501624	conserved peptide upstream open reading frame 37				PTHR35281 PTHR35281:SF1					AT5G50011	conserved peptide upstream open reading frame 37
	Vigun08g106900	Vu08	26558934	26561876	cyclin-D4-1 [Glycine max]	IPR015451 (Cyclin D)	GO:0005634 (nucleus), GO:0007049 (cell cycle)	PF00134 PF02984	PTHR10177 PTHR10177:SF213		KOG0656	K18810	GO:0005634	AT2G22490	Cyclin D2;1	Cre06.g284350	D-type cyclin	LOC_Os09g29100	cyclin, putative, expressed
	Vigun08g107000	Vu08	26621310	26624750	Chaperone DnaJ-domain superfamily protein	IPR001623 (DnaJ domain)		PF00226	PTHR24078					AT2G33735	Chaperone DnaJ-domain superfamily protein	Cre02.g110300	DnaJ-like protein	LOC_Os02g52270	heat shock protein DnaJ, putative, expressed
	Vigun08g107050	Vu08	26644260	26647029	Transcription initiation factor IIF, beta subunit), beta subunit	IPR003196 (Transcription initiation factor IIF	GO:0005524 (ATP binding), GO:0006367 (transcription initiation from RNA polymerase II promoter), GO:0005674 (transcription factor TFIIF complex)	PF02270	PTHR10445 PTHR10445:SF2	EC:3.6.4.12	KOG2905		GO:0003824 GO:0005674 GO:0006366 GO:0006367
	Vigun08g107100	Vu08	26655003	26661663	glucose-6-phosphate isomerase	IPR001672 (Phosphoglucose isomerase (PGI))	GO:0006096 (glycolysis), GO:0004347 (glucose-6-phosphate isomerase activity), GO:0006094 (gluconeogenesis)	PF00342	PTHR11469 PTHR11469:SF9	EC:5.3.1.9		K01810	GO:0004347 GO:0006094 GO:0006096	AT4G24620	phosphoglucose isomerase 1			LOC_Os09g29070	glucose-6-phosphate isomerase, putative, expressed
	Vigun08g107200	Vu08	26663791	26674634	uncharacterized protein LOC100812893 isoform X5 [Glycine max]				PTHR31110 PTHR31110:SF2					AT4G24610		Cre06.g278212	Conserved in the Green Lineage	LOC_Os02g52280	expressed protein
	Vigun08g107300	Vu08	26675491	26678842	unknown protein				PTHR33874 PTHR33874:SF1					AT4G24590				LOC_Os02g54080	expressed protein
	Vigun08g107400	Vu08	26693245	26695329	Eukaryotic aspartyl protease family protein	IPR001461 (Aspartic peptidase), IPR021109 (Aspartic peptidase domain)	GO:0006508 (proteolysis), GO:0004190 (aspartic-type endopeptidase activity)	PF14543	PTHR13683 PTHR13683:SF259	EC:3.4.23.12	KOG1339		GO:0004190 GO:0006508	AT1G09750	Eukaryotic aspartyl protease family protein			LOC_Os03g08790	aspartic proteinase nepenthesin precursor, putative, expressed
	Vigun08g107450	Vu08	26708213	26710373	Unknown protein
	Vigun08g107500	Vu08	26711155	26711835	uncharacterized protein LOC100781768 [Glycine max]				PTHR33597 PTHR33597:SF2					AT1G58120	(1 of 1) 2.4.1.16 - Chitin synthase / Chitin-UDP acetyl-glucosaminyl transferase
	Vigun08g107700	Vu08	26713486	26719774	Adenine nucleotide alpha hydrolases-like superfamily protein	IPR006015 (Universal stress protein A)	GO:0006950 (response to stress)	PF00582	PTHR31964 PTHR31964:SF2				GO:0006950	AT1G09740	Adenine nucleotide alpha hydrolases-like superfamily protein	Cre12.g542350	Universal Stress-Domain Containing Protein	LOC_Os02g52314	BTB1 - Bric-a-Brac,Tramtrack, Broad Complex BTB domain, expressed
	Vigun08g107800	Vu08	26793195	26805968	MYND-type),ubiquitin carboxyl-terminal hydrolase 16-like isoform X2 [Glycine max],ubiquitin carboxyl-terminal hydrolase 16-like isoform X3 [Glycine max]	IPR028889 (Ubiquitin carboxyl-terminal hydrolase-like domain), IPR002893 (Zinc finger	GO:0006511 (ubiquitin-dependent protein catabolic process)	PF01753 PF13423	PTHR24006 PTHR24006:SF503	EC:3.4.19.12	KOG1865	K11855		AT4G24560	ubiquitin-specific protease 16	Cre06.g248950	(1 of 2) K11855 - ubiquitin carboxyl-terminal hydrolase 36/42 [EC:3.4.19.12] (USP36_42)	LOC_Os08g37350	ubiquitin carboxyl-terminal hydrolase family protein, expressed
	Vigun08g107850	Vu08	26818877	26825506	protein n=1 Tax=Oryza sativa subsp. japonica RepID=C7J6H2_ORYSJ													LOC_Os03g36110	expressed protein
	Vigun08g107900	Vu08	26847889	26849241	putative DNA-binding protein ESCAROLA-like [Glycine max]	IPR014476 (Predicted AT-hook DNA-binding)		PF03479	PTHR31100 PTHR31100:SF1					AT5G49700	Predicted AT-hook DNA-binding family protein			LOC_Os09g28930	DNA binding protein, putative, expressed
	Vigun08g108000	Vu08	26889916	26896703	mu subunit),Clathrin adaptor complexes medium subunit family protein	IPR001392 (Clathrin adaptor, IPR028565 (Mu homology domain)	GO:0016192 (vesicle-mediated transport), GO:0006810 (transport), GO:0030131 (clathrin adaptor complex), GO:0006886 (intracellular protein transport), GO:0005515 (protein binding)	PF00928	PTHR10529 PTHR10529:SF242		KOG0937	K12402	GO:0006810 GO:0006886 GO:0016192 GO:0030131	AT4G24550	Clathrin adaptor complexes medium subunit family protein	Cre02.g146600	Mu4-Adaptin	LOC_Os07g42810	adaptor complexes medium subunit family domain containing protein, expressed
	Vigun08g108100	Vu08	26902566	26905219	carbonic anhydrase 2	IPR001765 (Carbonic anhydrase)	GO:0008270 (zinc ion binding), GO:0004089 (carbonate dehydratase activity), GO:0015976 (carbon utilization)	PF00484	PTHR11002 PTHR11002:SF19	EC:4.2.1.1	KOG1578	K01673	GO:0004089 GO:0008270			Cre09.g405750	Carbonic anhydrase
	Vigun08g108200	Vu08	26908227	26908460	family 8),UDP-glucuronate:xylan alpha-glucuronosyltransferase 2-like [Glycine max]	IPR002495 (Glycosyl transferase
	Vigun08g108300	Vu08	26911455	26913149	basic helix-loop-helix (bHLH) domain),transcription factor bHLH30-like [Glycine max]	IPR011598 (Myc-type	GO:0046983 (protein dimerization activity)	PF00010	PTHR12565 PTHR12565:SF120				GO:0046983					LOC_Os08g37290	basic helix-loop-helix, putative, expressed
	Vigun08g108400	Vu08	26933753	26936621	FYVE/PHD-type), DNA-binding motif),dnaJ homolog subfamily B member 14-like [Glycine max]	IPR011011 (Zinc finger, IPR017956 (AT hook, IPR001623 (DnaJ domain)	GO:0003677 (DNA binding)	PF00226	PTHR24078 PTHR24078:SF259					AT2G01710	Chaperone DnaJ-domain superfamily protein			LOC_Os08g37270	heat shock protein DnaJ, putative, expressed
	Vigun08g108500	Vu08	26979947	26982541	Unknown protein
	Vigun08g108550	Vu08	27002664	27003539	RING/FYVE/PHD-type),RING-H2 finger protein 2B	IPR013083 (Zinc finger	GO:0008270 (zinc ion binding), GO:0005515 (protein binding)	PF13639	PTHR14155 PTHR14155:SF78				GO:0005515 GO:0008270
	Vigun08g108600	Vu08	27016856	27025299	ATP binding microtubule motor family protein, motor domain)	IPR027417 (P-loop containing nucleoside triphosphate hydrolase), IPR027640 (Kinesin-like protein), IPR001752 (Kinesin	GO:0007018 (microtubule-based movement), GO:0005524 (ATP binding), GO:0003777 (microtubule motor activity), GO:0005871 (kinesin complex), GO:0008017 (microtubule binding)	PF00225	PTHR24115 PTHR24115:SF463	EC:3.6.4.4		K10395	GO:0003777 GO:0005524 GO:0005871 GO:0007018 GO:0008017	AT5G60930	P-loop containing nucleoside triphosphate hydrolases superfamily protein	Cre03.g202000	Kinesin motor protein
	Vigun08g108700	Vu08	27036643	27039838	uncharacterized protein LOC102669532 isoform X3 [Glycine max]				PTHR34464					AT4G38060				LOC_Os08g31940	expressed protein
	Vigun08g108750	Vu08	27053976	27054685	Unknown protein
	Vigun08g108800	Vu08	27058000	27064711	Kinase interacting (KIP1-like) family protein	IPR011684 (KIP1-like)		PF07765	PTHR31631 PTHR31631:SF3				GO:0003824 GO:0006281	AT1G09720	Kinase interacting (KIP1-like) family protein
	Vigun08g108900	Vu08	27064865	27069382	myb-like DNA-binding domain protein	IPR009057 (Homeodomain-like)	GO:0003677 (DNA binding), GO:0003682 (chromatin binding)	PF00249	PTHR21717 PTHR21717:SF20				GO:0003677
	Vigun08g109000	Vu08	27072196	27082265	FAD-binding, alpha-helical domain-3),NADPH-cytochrome P450 family 2 reductase	IPR023173 (NADPH-cytochrome p450 reductase, IPR001094 (Flavodoxin)	GO:0005506 (iron ion binding), GO:0003958 (NADPH-hemoprotein reductase activity), GO:0055114 (oxidation-reduction process), GO:0010181 (FMN binding), GO:0016491 (oxidoreductase activity)	PF00175 PF00258 PF00667	PTHR19384 PTHR19384:SF85	EC:1.6.2.4		K00327	GO:0003958 GO:0005506 GO:0010181 GO:0016491 GO:0055114	AT4G24520	P450 reductase 1	Cre01.g039350	Cytochrome P450 reductase, possibly CYP505 family
	Vigun08g109100	Vu08	27089648	27093679	spermidine hydroxycinnamoyl transferase-like [Glycine max]	IPR023213 (Chloramphenicol acetyltransferase-like domain), IPR003480 (Transferase)		PF02458	PTHR31642 PTHR31642:SF12				GO:0016747	AT4G24510	HXXXD-type acyl-transferase family protein
	Vigun08g109150	Vu08	27112759	27113182	endonuclease/exonuclease/phosphatase family protein
	Vigun08g109200	Vu08	27163662	27167950	VIN3-like protein 1-like isoform X2 [Glycine max]			PF07227	PTHR21736 PTHR21736:SF24
	Vigun08g109300	Vu08	27168584	27170903	serine/threonine-protein phosphatase 1 regulatory subunit 10-like isoform X4 [Glycine max]	IPR028265 (M-phase-specific PLK1-interacting protein-like), IPR003302 (Cornifin (SPRR1))	GO:0018149 (peptide cross-linking), GO:0005737 (cytoplasm)	PF02389 PF15502	PTHR36054 PTHR36054:SF1					AT4G24500	hydroxyproline-rich glycoprotein family protein
	Vigun08g109400	Vu08	27171422	27172910	type II superfamily restriction endonuclease	IPR011335 (Restriction endonuclease type II-like)	GO:0003677 (DNA binding), GO:0004518 (nuclease activity)	PF09588					GO:0003677 GO:0004518	AT1G13810	Restriction endonuclease, type II-like superfamily protein
	Vigun08g109500	Vu08	27185232	27186747	Tetratricopeptide repeat (TPR)-like superfamily protein	IPR011990 (Tetratricopeptide-like helical)	GO:0005515 (protein binding)	PF13414	PTHR26312 PTHR26312:SF71				GO:0005515					LOC_Os02g10940	tetratricopeptide repeat domain containing protein, expressed
	Vigun08g109600	Vu08	27188614	27205302	Protein kinase superfamily protein	IPR011009 (Protein kinase-like domain), IPR028324 (Serine/threonine-protein kinase CTR1/EDR1)	GO:0005524 (ATP binding), GO:0004674 (protein serine/threonine kinase activity), GO:0004672 (protein kinase activity), GO:0006468 (protein phosphorylation)	PF07714 PF14381	PTHR23257 PTHR23257:SF349	EC:2.7.11.1	KOG0192		GO:0004672 GO:0004713 GO:0005524 GO:0006468	AT4G24480	Protein kinase superfamily protein			LOC_Os04g52140	protein kinase domain containing protein, expressed
	Vigun08g109700	Vu08	27239817	27244291	GATA transcription factor 15, NHR/GATA-type)	IPR010399 (Tify), IPR013088 (Zinc finger, IPR010402 (CCT domain)	GO:0008270 (zinc ion binding), GO:0003700 (sequence-specific DNA binding transcription factor activity), GO:0043565 (sequence-specific DNA binding), GO:0005515 (protein binding)	PF00320 PF06200 PF06203	PTHR10071 PTHR10071:SF192				GO:0003700 GO:0005515 GO:0006355 GO:0008270 GO:0043565	AT4G24470	GATA-type zinc finger protein with TIFY domain
	Vigun08g109800	Vu08	27246208	27271378	Golgi-body localisation protein domain , GFWDK domain), RNA pol II promoter Fmp27 protein domain, C-terminal)	IPR019441 (FMP27, IPR019443 (FMP27		PF10347 PF10351	PTHR15678 PTHR15678:SF8									LOC_Os03g23030	aberrant pollen transmission 1, putative, expressed
	Vigun08g109850	Vu08	27299762	27303204	HVA22-like protein c-like isoform X1 [Glycine max], U1-type)	IPR003604 (Zinc finger, IPR004345 (TB2/DP1/HVA22-related protein), IPR012337 (Ribonuclease H-like domain)	GO:0003676 (nucleic acid binding), GO:0004523 (RNA-DNA hybrid ribonuclease activity), GO:0008270 (zinc ion binding)	PF03134 PF12874 PF13456	PTHR12300 PTHR12300:SF57				GO:0003676 GO:0004523 GO:0008270
	Vigun08g109900	Vu08	27309558	27326256	ubiquitin-protein ligase 1	IPR003903 (Ubiquitin interacting motif), IPR025527 (Domain of unknown function DUF4414), IPR009060 (UBA-like), IPR016024 (Armadillo-type fold), IPR000569 (HECT)	GO:0004842 (ubiquitin-protein ligase activity), GO:0005488 (binding), GO:0005515 (protein binding)	PF00627 PF00632 PF06025 PF14377	PTHR11254 PTHR11254:SF334	EC:6.3.2.19	KOG0940		GO:0004842 GO:0005488 GO:0005515			Cre01.g012450	(1 of 1) PTHR11254:SF291 - E3 UBIQUITIN-PROTEIN LIGASE HUWE1
	Vigun08g110000	Vu08	27334957	27339480	beta-barrel),transcription initiation factor IIA subunit 2, gamma subunit), helical)	IPR003194 (Transcription initiation factor IIA, IPR009088 (Transcription factor IIA, IPR009083 (Transcription factor IIA	GO:0005672 (transcription factor TFIIA complex), GO:0006367 (transcription initiation from RNA polymerase II promoter)	PF02268 PF02751	PTHR10966		KOG3463	K03123	GO:0005672 GO:0006367	AT4G24440	transcription initiation factor IIA gamma chain / TFIIA-gamma (TFIIA-S)	Cre10.g424150	Transcription initiation factor IIA, gamma subunit	LOC_Os05g01710	transcription initiation factor IIA gamma chain, putative, expressed
	Vigun08g110100	Vu08	27353551	27358018	Plants - 16, Fungi - 0, EXPRESSED IN: 21 plant structures, Other Eukaryotes - 0 (source: NCBI BLink)., Viruses - 0, INVOLVED IN: biological_process unknown, FUNCTIONS IN: molecular_function unknown, Has 16 Blast hits to 16 proteins in 8 species: Archae - 0, Bacteria - 0, LOCATED IN: plasma membrane,unknown protein, Metazoa - 0, EXPRESSED DURING: 11 growth stages									AT2G38465
	Vigun08g110200	Vu08	27355838	27362652	Rhamnogalacturonate lyase family protein, regulatory domain)	IPR008979 (Galactose-binding domain-like), IPR011013 (Galactose mutarotase-like domain), IPR013784 (Carbohydrate-binding-like fold), IPR010325 (Rhamnogalacturonate lyase), IPR014766 (Carboxypeptidase	GO:0030246 (carbohydrate binding), GO:0003824 (catalytic activity), GO:0005975 (carbohydrate metabolic process)	PF06045 PF14683 PF14686	PTHR32018	EC:4.2.2.23		K18195	GO:0003824 GO:0005975 GO:0030246
	Vigun08g110300	Vu08	27379706	27387373	TRAF-type zinc finger-related	IPR008974 (TRAF-like)	GO:0005515 (protein binding)		PTHR16295				GO:0003735 GO:0005515 GO:0005622 GO:0005840 GO:0006412	AT1G09920	TRAF-type zinc finger-related			LOC_Os03g24184	TRAF-type zinc finger domain-containing protein 1, putative, expressed
	Vigun08g110400	Vu08	27428213	27443026	MADS-box),MADS-box transcription factor 6 [Glycine max], K-box)	IPR002487 (Transcription factor, IPR002100 (Transcription factor	GO:0003700 (sequence-specific DNA binding transcription factor activity), GO:0003677 (DNA binding), GO:0005634 (nucleus), GO:0046983 (protein dimerization activity)	PF00319 PF01486	PTHR11945 PTHR11945:SF144		KOG0014		GO:0003677 GO:0003700 GO:0003723 GO:0005634 GO:0006355 GO:0046983	AT3G57230	AGAMOUS-like 16			LOC_Os02g36924	OsMADS27 - MADS-box family gene with MIKCc type-box, expressed
	Vigun08g110500	Vu08	27484461	27488017	Pentatricopeptide repeat (PPR-like) superfamily protein	IPR011990 (Tetratricopeptide-like helical), IPR002885 (Pentatricopeptide repeat)	GO:0005515 (protein binding)	PF12854 PF13041	PTHR24015 PTHR24015:SF358		KOG1840		GO:0005515			Cre01.g050500	Translation factor for chloroplast petB RNA	LOC_Os02g35750	pentatricopeptide repeat domain containing protein, putative, expressed
	Vigun08g110600	Vu08	27496816	27503223	Pentatricopeptide repeat (PPR-like) superfamily protein	IPR011990 (Tetratricopeptide-like helical), IPR002885 (Pentatricopeptide repeat)	GO:0005515 (protein binding)	PF01535 PF13041	PTHR24015 PTHR24015:SF358				GO:0005515			Cre01.g050500	Translation factor for chloroplast petB RNA	LOC_Os02g35750	pentatricopeptide repeat domain containing protein, putative, expressed
	Vigun08g110800	Vu08	27529409	27537670	serine hydroxymethyltransferase 2	IPR001085 (Serine hydroxymethyltransferase), IPR015424 (Pyridoxal phosphate-dependent transferase)	GO:0003824 (catalytic activity), GO:0030170 (pyridoxal phosphate binding), GO:0004372 (glycine hydroxymethyltransferase activity), GO:0006563 (L-serine metabolic process), GO:0006544 (glycine metabolic process)	PF00464	PTHR11680 PTHR11680:SF12	EC:2.1.2.1		K00600	GO:0003824 GO:0016740			Cre16.g664550	Serine hydroxymethyltransferase
	Vigun08g110900	Vu08	27540009	27543684	Pentatricopeptide repeat (PPR) superfamily protein	IPR011990 (Tetratricopeptide-like helical), IPR002885 (Pentatricopeptide repeat)	GO:0005515 (protein binding)	PF01535 PF13041 PF14432	PTHR24015 PTHR24015:SF779				GO:0005515					LOC_Os11g29230	pentatricopeptide repeat protein PPR986-12, putative, expressed
	Vigun08g111000	Vu08	27544270	27556732	protein kinase family protein	IPR020636 (Calcium/calmodulin-dependent/calcium-dependent protein kinase)	GO:0007165 (signal transduction), GO:0005524 (ATP binding), GO:0006468 (protein phosphorylation), GO:0004674 (protein serine/threonine kinase activity), GO:0004672 (protein kinase activity)	PF03822 PF14531	PTHR24343 PTHR24343:SF157	EC:2.7.11.1	KOG0583		GO:0004672 GO:0004713 GO:0005524 GO:0006468 GO:0007165	AT4G24400	CBL-interacting protein kinase 8			LOC_Os01g35184	CAMK_KIN1/SNF1/Nim1_like.10 - CAMK includes calcium/calmodulin depedent protein kinases, expressed
	Vigun08g111100	Vu08	27563781	27569198	uncharacterized protein LOC100782361 isoform X5 [Glycine max]	IPR009836 (Protein of unknown function DUF1399)		PF07173	PTHR34365 PTHR34365:SF2							Cre13.g565050	(1 of 10) PF07173 - Protein of unknown function (DUF1399) (DUF1399)
	Vigun08g111200	Vu08	27577068	27578764	octicosapeptide/Phox/Bem1p (PB1) domain-containing protein	IPR000270 (Phox/Bem1p)	GO:0005515 (protein binding)	PF00564	PTHR31066 PTHR31066:SF2				GO:0005515
	Vigun08g111300	Vu08	27586489	27592465	clade-1),Phosphoglycerate mutase family protein	IPR013078 (Histidine phosphatase superfamily		PF00300	PTHR23029 PTHR23029:SF40		KOG4754			AT5G64460	Phosphoglycerate mutase family protein	Cre12.g518950	Phosphoglycerate mutase	LOC_Os04g01230	phosphoglycerate mutase, putative, expressed
	Vigun08g111400	Vu08	27608224	27619924	hypothetical protein			PF16719	PTHR36384
	Vigun08g111450	Vu08	27639712	27642711	Unknown protein
	Vigun08g111500	Vu08	27661989	27664228	transcription factor bHLH93-like [Glycine max], basic helix-loop-helix (bHLH) domain)	IPR011598 (Myc-type	GO:0046983 (protein dimerization activity)	PF00010	PTHR31945 PTHR31945:SF6				GO:0046983					LOC_Os03g04310	BHLH transcription factor, putative, expressed
	Vigun08g111600	Vu08	27693515	27695026	uncharacterized protein At5g65660-like [Glycine max]				PTHR34291 PTHR34291:SF1
	Vigun08g111700	Vu08	27721807	27724373	type A), RING/FYVE/PHD-type),Zinc finger (C3HC4-type RING finger) family protein	IPR013083 (Zinc finger, IPR002035 (von Willebrand factor	GO:0008270 (zinc ion binding), GO:0005515 (protein binding), GO:0046872 (metal ion binding)	PF17123	PTHR10579 PTHR10579:SF55				GO:0005515 GO:0008270			Cre12.g500550	(1 of 2) PTHR10579 - CALCIUM-ACTIVATED CHLORIDE CHANNEL REGULATOR	LOC_Os04g01160	zinc finger family protein, putative, expressed
	Vigun08g111800	Vu08	27731302	27734556	glutamyl-tRNA reductase),Glutamyl-tRNA reductase family protein	IPR000343 (Tetrapyrrole biosynthesis, IPR016040 (NAD(P)-binding domain)	GO:0008883 (glutamyl-tRNA reductase activity), GO:0055114 (oxidation-reduction process), GO:0050661 (NADP binding), GO:0033014 (tetrapyrrole biosynthetic process)	PF00745 PF03807 PF05201	PTHR13812 PTHR13812:SF20	EC:1.2.1.70		K02492	GO:0008883 GO:0033014 GO:0050661 GO:0055114	AT1G58290	Glutamyl-tRNA reductase family protein	Cre07.g342150	Glutamyl-tRNA reductase	LOC_Os10g35840	shikimate/quinate 5-dehydrogenase, putative, expressed
	Vigun08g111900	Vu08	27770572	27772771	MATE efflux family protein	IPR002528 (Multi antimicrobial extrusion protein)	GO:0016020 (membrane), GO:0006855 (drug transmembrane transport), GO:0015297 (antiporter activity), GO:0015238 (drug transmembrane transporter activity), GO:0055085 (transmembrane transport)	PF01554	PTHR11206 PTHR11206:SF92		KOG1347	K03327	GO:0006855 GO:0015238 GO:0015297 GO:0016020 GO:0055085	AT1G58340	MATE efflux family protein			LOC_Os03g12790	MATE efflux family protein, putative, expressed
	Vigun08g112000	Vu08	27780217	27789918	plant),sucrose transporter 4	IPR005989 (Sucrose/H+ symporter	GO:0005887 (integral component of plasma membrane), GO:0008515 (sucrose transmembrane transporter activity), GO:0015770 (sucrose transport)	PF13347	PTHR19432 PTHR19432:SF38		KOG0637	K15378	GO:0005887 GO:0008515 GO:0015770	AT1G09960	sucrose transporter 4			LOC_Os12g44380	sucrose transporter, putativ, expressed
	Vigun08g112100	Vu08	27804975	27809443	Glycerol-3-phosphate dehydrogenase [NAD(P)+] n=2 Tax=Desulfovibrio RepID=D9Y9D6_9DELT, C-terminal-like), NAD-dependent)	IPR006168 (Glycerol-3-phosphate dehydrogenase, IPR016040 (NAD(P)-binding domain), IPR008927 (6-phosphogluconate dehydrogenase	GO:0009331 (glycerol-3-phosphate dehydrogenase complex), GO:0006072 (glycerol-3-phosphate metabolic process), GO:0055114 (oxidation-reduction process), GO:0051287 (NAD binding), GO:0005975 (carbohydrate metabolic process), GO:0004367 (glycerol-3-phosphate dehydrogenase [NAD+] activity), GO:0005737 (cytoplasm), GO:0050662 (coenzyme binding), GO:0016491 (oxidoreductase activity), GO:0046168 (glycer…	PF02558 PF07479	PTHR11728 PTHR11728:SF13	EC:1.1.1.8	KOG2711	K00006	GO:0004367 GO:0005975 GO:0006072 GO:0008677 GO:0009331 GO:0016491 GO:0055114	AT2G40690	NAD-dependent glycerol-3-phosphate dehydrogenase family protein	Cre12.g511150	Glycerol-3-phosphate dehydrogenase/dihydroxyacetone-3-phosphate reductase	LOC_Os07g12640	glycerol-3-phosphate dehydrogenase, putative, expressed
	Vigun08g112200	Vu08	27819078	27820991	WRKY family transcription factor	IPR003657 (DNA-binding WRKY)	GO:0003700 (sequence-specific DNA binding transcription factor activity), GO:0043565 (sequence-specific DNA binding)	PF03106	PTHR31282 PTHR31282:SF37				GO:0003700 GO:0006355 GO:0043565					LOC_Os05g40060	WRKY48, expressed
	Vigun08g112300	Vu08	27834460	27842520	WRKY family transcription factor	IPR003657 (DNA-binding WRKY)	GO:0003700 (sequence-specific DNA binding transcription factor activity), GO:0043565 (sequence-specific DNA binding)	PF03106	PTHR31282 PTHR31282:SF37				GO:0003700 GO:0006355 GO:0043565					LOC_Os05g40060	WRKY48, expressed
	Vigun08g112400	Vu08	27853942	27857033	Pentatricopeptide repeat (PPR) superfamily protein	IPR011990 (Tetratricopeptide-like helical), IPR002885 (Pentatricopeptide repeat)	GO:0005515 (protein binding)	PF01535 PF13041	PTHR24015				GO:0005515
	Vigun08g112500	Vu08	27858994	27861977	cation/H+ exchanger 3	IPR006153 (Cation/H+ exchanger)	GO:0006812 (cation transport), GO:0015299 (solute:hydrogen antiporter activity), GO:0055085 (transmembrane transport), GO:0016021 (integral component of membrane)	PF00999	PTHR32468 PTHR32468:SF17		KOG1650		GO:0003824 GO:0006812 GO:0015299 GO:0016021 GO:0055085	AT3G44900	cation/H+ exchanger 4
	Vigun08g112600	Vu08	27877665	27881964	rhodanese-related sulfurtransferase	IPR020936 (Uncharacterised protein family UPF0176)		PF00581	PTHR22778 PTHR22778:SF12		KOG1530			AT2G40760	Rhodanese/Cell cycle control phosphatase superfamily protein			LOC_Os05g25780	rhodanese-like domain containing protein, putative, expressed
	Vigun08g112700	Vu08	27882139	27883007	uncharacterized protein LOC100776129 [Glycine max]				PTHR37758
	Vigun08g112800	Vu08	27883508	27901542	RING/FYVE/PHD-type), nucleic acid binding, helicases,zinc ion binding, C-terminal), DNA binding, ATP binding	IPR013083 (Zinc finger, IPR000330 (SNF2-related), IPR001650 (Helicase, IPR027417 (P-loop containing nucleoside triphosphate hydrolase)	GO:0004386 (helicase activity), GO:0046872 (metal ion binding), GO:0005524 (ATP binding), GO:0003677 (DNA binding), GO:0003676 (nucleic acid binding), GO:0005515 (protein binding), GO:0008270 (zinc ion binding)	PF00097 PF00176 PF00271	PTHR10799 PTHR10799:SF695	EC:3.6.4.12		K15710	GO:0005515 GO:0005524 GO:0008270 GO:0046872	AT2G40770	zinc ion binding;DNA binding;helicases;ATP binding;nucleic acid binding	Cre13.g603400	SNF2-related DNA/RNA helicase
	Vigun08g112900	Vu08	27936979	27941635	Protein kinase superfamily protein	IPR011009 (Protein kinase-like domain)		PF03109	PTHR10566 PTHR10566:SF41	EC:3.6.3.46	KOG1235	K08869		AT5G05200	Protein kinase superfamily protein	Cre09.g407801	ABC1/COQ8 ser/thr kinase	LOC_Os07g12530	ABC1 family domain containing protein, putative, expressed
	Vigun08g113000	Vu08	27941784	27947815	uncharacterized protein LOC102666946 isoform X4 [Glycine max]	IPR021480 (Protein of unknown function DUF3133)		PF11331	PTHR31105 PTHR31105:SF2					AT5G05190	Protein of unknown function (DUF3133)			LOC_Os07g48280	expressed protein
	Vigun08g113200	Vu08	27972541	27975682	methyl esterase 17			PF12695	PTHR10992 PTHR10992:SF840	EC:3.1.1.1				AT3G10870	methyl esterase 17			LOC_Os11g02570	esterase, putative, expressed
	Vigun08g113300	Vu08	27983511	27987871	cAMP-dependent protein kinase regulators, catalytics, protein kinases, C-terminal),protein serine/threonine phosphatases, protein serine/threonine phosphatases, ATP binding	IPR011009 (Protein kinase-like domain), IPR000961 (AGC-kinase	GO:0005524 (ATP binding), GO:0004674 (protein serine/threonine kinase activity), GO:0004672 (protein kinase activity), GO:0006468 (protein phosphorylation)	PF14531	PTHR24351 PTHR24351:SF80	EC:2.7.11.1	KOG0598	K04688	GO:0004672 GO:0004674 GO:0004713 GO:0005524 GO:0006468
	Vigun08g113400	Vu08	27988187	27989866	general substrate transporter), 1,phosphate transporter 1	IPR016196 (Major facilitator superfamily domain, IPR005828 (General substrate transporter)	GO:0022857 (transmembrane transporter activity), GO:0016021 (integral component of membrane), GO:0055085 (transmembrane transport)	PF07690	PTHR24064 PTHR24064:SF282			K08176	GO:0016021 GO:0055085			Cre16.g686800	Proton/phosphate symporter, splice variant b
	Vigun08g113500	Vu08	27993924	27998392	receptor-like kinase 1, type 2), subgroup)	IPR011009 (Protein kinase-like domain), IPR013320 (Concanavalin A-like lectin/glucanase, IPR013210 (Leucine-rich repeat-containing N-terminal	GO:0005524 (ATP binding), GO:0004672 (protein kinase activity), GO:0006468 (protein phosphorylation)	PF00560 PF07714 PF08263 PF13855	PTHR27008 PTHR27008:SF22	EC:2.7.11.1	KOG1187		GO:0004672 GO:0004713 GO:0005515 GO:0005524 GO:0006468			Cre07.g346550	(1 of 26) KOG1187 - Serine/threonine protein kinase
	Vigun08g113600	Vu08	28010643	28012775	60S ribosomal protein L10 [Glycine max]	IPR001197 (Ribosomal protein L10e), IPR016180 (Ribosomal protein L10e/L16)	GO:0005840 (ribosome), GO:0005622 (intracellular), GO:0003735 (structural constituent of ribosome), GO:0006412 (translation)	PF00252	PTHR11726 PTHR11726:SF15		KOG0857	K02866	GO:0003735 GO:0005622 GO:0005840 GO:0006412	AT1G26910	Ribosomal protein L16p/L10e family protein	Cre09.g388200	Cytosolic 80S ribosomal protein L10	LOC_Os11g11390	ribosomal protein, putative, expressed
	Vigun08g113700	Vu08	28023085	28026803	hydroxyacylglutathione hydrolase	IPR017782 (Hydroxyacylglutathione hydrolase)	GO:0008270 (zinc ion binding), GO:0006750 (glutathione biosynthetic process), GO:0004416 (hydroxyacylglutathione hydrolase activity), GO:0016787 (hydrolase activity)	PF00753 PF16123	PTHR11935 PTHR11935:SF94	EC:3.1.2.6	KOG0813	K01069	GO:0004416 GO:0019243	AT3G10850	Metallo-hydrolase/oxidoreductase superfamily protein			LOC_Os03g21460	metallo-beta-lactamase family protein, putative, expressed
	Vigun08g113750	Vu08	28045115	28046067	Unknown protein
	Vigun08g113800	Vu08	28050558	28053301	Calcium-dependent lipid-binding (CaLB domain) family protein	IPR000008 (C2 domain)	GO:0005515 (protein binding)	PF00168	PTHR32246 PTHR32246:SF15				GO:0005515	AT2G40815	Calcium-dependent lipid-binding (CaLB domain) family protein
	Vigun08g113900	Vu08	28057750	28062040	Transducin/WD40 repeat-like superfamily protein	IPR015943 (WD40/YVTN repeat-like-containing domain)	GO:0005515 (protein binding)		PTHR31789 PTHR31789:SF5				GO:0005515	AT3G54190	Transducin/WD40 repeat-like superfamily protein			LOC_Os05g40410	expressed protein
	Vigun08g113950	Vu08	28069890	28071765	Unknown protein
	Vigun08g114000	Vu08	28073377	28081068	transmembrane),Vacuolar iron transporter (VIT) family protein	IPR008217 (Domain of unknown function DUF125			PTHR31851 PTHR31851:SF16					AT4G27870	Vacuolar iron transporter (VIT) family protein			LOC_Os06g01440	integral membrane protein, putative, expressed
	Vigun08g114100	Vu08	28088585	28092565	ubiquitin fold modifier-specific peptidase 1/ 2),zinc finger with UFM1-specific peptidase domain protein	IPR012462 (Peptidase C78		PF07910	PTHR24375		KOG4696			AT5G24680	Peptidase C78, ubiquitin fold modifier-specific peptidase 1/ 2	Cre05.g240500	(1 of 1) PF00569//PF07910 - Zinc finger, ZZ type (ZZ) // Peptidase family C78 (Peptidase_C78)	LOC_Os02g01710	peptidase family C78 domain containing protein, expressed
	Vigun08g114200	Vu08	28093759	28098694	Autophagy-related protein 13	IPR018731 (Autophagy-related protein 13)		PF10033	PTHR13430 PTHR13430:SF3		KOG4573	K08331		AT3G49590	Autophagy-related protein 13			LOC_Os02g43040	expressed protein
	Vigun08g114300	Vu08	28105811	28108452	cation/H+ exchanger 23	IPR006153 (Cation/H+ exchanger)	GO:0006812 (cation transport), GO:0015299 (solute:hydrogen antiporter activity), GO:0055085 (transmembrane transport), GO:0016021 (integral component of membrane)	PF00999	PTHR32468 PTHR32468:SF26		KOG1650		GO:0006812 GO:0015299 GO:0016021 GO:0055085
	Vigun08g114400	Vu08	28120352	28121173	response to low sulfur 3				PTHR34283 PTHR34283:SF1					AT3G49570	response to low sulfur 3			LOC_Os10g36610	UP-9A, putative, expressed
	Vigun08g114500	Vu08	28122106	28123859	thaumatin-like protein 1-like [Glycine max],Pathogenesis-related thaumatin superfamily protein	IPR001938 (Thaumatin)		PF00314	PTHR31048 PTHR31048:SF16					AT5G24620	Pathogenesis-related thaumatin superfamily protein	Cre02.g102300	(1 of 1) PTHR31013:SF2 - PROTEIN THN-1-RELATED	LOC_Os09g32280	thaumatin, putative, expressed
	Vigun08g114600	Vu08	28129325	28129762	uncharacterized protein LOC100776767 isoform X5 [Glycine max]				PTHR36372 PTHR36372:SF1					AT5G24610		Cre07.g345800		LOC_Os10g36550	CRP3 - Cysteine-rich family protein precursor, expressed
	Vigun08g114700	Vu08	28131398	28133793	putative,ribonuclease P/MRP protein subunit POP5	IPR002759 (Ribonuclease P/MRP protein subunit)	GO:0004540 (ribonuclease activity), GO:0008033 (tRNA processing)	PF01900	PTHR10993	EC:3.1.26.5	KOG4639	K03537	GO:0004540 GO:0008033	AT1G04635	ribonuclease P family protein / Rpp14 family protein	Cre01.g026100	ribonuclease P related protein	LOC_Os05g18780	rpp14 family protein, expressed
	Vigun08g114800	Vu08	28140301	28140670	uncharacterized protein LOC100806179 [Glycine max]	IPR006747 (Protein of unknown function DUF599)		PF04654	PTHR31168 PTHR31168:SF3
	Vigun08g114900	Vu08	28148551	28150348	uncharacterized protein LOC100806179 [Glycine max]	IPR006747 (Protein of unknown function DUF599)		PF04654	PTHR31168 PTHR31168:SF3					AT5G24600	Protein of unknown function, DUF599			LOC_Os02g19060	expressed protein
	Vigun08g115000	Vu08	28152457	28173552	DNA mismatch repair protein MutS2	IPR027417 (P-loop containing nucleoside triphosphate hydrolase), IPR005747 (Endonuclease MutS2)	GO:0016887 (ATPase activity), GO:0030983 (mismatched DNA binding), GO:0006298 (mismatch repair), GO:0005524 (ATP binding), GO:0003677 (DNA binding), GO:0045910 (negative regulation of DNA recombination)	PF00488	PTHR11361 PTHR11361:SF81				GO:0004519 GO:0005524 GO:0006298 GO:0016887 GO:0030983 GO:0045910	AT5G54090	DNA mismatch repair protein MutS, type 2	Cre01.g040350	DNA mismatch repair protein, MutS homolog	LOC_Os10g36530	mutS domain V family protein, expressed
	Vigun08g115100	Vu08	28174162	28177094	general substrate transporter), UNC-93),UNC93-like protein 1-like [Glycine max]	IPR010291 (Ion channel regulatory protein, IPR016196 (Major facilitator superfamily domain		PF05978	PTHR23294 PTHR23294:SF25		KOG3098			AT1G18000	Major facilitator superfamily protein			LOC_Os04g01520	expressed protein
	Vigun08g115200	Vu08	28185779	28189120	receptor lectin kinase, subgroup)	IPR011009 (Protein kinase-like domain), IPR013320 (Concanavalin A-like lectin/glucanase, IPR008985 (Concanavalin A-like lectin/glucanases superfamily)	GO:0005524 (ATP binding), GO:0030246 (carbohydrate binding), GO:0004672 (protein kinase activity), GO:0006468 (protein phosphorylation)	PF00139 PF07714	PTHR27007 PTHR27007:SF39	EC:2.7.11.1	KOG1187		GO:0004672 GO:0004713 GO:0005524 GO:0006468 GO:0030246
	Vigun08g115233	Vu08	28194391	28196078	Unknown protein
	Vigun08g115266	Vu08	28194702	28195174	Unknown protein
	Vigun08g115300	Vu08	28205905	28213734	nodulin MtN21 /EamA-like transporter family protein	IPR000620 (Drug/metabolite transporter)	GO:0016020 (membrane)	PF00892	PTHR31218 PTHR31218:SF16				GO:0003677 GO:0016020 GO:0016021 GO:0022857					LOC_Os12g18960	integral membrane protein DUF6 containing protein, expressed
	Vigun08g115400	Vu08	28214970	28215552	N-terminal domain),Sec14p-like phosphatidylinositol transfer family protein	IPR011074 (CRAL/TRIO, IPR001251 (CRAL-TRIO domain)
	Vigun08g115500	Vu08	28226969	28227999	Unknown protein
	Vigun08g115600	Vu08	28228185	28231302	Cytochrome P450 superfamily protein	IPR001128 (Cytochrome P450)	GO:0005506 (iron ion binding), GO:0055114 (oxidation-reduction process), GO:0020037 (heme binding)	PF00067	PTHR24279 PTHR24279:SF57	EC:1.14.13.78	KOG0156	K04122	GO:0004497 GO:0005506 GO:0016705 GO:0020037 GO:0055114	AT5G25900	GA requiring 3			LOC_Os06g37330	cytochrome P450, putative, expressed
	Vigun08g115700	Vu08	28242012	28247747	nodulin MtN21 /EamA-like transporter family protein	IPR000620 (Drug/metabolite transporter)	GO:0016020 (membrane)	PF00892	PTHR31218 PTHR31218:SF16				GO:0016020 GO:0016021 GO:0022857					LOC_Os12g18960	integral membrane protein DUF6 containing protein, expressed
	Vigun08g115800	Vu08	28263898	28268071	Calcium-binding endonuclease/exonuclease/phosphatase family	IPR005135 (Endonuclease/exonuclease/phosphatase), IPR011992 (EF-hand domain pair)	GO:0005509 (calcium ion binding)	PF03372	PTHR12121 PTHR12121:SF44		KOG2338							LOC_Os10g13550	endonuclease/exonuclease/phosphatase family domain containing protein, expressed
	Vigun08g115900	Vu08	28266855	28270893	Mitochondrial transcription termination factor family protein	IPR003690 (Mitochodrial transcription termination factor-related)		PF02536	PTHR13068 PTHR13068:SF24		KOG1267	K15032	GO:0003690 GO:0005739 GO:0006355	AT4G02990	Mitochondrial transcription termination factor family protein	Cre10.g427000	putative mTERF domain containing protein	LOC_Os05g33500	mTERF domain containing protein, expressed
	Vigun08g116000	Vu08	28279484	28282707	NAC domain containing protein 62	IPR003441 (NAC domain)	GO:0003677 (DNA binding)	PF02365	PTHR31989 PTHR31989:SF5				GO:0003677 GO:0006355	AT1G33060	NAC 014
	Vigun08g116100	Vu08	28284742	28287447	fructose-bisphosphate aldolase 2, class-I)	IPR013785 (Aldolase-type TIM barrel), IPR000741 (Fructose-bisphosphate aldolase	GO:0004332 (fructose-bisphosphate aldolase activity), GO:0003824 (catalytic activity), GO:0006096 (glycolysis)	PF00274	PTHR11627	EC:4.1.2.13		K01623	GO:0003824 GO:0004332 GO:0006096	AT2G36460	Aldolase superfamily protein			LOC_Os01g67860	fructose-bisphospate aldolase isozyme, putative, expressed
	Vigun08g116200	Vu08	28318384	28321227	HMA),Heavy metal transport/detoxification superfamily protein	IPR006121 (Heavy metal-associated domain	GO:0046872 (metal ion binding), GO:0030001 (metal ion transport)	PF00403	PTHR22814 PTHR22814:SF51		KOG1603		GO:0030001 GO:0046872	AT5G24580	Heavy metal transport/detoxification superfamily protein			LOC_Os03g64340	heavy metal-associated domain containing protein, expressed
	Vigun08g116300	Vu08	28329074	28331270	HMA),Heavy metal transport/detoxification superfamily protein	IPR006121 (Heavy metal-associated domain	GO:0046872 (metal ion binding), GO:0030001 (metal ion transport)	PF00403	PTHR22814 PTHR22814:SF49		KOG1603		GO:0030001 GO:0046872					LOC_Os04g49260	heavy metal-associated domain containing protein, expressed
	Vigun08g116400	Vu08	28360548	28378160	plant),cell wall protein AWA1-like isoform X1 [Glycine max],cell wall protein AWA1-like isoform X2 [Glycine max]	IPR009060 (UBA-like), IPR009719 (Protein of unknown function DUF1296	GO:0005515 (protein binding)	PF06972	PTHR12758 PTHR12758:SF13				GO:0005515	AT3G07660	Kinase-related protein of unknown function (DUF1296)			LOC_Os09g08670	protein of unknown function DUF1296 domain containing protein, expressed
	Vigun08g116500	Vu08	28390676	28395860	U-box domain-containing protein 4-like [Glycine max]	IPR016024 (Armadillo-type fold)	GO:0005488 (binding), GO:0005515 (protein binding)	PF00514	PTHR23315 PTHR23315:SF88	EC:6.3.2.19		K08332	GO:0005488 GO:0005515	AT4G12710	ARM repeat superfamily protein
	Vigun08g116600	Vu08	28399278	28401788	calcium ion-binding protein				PTHR31469 PTHR31469:SF2					AT4G12700				LOC_Os10g31810	expressed protein
	Vigun08g116700	Vu08	28402804	28417742	S1 RNA binding domain protein n=4 Tax=root RepID=B0MWB1_9BACT, OB-fold)	IPR013784 (Carbohydrate-binding-like fold), IPR013783 (Immunoglobulin-like fold), IPR019307 (RNA-binding protein AU-1/Ribonuclease E/G), IPR012340 (Nucleic acid-binding	GO:0030246 (carbohydrate binding), GO:0004540 (ribonuclease activity), GO:0006396 (RNA processing), GO:2001070 (starch binding), GO:0003723 (RNA binding)	PF00686 PF10150	PTHR30001 PTHR30001:SF1	EC:3.1.26.12			GO:0003723 GO:0004540 GO:0006396 GO:0030246 GO:2001070	AT2G04270	RNAse E/G-like			LOC_Os08g23430	starch binding domain containing protein, putative, expressed
	Vigun08g116800	Vu08	28427339	28429587	RING/FYVE/PHD-type),RING finger protein 38-like [Glycine max]	IPR013083 (Zinc finger	GO:0008270 (zinc ion binding), GO:0005515 (protein binding)	PF13639	PTHR14155 PTHR14155:SF184			K16285	GO:0005515 GO:0008270	AT2G04240	RING/U-box superfamily protein			LOC_Os08g38460	zinc finger, C3HC4 type domain containing protein, expressed
	Vigun08g116900	Vu08	28431899	28441998	zinc finger protein CONSTANS-LIKE 9-like isoform X4 [Glycine max], B-box)	IPR000315 (Zinc finger, IPR010402 (CCT domain)	GO:0008270 (zinc ion binding), GO:0005515 (protein binding), GO:0005622 (intracellular)	PF06203	PTHR31717 PTHR31717:SF8				GO:0003735 GO:0005515 GO:0005622 GO:0005840 GO:0006412 GO:0008270	AT3G07650	CONSTANS-like 9	Cre12.g534100	CONSTANS-like protein	LOC_Os02g49230	CCT/B-box zinc finger protein, putative, expressed
	Vigun08g117000	Vu08	28461917	28463746	plant),Plant protein of unknown function (DUF868)	IPR008586 (Protein of unknown function DUF868		PF05910	PTHR31972 PTHR31972:SF2					AT2G04220	Plant protein of unknown function (DUF868)
	Vigun08g117100	Vu08	28465204	28469446	ATP binding / kinase/ protein serine / threonine kinase n=3 Tax=Vitis vinifera RepID=C5DB47_VITVI	IPR011009 (Protein kinase-like domain)	GO:0005524 (ATP binding), GO:0004674 (protein serine/threonine kinase activity), GO:0004672 (protein kinase activity), GO:0006468 (protein phosphorylation)	PF07714	PTHR27003 PTHR27003:SF63	EC:2.7.11.1	KOG1187		GO:0004672 GO:0004713 GO:0005524 GO:0006468	AT5G58940	calmodulin-binding receptor-like cytoplasmic kinase 1	Cre14.g625050	(1 of 40) PTHR23257//PTHR23257:SF513 - SERINE-THREONINE PROTEIN KINASE // SUBFAMILY NOT NAMED
	Vigun08g117200	Vu08	28476144	28477081	Histone superfamily protein	IPR001951 (Histone H4), IPR009072 (Histone-fold)	GO:0005634 (nucleus), GO:0000786 (nucleosome), GO:0003677 (DNA binding), GO:0046982 (protein heterodimerization activity), GO:0006334 (nucleosome assembly)	PF15511	PTHR10484		KOG3467	K11254	GO:0000786 GO:0003677 GO:0005634 GO:0046982	AT1G07660	Histone superfamily protein	Cre06.g276650	Histone H4	LOC_Os10g39410	Core histone H2A/H2B/H3/H4 domain containing protein, putative, expressed
	Vigun08g117300	Vu08	28481931	28486949	general substrate transporter), 3,phosphate transporter 4	IPR016196 (Major facilitator superfamily domain, IPR011701 (Major facilitator superfamily)	GO:0016021 (integral component of membrane), GO:0055085 (transmembrane transport)	PF07690	PTHR11662 PTHR11662:SF226		KOG2532		GO:0016021 GO:0055085	AT3G46980	phosphate transporter 4;3			LOC_Os01g63290	transporter, major facilitator family, putative, expressed
	Vigun08g117400	Vu08	28494619	28497183	acyl-coenzyme A thioesterase-like protein	IPR006683 (Thioesterase superfamily)		PF03061	PTHR21660 PTHR21660:SF8	EC:3.1.2.20	KOG3328	K17362		AT2G29590	Thioesterase superfamily protein			LOC_Os02g32200	thioesterase family protein, putative, expressed
	Vigun08g117500	Vu08	28498608	28502790	chloroplastic-like [Glycine max],UPF0503 protein At3g09070	IPR008004 (Uncharacterised protein family UPF0503)		PF05340	PTHR31659 PTHR31659:SF0					AT5G58930	Protein of unknown function (DUF740)
	Vigun08g117600	Vu08	28504429	28505548	Fungi - 347, Other Eukaryotes - 339 (source: NCBI BLink)., Plants - 385, Has 1807 Blast hits to 1807 proteins in 277 species: Archae - 0, Viruses - 0, Bacteria - 0,unknown protein, Metazoa - 736				PTHR36077 PTHR36077:SF1					AT5G58920				LOC_Os01g26020	expressed protein
	Vigun08g117700	Vu08	28506571	28509524	general substrate transporter),peptide transporter 1	IPR000109 (Proton-dependent oligopeptide transporter family), IPR016196 (Major facilitator superfamily domain	GO:0006857 (oligopeptide transport), GO:0005215 (transporter activity), GO:0016020 (membrane), GO:0006810 (transport)	PF07690	PTHR11654 PTHR11654:SF166	EC:3.6.3.43			GO:0005215 GO:0006810 GO:0016020 GO:0016021 GO:0055085			Cre04.g224700	Nitrate transporter NRT1 family
	Vigun08g117800	Vu08	28517729	28520748	laccase 10	IPR017761 (Laccase)	GO:0005507 (copper ion binding), GO:0048046 (apoplast), GO:0055114 (oxidation-reduction process), GO:0016491 (oxidoreductase activity), GO:0052716 (hydroquinone:oxygen oxidoreductase activity), GO:0046274 (lignin catabolic process)	PF00394 PF07731 PF07732	PTHR11709 PTHR11709:SF103	EC:1.10.3.2		K05909	GO:0005507 GO:0016491 GO:0046274 GO:0048046 GO:0052716 GO:0055114	AT2G38080	Laccase/Diphenol oxidase family protein			LOC_Os11g48060	laccase-22 precursor, putative, expressed
	Vigun08g117900	Vu08	28547519	28550605	MYB transcription factor MYB57 [Glycine max]	IPR009057 (Homeodomain-like)	GO:0003677 (DNA binding), GO:0003682 (chromatin binding)	PF00249	PTHR24078 PTHR24078:SF261				GO:0003677	AT5G58900	Homeodomain-like transcriptional regulator	Cre10.g430750	(1 of 1) PTHR24078:SF261 - DNAJ (HSP40) HOMOLOG, SUBFAMILY A, MEMBER 3A	LOC_Os05g37730	MYB family transcription factor, putative, expressed
	Vigun08g118000	Vu08	28554208	28560007	superfamily),lysosomal beta glucosidase-like isoform X1 [Glycine max]	IPR026892 (Glycoside hydrolase family 3), IPR002772 (Glycoside hydrolase family 3 C-terminal domain), IPR017853 (Glycoside hydrolase	GO:0005975 (carbohydrate metabolic process)	PF00933 PF01915	PTHR30620 PTHR30620:SF33	EC:3.2.1.58		K05349	GO:0004553 GO:0005975					LOC_Os05g37700	periplasmic beta-glucosidase precursor, putative, expressed
	Vigun08g118100	Vu08	28560651	28563687	dentin sialophosphoprotein-like [Glycine max]				PTHR33870 PTHR33870:SF4					AT2G29620
	Vigun08g118200	Vu08	28574557	28578621	SWI3, ADA2, N-CoR and tfiiib DNA-binding domain protein	IPR009057 (Homeodomain-like)	GO:0003677 (DNA binding), GO:0003682 (chromatin binding)	PF13921	PTHR10641 PTHR10641:SF612		KOG0048	K09422	GO:0003677					LOC_Os07g12130	MYB family transcription factor, putative, expressed
	Vigun08g118300	Vu08	28580293	28582171	Cytochrome P450 superfamily protein	IPR001128 (Cytochrome P450)	GO:0005506 (iron ion binding), GO:0055114 (oxidation-reduction process), GO:0020037 (heme binding)	PF00067	PTHR24296 PTHR24296:SF26	EC:1.14.14.1 EC:1.14.15.3	KOG0157	K15401	GO:0004497 GO:0005506 GO:0016705 GO:0020037 GO:0055114	AT5G58860	cytochrome P450, family 86, subfamily A, polypeptide 1	Cre01.g003850	Cytochrome P450, CYP197 superfamily	LOC_Os01g63540	cytochrome P450, putative, expressed
	Vigun08g118400	Vu08	28595821	28597223	hypothetical protein				PTHR34355	EC:3.4.19.12				AT1G07300	josephin protein-related
	Vigun08g118500	Vu08	28599059	28600467	JOSEPHIN-like protein	IPR006155 (Machado-Joseph disease protein MJD)	GO:0008242 (omega peptidase activity)	PF02099	PTHR13291 PTHR13291:SF0	EC:3.4.19.12	KOG2934	K15235	GO:0003677 GO:0008242			Cre03.g146707	(1 of 1) PTHR13291 - JOSEPHIN 1, 2	LOC_Os03g15850	josephin, putative, expressed
	Vigun08g118600	Vu08	28603336	28611347	FtsH extracellular),ATP-dependent zinc metalloprotease FTSH protein, FtsH)	IPR027417 (P-loop containing nucleoside triphosphate hydrolase), IPR005936 (Peptidase, IPR011546 (Peptidase M41	GO:0016020 (membrane), GO:0017111 (nucleoside-triphosphatase activity), GO:0005524 (ATP binding), GO:0006508 (proteolysis), GO:0016021 (integral component of membrane), GO:0004222 (metalloendopeptidase activity), GO:0000166 (nucleotide binding), GO:0008270 (zinc ion binding)	PF01434 PF06480 PF07724	PTHR23076 PTHR23076:SF70			K03798	GO:0004222 GO:0005524 GO:0006508 GO:0008270 GO:0016020 GO:0016021	AT5G58870	FTSH protease 9	Cre02.g078966	FtsH-like ATPase/metalloprotease	LOC_Os02g43350	OsFtsH7 FtsH protease, homologue of AtFtsH7, expressed
	Vigun08g118800	Vu08	28629720	28632617	Quinone reductase family protein	IPR010089 (Flavoprotein WrbA), IPR005025 (NADPH-dependent FMN reductase-like)	GO:0016491 (oxidoreductase activity), GO:0010181 (FMN binding)	PF03358	PTHR30546 PTHR30546:SF11	EC:1.6.5.2	KOG3135	K03809	GO:0010181 GO:0016491 GO:0045892	AT5G58800	Quinone reductase family protein	Cre10.g456100	Aggregation 3
	Vigun08g118900	Vu08	28642929	28645803	UDP-Glycosyltransferase superfamily protein	IPR002213 (UDP-glucuronosyl/UDP-glucosyltransferase)	GO:0008152 (metabolic process)	PF00201	PTHR11926 PTHR11926:SF374				GO:0008152 GO:0016758	AT1G07250	UDP-glucosyl transferase 71C4	Cre07.g322884	(1 of 1) PTHR11926//PTHR11926:SF16 - GLUCOSYL/GLUCURONOSYL TRANSFERASES // PROTEIN UGT-61-RELATED	LOC_Os07g37690	UDP-glucoronosyl and UDP-glucosyl transferase domain containing protein, expressed
	Vigun08g119000	Vu08	28646952	28648682	UDP-Glycosyltransferase superfamily protein	IPR002213 (UDP-glucuronosyl/UDP-glucosyltransferase)	GO:0008152 (metabolic process)	PF00201	PTHR11926 PTHR11926:SF374				GO:0008152 GO:0016758	AT1G07250	UDP-glucosyl transferase 71C4	Cre07.g322884	(1 of 1) PTHR11926//PTHR11926:SF16 - GLUCOSYL/GLUCURONOSYL TRANSFERASES // PROTEIN UGT-61-RELATED	LOC_Os07g37690	UDP-glucoronosyl and UDP-glucosyl transferase domain containing protein, expressed
	Vigun08g119100	Vu08	28649037	28652718	CCCH-type),RNA-binding motif protein, alpha-beta plait),RNA-binding protein 8A-like [Glycine max], X-linked 2 n=4 Tax=Andropogoneae RepID=B6T9K3_MAIZE	IPR000571 (Zinc finger, IPR012677 (Nucleotide-binding	GO:0003676 (nucleic acid binding), GO:0000166 (nucleotide binding), GO:0046872 (metal ion binding)	PF00076 PF00642	PTHR23139		KOG0126	K13107	GO:0000166 GO:0003676 GO:0046872	AT3G47120	RNA recognition motif (RRM)-containing protein	Cre06.g280550	(1 of 1) K13107 - RNA-binding motif protein, X-linked 2 (RBMX2, IST3)	LOC_Os03g61110	RNA-binding motif protein, putative, expressed
	Vigun08g119200	Vu08	28662545	28666200	Undecaprenyl pyrophosphate synthetase family protein	IPR001441 (Decaprenyl diphosphate synthase-like)		PF01255	PTHR10291 PTHR10291:SF6		KOG1602	K11778	GO:0016765	AT5G58770	Undecaprenyl pyrophosphate synthetase family protein	Cre17.g738250	(1 of 1) 2.5.1.31 - Ditrans,polycis-undecaprenyl-diphosphate synthase ((2E,6E)-farnesyl- diphosphate specific) / UPP synthetase	LOC_Os01g63830	dehydrodolichyl diphosphate synthase, putative, expressed
	Vigun08g119300	Vu08	28687439	28690950	Undecaprenyl pyrophosphate synthetase family protein	IPR001441 (Decaprenyl diphosphate synthase-like)		PF01255	PTHR10291 PTHR10291:SF6		KOG1602		GO:0016765			Cre17.g738250	(1 of 1) 2.5.1.31 - Ditrans,polycis-undecaprenyl-diphosphate synthase ((2E,6E)-farnesyl- diphosphate specific) / UPP synthetase	LOC_Os01g63830	dehydrodolichyl diphosphate synthase, putative, expressed
	Vigun08g119400	Vu08	28704997	28710085	damaged DNA binding 2	IPR015943 (WD40/YVTN repeat-like-containing domain)	GO:0005515 (protein binding)		PTHR15169 PTHR15169:SF0		KOG4328	K10140	GO:0003676 GO:0005515 GO:0008270	AT5G58760	damaged DNA binding 2	Cre13.g577550	UV-damaged DNA binding complex subunit 2 protein	LOC_Os01g04870	WD domain, G-beta repeat domain containing protein, expressed
	Vigun08g119501	Vu08	28714525	28726194	ATP-binding ABC transporter	IPR013581 (Plant PDR ABC transporter associated), IPR027417 (P-loop containing nucleoside triphosphate hydrolase), IPR013525 (ABC-2 type transporter)	GO:0016887 (ATPase activity), GO:0016020 (membrane), GO:0017111 (nucleoside-triphosphatase activity), GO:0005524 (ATP binding), GO:0000166 (nucleotide binding)	PF00005 PF01061 PF08370 PF14510	PTHR19241 PTHR19241:SF169	EC:3.6.3.34			GO:0005524 GO:0016020 GO:0016887	AT2G29940	pleiotropic drug resistance 3	Cre16.g655450	(1 of 1) PTHR19241//PTHR19241:SF307 - ATP-BINDING CASSETTE TRANSPORTER // ABC TRANSPORTER G FAMILY MEMBER 34-RELATED
	Vigun08g119600	Vu08	28730341	28733577	vacuolar cation/proton exchanger 3	IPR004713 (Calcium/proton exchanger)	GO:0006816 (calcium ion transport), GO:0008324 (cation transmembrane transporter activity), GO:0006812 (cation transport), GO:0015369 (calcium:hydrogen antiporter activity), GO:0016021 (integral component of membrane), GO:0055085 (transmembrane transport)	PF01699	PTHR31503 PTHR31503:SF9		KOG1397	K07300	GO:0006812 GO:0006816 GO:0008324 GO:0015369 GO:0016021 GO:0055085			Cre16.g649466	CAX family cation antiporter, membrane protein
	Vigun08g119700	Vu08	28737765	28742289	pfkB-like carbohydrate kinase family protein	IPR011611 (Carbohydrate kinase PfkB)		PF00294	PTHR10584 PTHR10584:SF130		KOG2855		GO:0005524 GO:0010264 GO:0019140	AT5G58730	pfkB-like carbohydrate kinase family protein			LOC_Os03g52760	kinase, pfkB family, putative, expressed
	Vigun08g119800	Vu08	28743350	28748438	elongator complex protein 5-like isoform X1 [Glycine max]	IPR019519 (Elongator complex protein 5)		PF10483	PTHR15641 PTHR15641:SF1				GO:0033588	AT2G18410	(1 of 1) PTHR15641:SF1 - ELONGATOR COMPLEX PROTEIN 5			LOC_Os03g10460	expressed protein
	Vigun08g119900	Vu08	28749723	28751307	ELF4-like 1	IPR009741 (Protein of unknown function DUF1313)		PF07011	PTHR33469 PTHR33469:SF1					AT2G29950	ELF4-like 1
	Vigun08g120000	Vu08	28771263	28782572	phosphoinositide phospholipase C 2-like [Glycine max]	IPR011992 (EF-hand domain pair), IPR001192 (Phosphoinositide phospholipase C family)	GO:0004435 (phosphatidylinositol phospholipase C activity), GO:0007165 (signal transduction), GO:0008081 (phosphoric diester hydrolase activity), GO:0005509 (calcium ion binding), GO:0006629 (lipid metabolic process), GO:0005515 (protein binding), GO:0035556 (intracellular signal transduction)	PF00168 PF00387 PF00388 PF09279	PTHR10336 PTHR10336:SF105	EC:3.1.4.11		K05857	GO:0004435 GO:0005515 GO:0006629 GO:0007165 GO:0008081 GO:0035556			Cre06.g270200	(1 of 1) K05857 - phosphatidylinositol phospholipase C, delta (PLCD)
	Vigun08g120100	Vu08	28816768	28822212	Double Clp-N motif-containing P-loop nucleoside triphosphate hydrolases superfamily protein	IPR027417 (P-loop containing nucleoside triphosphate hydrolase), IPR023150 (Double Clp-N motif)	GO:0005524 (ATP binding)	PF07724	PTHR11638 PTHR11638:SF68		KOG1051		GO:0005524	AT2G29970	Double Clp-N motif-containing P-loop nucleoside triphosphate hydrolases superfamily protein			LOC_Os11g01330	expressed protein
	Vigun08g120200	Vu08	28852062	28855394	putative, CCCH-type),zinc finger CCCH domain protein	IPR000571 (Zinc finger, IPR020683 (Ankyrin repeat-containing domain)	GO:0005515 (protein binding), GO:0046872 (metal ion binding)	PF00642 PF12796	PTHR14493 PTHR14493:SF54		KOG1595		GO:0005515 GO:0046872	AT2G40140	zinc finger (CCCH-type) family protein	Cre13.g566200	possible transcription factor	LOC_Os05g03760	zinc finger family protein, putative, expressed
	Vigun08g120300	Vu08	28857814	28860005	myb-like protein X-like [Glycine max]				PTHR35499 PTHR35499:SF1					AT5G58630	(1 of 2) PTHR35499:SF2 - ALC-INTERACTING PROTEIN 1
	Vigun08g120400	Vu08	28893741	28898437	type 1),fatty acid desaturase 8	IPR005804 (Fatty acid desaturase, IPR021863 (Protein of unknown function DUF3474)	GO:0055114 (oxidation-reduction process), GO:0006629 (lipid metabolic process)	PF00487 PF11960	PTHR32100 PTHR32100:SF20			K10257	GO:0006629 GO:0016717 GO:0055114			Cre01.g038600	Chloroplast glycerolipid omega-3-fatty acid desaturase
	Vigun08g120500	Vu08	28898796	28901717	Pentatricopeptide repeat (PPR-like) superfamily protein	IPR011990 (Tetratricopeptide-like helical), IPR002885 (Pentatricopeptide repeat)	GO:0005515 (protein binding)	PF01535 PF13041 PF14432	PTHR24015 PTHR24015:SF339				GO:0005515	AT1G19720	Pentatricopeptide repeat (PPR-like) superfamily protein			LOC_Os03g59264	calreticulin family protein, expressed
	Vigun08g120600	Vu08	28903854	28907336	Mannose-binding lectin superfamily protein	IPR001229 (Mannose-binding lectin)		PF01419	PTHR23244 PTHR23244:SF249				GO:0019762 GO:0080028	AT1G19715	Mannose-binding lectin superfamily protein			LOC_Os05g43240	jacalin-like lectin domain containing protein, expressed
	Vigun08g120700	Vu08	28907337	28909284	Rdx type),selT-like protein-like [Glycine max]	IPR011893 (Selenoprotein, IPR012336 (Thioredoxin-like fold)	GO:0008430 (selenium binding), GO:0045454 (cell redox homeostasis)	PF10262	PTHR13544 PTHR13544:SF0		KOG3286			AT5G58640	Selenoprotein, Rdx type			LOC_Os05g39110	selT-like protein precursor, putative, expressed
	Vigun08g120800	Vu08	28910112	28914504	FAD/NAD(P)-binding domain), mitochondrial-like [Glycine max],internal alternative NAD(P)H-ubiquinone oxidoreductase A1	IPR013027 (FAD-dependent pyridine nucleotide-disulphide oxidoreductase), IPR023753 (Pyridine nucleotide-disulphide oxidoreductase	GO:0016491 (oxidoreductase activity), GO:0055114 (oxidation-reduction process), GO:0050660 (flavin adenine dinucleotide binding)	PF00070	PTHR22912	EC:1.6.5.9		K17871	GO:0016491 GO:0055114	AT1G07180	alternative NAD(P)H dehydrogenase 1	Cre16.g691552	Type-II NADH dehydrogenase	LOC_Os01g61410	NADH-ubiquinone oxidoreductase, mitochondrial precursor, putative, expressed
	Vigun08g120900	Vu08	28916163	28920046	ankyrin repeat-containing protein At3g12360-like [Glycine max]	IPR020683 (Ankyrin repeat-containing domain), IPR026961 (PGG domain)	GO:0005515 (protein binding)	PF13962	PTHR24177 PTHR24177:SF42				GO:0005515
	Vigun08g121000	Vu08	28932687	28935314	probable 2-oxoglutarate/Fe(II)-dependent dioxygenase-like [Glycine max]	IPR027443 (Isopenicillin N synthase-like), IPR002283 (Isopenicillin N synthase), IPR026992 (Non-haem dioxygenase N-terminal domain)	GO:0005506 (iron ion binding), GO:0016491 (oxidoreductase activity), GO:0055114 (oxidation-reduction process)	PF03171 PF14226	PTHR10209 PTHR10209:SF206		KOG0143		GO:0005506 GO:0016491 GO:0055114	AT5G58660	2-oxoglutarate (2OG) and Fe(II)-dependent oxygenase superfamily protein			LOC_Os04g33360	gibberellin 2-beta-dioxygenase 7, putative, expressed
	Vigun08g121100	Vu08	28944116	28950140	plant), RING/FYVE/PHD-type),RING/FYVE/PHD zinc finger superfamily protein	IPR013083 (Zinc finger, IPR014002 (Tudor-like, IPR008395 (Agenet-like domain), IPR016181 (Acyl-CoA N-acyltransferase)	GO:0008270 (zinc ion binding), GO:0005515 (protein binding), GO:0008080 (N-acetyltransferase activity)	PF00628 PF05641 PF16135	PTHR24098 PTHR24098:SF4	EC:2.3.1.48			GO:0005515 GO:0008080 GO:0008270	AT5G58610	PHD finger transcription factor, putative			LOC_Os07g49290	PHD finger family protein, putative, expressed
	Vigun08g121200	Vu08	28962437	28966991	protein YLS7-like [Glycine max]	IPR025846 (PMR5 N-terminal domain), IPR026057 (PC-Esterase)		PF13839 PF14416	PTHR32285 PTHR32285:SF14					AT5G58600	Plant protein of unknown function (DUF828)			LOC_Os03g18110	proteins of unknown function domain containing protein, putative, expressed
	Vigun08g121300	Vu08	28970784	28976554	asparagine synthetase 3, glutamine-hydrolyzing)	IPR017932 (Glutamine amidotransferase type 2 domain), IPR006426 (Asparagine synthase, IPR000583 (Class II glutamine amidotransferase domain)	GO:0004066 (asparagine synthase (glutamine-hydrolyzing) activity), GO:0006529 (asparagine biosynthetic process), GO:0008152 (metabolic process)	PF00733 PF12481	PTHR11772 PTHR11772:SF13	EC:6.3.5.4		K01953	GO:0004066 GO:0006529	AT3G47340	glutamine-dependent asparagine synthase 1	Cre01.g004300	Asparagine synthase
	Vigun08g121350	Vu08	29000242	29001094	Unknown protein
	Vigun08g121400	Vu08	29054630	29057273	Catalytic/ protein phosphatase type 2C/ protein serine/threonine phosphatase n=6 Tax=Panicoideae RepID=B6TEB8_MAIZE	IPR001932 (Protein phosphatase 2C (PP2C)-like domain), IPR015655 (Protein phosphatase 2C)	GO:0006470 (protein dephosphorylation), GO:0004722 (protein serine/threonine phosphatase activity), GO:0003824 (catalytic activity)	PF00481	PTHR13832 PTHR13832:SF117	EC:3.1.3.16	KOG0698	K17506	GO:0003824 GO:0004722 GO:0006470	AT2G30020	Protein phosphatase 2C family protein			LOC_Os03g18150	protein phosphatase 2C, putative, expressed
[truncated: 3,234 more rows]

## Sheet: Mt
QTL_name	locusName	Chrm	Start (bp)	End (bp)	Functional annotation	IPR	GO	Pfam	Panther	ec	KOG	KO	GO	Best-hit-arabi-name	Best-hit-arabi-defline	Best-hit-clamy-name	Best-hit-clamy-defline	Best-hit-rice-name	Best-hit-rice-defline
[truncated: 1,336 more rows]

## Sheet: Byld
QTL name	locusName	Chrm	Start	End	Functions	IPR	GO	Pfam	Panther	ec	KOG	KO	GO	Best-hit-arabi-name	Best-hit-arabi-defline	Best-hit-clamy-name	Best-hit-clamy-defline	Best-hit-rice-name	Best-hit-rice-defline
[truncated: 2,737 more rows]

[truncated: 4 more sheets: Gyld, PE_traits, MET_Ft&Mt, Yield_MET]
